# Supplementary material for: Eliminating separase inhibition reveals absence of robust cohesin protection in oocyte metaphase II
Source: EMBO J. 2025 Aug 5;44(18):5187–214. doi: 10.1038/s44318-025-00522-0 (PMC12436617; doi:10.1038/s44318-025-00522-0)
Supplement: Supplementary file 3 — Movie EV1 [file 44318_2025_522_MOESM3_ESM.zip]

Archive with 4 entries (3 files):
- Movie EV1/
- Movie EV1/Legend Movie 1.docx
- __MACOSX/Movie EV1/._Legend Movie 1.docx
- Movie EV1/movie EV1.avi
