# Supplementary material for: Eliminating separase inhibition reveals absence of robust cohesin protection in oocyte metaphase II
Source: EMBO J. 2025 Aug 5;44(18):5187–214. doi: 10.1038/s44318-025-00522-0 (PMC12436617; doi:10.1038/s44318-025-00522-0)
Supplement: Supplementary file 4 — Movie EV2 [file 44318_2025_522_MOESM4_ESM.zip]

Archive with 5 entries (4 files):
- Movie EV2/
- Movie EV2/movie EV2.avi
- __MACOSX/Movie EV2/._movie EV2.avi
- Movie EV2/Legend Movie 2.docx
- __MACOSX/Movie EV2/._Legend Movie 2.docx
