# Supplementary material for: Eliminating separase inhibition reveals absence of robust cohesin protection in oocyte metaphase II
Source: EMBO J. 2025 Aug 5;44(18):5187–214. doi: 10.1038/s44318-025-00522-0 (PMC12436617; doi:10.1038/s44318-025-00522-0)
Supplement: Supplementary file 5 — Movie EV3 [file 44318_2025_522_MOESM5_ESM.zip]

Archive with 5 entries (4 files):
- Movie EV3/
- Movie EV3/movie EV3.avi
- __MACOSX/Movie EV3/._movie EV3.avi
- Movie EV3/Legend Movie 3.docx
- __MACOSX/Movie EV3/._Legend Movie 3.docx
