# Supplementary material for: Eliminating separase inhibition reveals absence of robust cohesin protection in oocyte metaphase II
Source: EMBO J. 2025 Aug 5;44(18):5187–214. doi: 10.1038/s44318-025-00522-0 (PMC12436617; doi:10.1038/s44318-025-00522-0)
Supplement: Supplementary file 6 — Source data Fig. 1 [file 44318_2025_522_MOESM6_ESM.zip]

Archive with 33 entries (27 files):
- Figure 1/
- Figure 1/.DS_Store
- __MACOSX/Figure 1/._.DS_Store
- Figure 1/1G/
- Figure 1/1F-H/
- Figure 1/1C-D/
- Figure 1/1B/
- __MACOSX/Figure 1/._1B
- Figure 1/1E/
- Figure 1/1G/SepKO + sepS1121A Meta II.tif
- __MACOSX/Figure 1/1G/._SepKO + sepS1121A Meta II.tif
- Figure 1/1G/SepKO Meta II.tif
- __MACOSX/Figure 1/1G/._SepKO Meta II.tif
- Figure 1/1G/SepKO + sep wt Meta II.tif
- __MACOSX/Figure 1/1G/._SepKO + sep wt Meta II.tif
- Figure 1/1F-H/Chromosome count.xlsx
- __MACOSX/Figure 1/1F-H/._Chromosome count.xlsx
- Figure 1/1C-D/Anaphase timings.xlsx
- __MACOSX/Figure 1/1C-D/._Anaphase timings.xlsx
- Figure 1/1B/Sep+:+.tif
- Figure 1/1B/.DS_Store
- __MACOSX/Figure 1/1B/._.DS_Store
- Figure 1/1B/Sep+:+ + separase S1121A.tif
- Figure 1/1B/SepKO + separase S1121A.tif
- Figure 1/1B/SepKO.tif
- Figure 1/1B/SepKO + wt separase.tif
- Figure 1/1B/Sep+:+ + separase wt.tif
- Figure 1/1E/SepKO + sepS1121A MI Exit .tif
- __MACOSX/Figure 1/1E/._SepKO + sepS1121A MI Exit .tif
- Figure 1/1E/SepKO + wt sep MI Exit .tif
- __MACOSX/Figure 1/1E/._SepKO + wt sep MI Exit .tif
- Figure 1/1E/SepKO MI Exit.tif
- __MACOSX/Figure 1/1E/._SepKO MI Exit.tif
