# Supplementary material for: Eliminating separase inhibition reveals absence of robust cohesin protection in oocyte metaphase II
Source: EMBO J. 2025 Aug 5;44(18):5187–214. doi: 10.1038/s44318-025-00522-0 (PMC12436617; doi:10.1038/s44318-025-00522-0)
Supplement: Supplementary file 6 — Source data Fig. 1 [file 44318_2025_522_MOESM6_ESM.zip › Figure 1/1F-H/Chromosome count.xlsx]

## Sheet: 1F
				Bivalents					Dyads					Single chromatid
		sepKO MI Exit (n=353)		100	100	100			0	0	0			0	0	0
		sepKO + wt separase MI Exit (n=871)		0	0	0			100	100	100			0	0	0
		sepKO + separase S1121A MI Exit (n=820)		0	0	0			99.8	100	100			0.2	0	0

## Sheet: 1H
				Bivalents					Dyads					Single chromatid
		sepKO MetaII (n=384)		100	100	100	100		0	0	0	0		0	0	0	0
		sepKO + wt separase MetaII (n=728)		0	0	0			100	100	100			0	0	0
		sepKO + separase S1121A MetaII (n=686)		0	0	0			97.9	44.5	39.8			2.1	55.5	60.2
