# Supplementary material for: Eliminating separase inhibition reveals absence of robust cohesin protection in oocyte metaphase II
Source: EMBO J. 2025 Aug 5;44(18):5187–214. doi: 10.1038/s44318-025-00522-0 (PMC12436617; doi:10.1038/s44318-025-00522-0)
Supplement: Supplementary file 6 — Source data Fig. 1 [file 44318_2025_522_MOESM6_ESM.zip › Figure 1/1C-D/Anaphase timings.xlsx]

## Sheet: 1C
			separase+/+ (n=36)						separase+/+ + wt separase (n=110)											separase+/+ + separase S1121A (n=58)
	0h00		0	0	0	0	0		0	0	0	0	0	0	0	0	0	0		0	0	0	0	0	0	0	0
	0h30		0	0	0	0	0		0	0	0	0	0	0	0	0	0	0		0	0	0	0	0	0	0	0
	1h		0	0	0	0	0		0	0	0	0	0	0	0	0	0	0		0	0	0	0	0	0	0	0
	1h30		0	0	0	0	0		0	0	0	0	0	0	0	0	0	0		0	0	0	0	0	0	0	0
	2h		0	0	0	0	0		0	0	0	0	0	0	0	0	0	0		0	0	0	0	0	0	0	0
	2h30		0	0	0	0	0		0	0	0	0	0	0	0	0	0	0		0	0	0	0	0	0	0	0
	3h		0	0	0	0	0		0	0	0	0	0	0	0	0	0	0		0	0	0	0	0	0	0	0
	3h30		0	0	0	0	0		0	0	0	0	0	0	0	0	0	0		0	0	0	0	0	0	0	0
	4h		0	0	0	0	0		0	0	0	0	0	0	0	0	0	0		0	0	0	0	0	0	0	0
	4h30		0	0	0	0	0		0	0	0	0	0	0	0	0	0	0		0	0	0	0	0	0	0	0
	5h		0	0	0	0	0		0	0	0	0	0	0	0	0	0	0		0	0	0	0	0	0	0	0
	5h30		0	0	0	0	0		0	0	0	0	0	0	0	0	0	0		0	0	0	0	0	0	0	0
	6h		0	0	0	0	0		0	0	3	0	0	0	0	0	0	0		0	0	0	0	0	0	0	0
	6h30		0	0	0	0	0		0	14	8	0	0	7	0	0	0	0		0	0	0	0	0	0	0	0
	7h		0	11	0	8.3	0		11	43	28	0	0	42.8	0	0	0	0		0	0	0	12.5	0	0	0	0
	7h30		0	11	0	25	0		11	64	44	0	0	42.8	0	50	0	0		0	30	15	12.5	0	0	33.33	0
	8h		25	44	0	25	0		11	71	69	0	10	92.8	0	50	0	0		0	40	46	62.5	11	25	66.66	0
	8h30		25	55.5	0	66.6	20		33	78.5	75	12.5	10	92.8	0	50	0	28.5		17	40	53.8	75	11	50	66.66	25
	9h		75	66.6	17	66.6	40		55.5	92.8	88	62.5	50	92.8	12.5	50	14.2	42.8		17	50	76.9	87.5	11	75	66.66	62.5
	9h30		75	100	17	83	60		55.5	92.8	88	75	50	92.8	12.5	100	14.2	57		17	60	92.3	100	33	100	66.66	75
	10h		75	100	50	91.6	60		77.7	92.8	92	100	80	100	50	100	28.5	57		33	70	100	100	55	100	66.66	87.5
	10h30		75	100	50	91.6	60		100	92.8	92	100	90	100	62.5	100	28.5	71		33	80	100	100	55	100	100	100
	11h		75	100	67	91.6	60		100	92.8	94	100	100	100	62.5	100	28.5	71		50	80	100	100	66	100	100	100
	11h30		75	100	67	91.6	60		100	92.8	97	100	100	100	75	100	57	85.7		50	90	100	100	66	100	100	100
	12h		75	100	100	91.6	60		100	100	100	100	100	100	87.5	100	71.4	85.7		67	90	100	100	66	100	100	100
	12h30		100	100	100	100	60		100	100	100	100	100	100	87.5	100	85.7	100		83	90	100	100	77	100	100	100
	13h		100	100	100	100	80		100	100	100	100	100	100	100	100	100	100		100	100	100	100	100	100	100	100
	13h30		100	100	100	100	100		100	100	100	100	100	100	100	100	100	100		100	100	100	100	100	100	100	100
	14h		100	100	100	100	100		100	100	100	100	100	100	100	100	100	100		100	100	100	100	100	100	100	100
	14h30		100	100	100	100	100		100	100	100	100	100	100	100	100	100	100		100	100	100	100	100	100	100	100
	15h		100	100	100	100	100		100	100	100	100	100	100	100	100	100	100		100	100	100	100	100	100	100	100
	15h30		100	100	100	100	100		100	100	100	100	100	100	100	100	100	100		100	100	100	100	100	100	100	100
	16h		100	100	100	100	100		100	100	100	100	100	100	100	100	100	100		100	100	100	100	100	100	100	100
	16h30		100	100	100	100	100		100	100	100	100	100	100	100	100	100	100		100	100	100	100	100	100	100	100
	17h		100	100	100	100	100		100	100	100	100	100	100	100	100	100	100		100	100	100	100	100	100	100	100
	17h30		100	100	100	100	100		100	100	100	100	100	100	100	100	100	100		100	100	100	100	100	100	100	100
	18h		100	100	100	100	100		100	100	100	100	100	100	100	100	100	100		100	100	100	100	100	100	100	100
	18h30		100	100	100	100	100		100	100	100	100	100	100	100	100	100	100		100	100	100	100	100	100	100	100
	19h		100	100	100	100	100		100	100	100	100	100	100	100	100	100	100		100	100	100	100	100	100	100	100
			sepKO (n=23)					sepKO + wt separase (n=72)						sepKO + separase S1121A (n=56)
	0h00		0	0	0	0		0	0	0	0	0		0	0	0	0	0	0
	0h30		0	0	0	0		0	0	0	0	0		0	0	0	0	0	0
	1h		0	0	0	0		0	0	0	0	0		0	0	0	0	0	0
	1h30		0	0	0	0		0	0	0	0	0		0	0	0	0	0	0
	2h		0	0	0	0		0	0	0	0	0		0	0	0	0	0	0
	2h30		0	0	0	0		0	0	0	0	0		0	0	0	0	0	0
	3h		0	0	0	0		0	0	0	0	0		0	0	0	0	0	0
	3h30		0	0	0	0		0	0	0	0	0		0	0	0	0	0	0
	4h		0	0	0	0		0	0	0	0	0		0	0	0	0	0	0
	4h30		0	0	0	0		0	0	0	0	0		0	0	0	0	0	0
	5h		0	0	0	0		0	0	0	0	0		0	0	0	0	0	0
	5h30		0	0	0	0		0	0	0	0	0		0	0	0	0	0	0
	6h		0	0	0	0		0	0	0	0	0		0	0	0	0	0	0
	6h30		0	0	0	0		0	0	7	0	0		0	0	19	0	0	0
	7h		0	0	0	0		18	0	50	0	0		0	0	37.5	0	33	6.2
	7h30		0	0	0	0		27	0	64	11	18.75		0	0	44	0	33	31
	8h		0	0	0	0		45	0	78.5	22	31		33	0	44	7	33	37.5
	8h30		0	0	0	0		63	9	86	33	56		33	0	75	7	66	75
	9h		0	0	0	0		81	36	86	66	56		33	25	75	21	66	75
	9h30		0	0	0	0		81	45	86	88	68.7		33	50	87.5	28.5	66	87.5
	10h		0	0	0	0		81	63	86	88	68.7		100	50	94	57	100	93.75
	10h30		0	0	0	0		100	68	86	88	75		100	50	94	78.5	100	93.75
	11h		0	0	0	0		100	72	100	88	81		100	75	94	86	100	93.75
	11h30		0	0	0	0		100	81	100	88	87.5		100	100	94	86	100	93.75
	12h		0	0	0	0		100	90	100	88	87.5		100	100	94	93	100	93.75
	12h30		0	0	0	0		100	100	100	88	100		100	100	100	100	100	100
	13h		0	0	0	0		100	100	100	100	100		100	100	100	100	100	100
	13h30		0	0	0	0		100	100	100	100	100		100	100	100	100	100	100
	14h		0	0	0	0		100	100	100	100	100		100	100	100	100	100	100
	14h30		0	0	0	0		100	100	100	100	100		100	100	100	100	100	100
	15h		0	0	0	0		100	100	100	100	100		100	100	100	100	100	100
	15h30		0	0	0	0		100	100	100	100	100		100	100	100	100	100	100
	16h		0	0	0	0		100	100	100	100	100		100	100	100	100	100	100
	16h30		0	0	0	0		100	100	100	100	100		100	100	100	100	100	100
	17h		0	0	0	0		100	100	100	100	100		100	100	100	100	100	100
	17h30		0	0	0	0		100	100	100	100	100		100	100	100	100	100	100
	18h		0	0	0	0		100	100	100	100	100		100	100	100	100	100	100
	18h30		0	0	0	0		100	100	100	100	100		100	100	100	100	100	100
	19h							100	100	100	100	100		100	100	100	100	100	100

## Sheet: 1D
		separase+/+ (n=36)	separase+/+ + wt separase (n=110)	separase+/+ + separase S1121A (n=58)					sepKO (n=23)	sepKO + wt separase (n=72)	sepKO + separase S1121A (n=56)
		12.6	10	8.6					0	8.6	10
		9.3	7.3	12.6					0	10.6	8.3
		8	8.6	13					0	10.6	10
		9	9.3	10					0	7.3	12
		8.1	9	11.3					0	9.3	12.6
		9.1	8.6	12					0	7.6	10
		8.1	10	7.5					0	8.3	10.6
		7.1	9.6	9.1					0	9	12.5
		9.5	10.6	8.1					0	8.6	8.5
		9.8	7.6	7.8					0	7.3	8.8
		8.5	6.6	7.5					0	8.3	6.8
		8.1	8	9.5					0	11.6	10.1
		9.5	9.3	10.5					0	11.6	6.8
		10.3	7	10.1					0	8.6	9.5
		12	7.6	13.1					0	9	9.5
		11.3	6.6	11.8					0	11	7.8
		12.3	9.3	9.6					0	12.6	7.1
		10	7.3	9.6					0	12	7.1
		9	7.6	8					0	9.3	8.5
		12.8	12.3	9.3					0	9.6	8.8
		9.6	8.6	8.3					0	9.3	6.8
		8.8	7.3	8.3					0	10.6	8.5
		8.8	7.3	9					0	12.6	7.1
		7.1	9.3	10.3						9.3	10.6
		10.1	6.3	9						10.3	10.3
		7.8	7	8.6						9.3	12.6
		8.5	8.3	7.6						10.3	10
		9.5	8	7.6						9.6	8
		8.5	7.6	8						9	10.6
		8.8	8.6	8.6						10	9.3
		7.5	11	8.3						12.3	11.3
		8.5	8.3	7.3						10.3	9.6
		9.5	7.3	8						8.6	12.3
		9.1	9	9.6						7	10.6
		13.5	7.3	8						7.3	10.3
		13.1	7.3	8.3						7.6	9.3
			8	9						6.6	10.3
			7.6	9.6						9.3	10.3
			8.3	11						7	8.6
			7.6	10						7.6	7.3
			6.6	13						7.3	9.8
			7.6	13.3						7.3	7.1
			11.6	8						11	9.8
			7.3	12.6						8	12.8
			7.6	9.6						8	7.8
			7.3	10.3						8.6	8.5
			9.3	9.1						7.3	7.5
			10.3	8.1						13	8.5
			12.3	9.5						9.3	7.5
			7.6	8.5						7.6	10.1
			7.3	8.8						9.3	8.1
			8.3	9.1						9.6	8.5
			9	10.1						9.6	8.8
			8.6	8.5						8.6	7.5
			6.6	9.1						8	8.5
			8.3	9.1						9	8.5
			8	10.5						9.8
			9.3	9.8						12.8
			8.3							7.5
			10.3							11.1
			8.6							8.8
			9							7.8
			9.3							8.1
			9							10.5
			9.3							9.5
			9.6							8.1
			10.3							8.8
			8.3							7.5
			11							11.5
			9.3							8.8
			9							12.5
			10							8.5
			10
			9
			9
			10
			10.6
			8.3
			8.3
			7.3
			7.3
			8
			8.3
			8
			10.3
			8.3
			7.3
			6.6
			7
			7
			8.3
			12
			10
			13
			10
			11.6
			9
			10.3
			10.6
			7.5
			7.5
			9.8
			9.5
			9.8
			8.5
			8.5
			12.5
			11.8
			10.5
			9.1
