# Supplementary material for: Eliminating separase inhibition reveals absence of robust cohesin protection in oocyte metaphase II
Source: EMBO J. 2025 Aug 5;44(18):5187–214. doi: 10.1038/s44318-025-00522-0 (PMC12436617; doi:10.1038/s44318-025-00522-0)
Supplement: Supplementary file 7 — Source data Fig. 2 [file 44318_2025_522_MOESM7_ESM.zip]

Archive with 21 entries (16 files):
- Figure 2/
- Figure 2/.DS_Store
- __MACOSX/Figure 2/._.DS_Store
- Figure 2/2A/
- Figure 2/2D/
- Figure 2/2E/
- Figure 2/2B-C/
- Figure 2/2A/Securin+:+.tif
- Figure 2/2A/SecuKO.tif
- Figure 2/2D/securin+:+ - MI Exit.tif
- __MACOSX/Figure 2/2D/._securin+:+ - MI Exit.tif
- Figure 2/2D/secuKO - MI Exit.tif
- __MACOSX/Figure 2/2D/._secuKO - MI Exit.tif
- Figure 2/2D/secuKO - Meta II.tif
- __MACOSX/Figure 2/2D/._secuKO - Meta II.tif
- Figure 2/2D/securin+:+ - Meta II.tif
- __MACOSX/Figure 2/2D/._securin+:+ - Meta II.tif
- Figure 2/2E/Chromosome count.xlsx
- __MACOSX/Figure 2/2E/._Chromosome count.xlsx
- Figure 2/2B-C/Anaphase timings.xlsx
- __MACOSX/Figure 2/2B-C/._Anaphase timings.xlsx
