# Supplementary material for: Eliminating separase inhibition reveals absence of robust cohesin protection in oocyte metaphase II
Source: EMBO J. 2025 Aug 5;44(18):5187–214. doi: 10.1038/s44318-025-00522-0 (PMC12436617; doi:10.1038/s44318-025-00522-0)
Supplement: Supplementary file 7 — Source data Fig. 2 [file 44318_2025_522_MOESM7_ESM.zip › Figure 2/2E/Chromosome count.xlsx]

## Sheet: 2E
			Dyads														Single sister chromatids
	securin+/+ MI Exit (n=1066)												100	100	100												0	0	0
	securin KO MI Exit (n=791)												100	100	100												0	0	0
	securin+/+ Meta II (n=1175)		100	100	100	100	100	100	100	99	100	100	100	100	100		0	0	0	0	0	0	0	1	0	0	0	0	0
	securin KO Meta II (n=1657)		99	91	100	100	100	100	100	90	84	100	99	96	95		1	9	0	0	0	0	0	10	16	0	1	4	5
