# Supplementary material for: Eliminating separase inhibition reveals absence of robust cohesin protection in oocyte metaphase II
Source: EMBO J. 2025 Aug 5;44(18):5187–214. doi: 10.1038/s44318-025-00522-0 (PMC12436617; doi:10.1038/s44318-025-00522-0)
Supplement: Supplementary file 7 — Source data Fig. 2 [file 44318_2025_522_MOESM7_ESM.zip › Figure 2/2B-C/Anaphase timings.xlsx]

## Sheet: 2B
	securin+/+ (n=82)	securin knock-out (n=139)
	8.3	8.6
	7.6	9
	9	9
	8	7.3
	8.6	7.6
	9.6	7
	9	9.3
	8.3	11
	8	7.6
	8.3	8.3
	7	7.6
	8.3	8.6
	9.9	7.6
	9.1	7.3
	9.1	8
	8.9	7.3
	7.6	8.3
	9.6	10.3
	11.2	9
	11.9	7.6
	10.6	11.3
	8.6	9
	7.9	11
	11	12.5
	10.3	10.3
	8.6	9.6
	11	9.6
	12.3	10.6
	11	12
	9.3	10.3
	11	9.3
	11.6	9.6
	10.3	7.2
	10	8.9
	10.3	7.6
	11	7.6
	11.6	9.2
	9.3	10.2
	10.3	7.2
	12.6	12.6
	10.6	7.9
	9	10.6
	9	9.9
	12.3	7.9
	10.3	8.9
	9.6	11.9
	10	8.6
	8	10.6
	8.3	10.6
	11	11.9
	11	8.6
	9.3	8.6
	9.6	9.2
	12	8.6
	9	8.6
	10	8.9
	8.3	7.9
	10	9.9
	9.3	7.2
	11	8.6
	9.3	11.2
	9.3	9.9
	9	8.6
	8	7.6
	10.6	9.9
	10.3	9.2
	8.3	7.2
	7	11.9
	7.3	8.9
	10.6	9.6
	8.6	9.6
	9.3	9.6
	9	10.9
	7.6	6.9
	10.3	7.6
	10	9.2
	7.6	9.2
	7.6	11.6
	9.6	9.9
	8	10.2
	9.6	11.6
	9.6	11.2
		10.6
		12.6
		11.2
		10.6
		9.3
		9.3
		9
		12.6
		8
		12.3
		9.3
		8.6
		12
		8.3
		9.3
		11.3
		9.6
		9.3
		8.6
		10.3
		8.6
		10.6
		10.3
		11
		12
		9.3
		10.3
		10
		10.6
		9.6
		9.3
		8
		8
		9
		10.3
		11.3
		10.6
		11
		8.3
		11.3
		8.6
		10.6
		10.3
		10.3
		10.3
		9
		9
		9
		8.6
		8
		7.3
		7.3
		8.6
		8
		8
		8.3
		7.3

## Sheet: 2C
			securin+/+ (n=82)						securin knock-out (n=143)
	0h00		0	0	0	0	0		0	0	0	0	0	0
	0h30		0	0	0	0	0		0	0	0	0	0	0
	1h		0	0	0	0	0		0	0	0	0	0	0
	1h30		0	0	0	0	0		0	0	0	0	0	0
	2h		0	0	0	0	0		0	0	0	0	0	0
	2h30		0	0	0	0	0		0	0	0	0	0	0
	3h		0	0	0	0	0		0	0	0	0	0	0
	3h30		0	0	0	0	0		0	0	0	0	0	0
	4h		0	0	0	0	0		0	0	0	0	0	0
	4h30		0	0	0	0	0		0	0	0	0	0	0
	5h		0	0	0	0	0		0	0	0	0	0	0
	5h30		0	0	0	0	0		0	0	0	0	0	0
	6h		0	0	0	0	0		0	0	0	0	0	0
	6h30		0	0	0	0	0		0	0	0	1.8	0	0
	7h		0	11	0	0	12.5		28.5	15	0	9.2	0	17.6
	7h30		33	11	18.2	0	31.2		43	46	0	20.3	0	17.6
	8h		67	67	18.2	9	43.7		43	69	0	20.3	13.5	41.1
	8h30		67	78	36.4	11.6	50		57	77	0	40.7	21.6	58.8
	9h		100	89	54.5	34.8	62.5		100	85	18.18	53.7	45.9	76.4
	9h30		100	100	72.7	39.5	81.2		100	85	36.36	68.5	51.3	76.4
	10h		100	100	72.7	62.7	93.7		100	92	54.54	72.2	64.8	94.1
	10h30		100	100	81.8	67.4	100		100	92	63.63	81.4	75.6	100
	11h		100	100	90.9	86	100		100	100	81.81	87	89.1	100
	11h30		100	100	100	90.6	100		100	100	81.81	96.2	89.1	100
	12h		100	100	100	97.6	100		100	100	90.9	96.2	97.2	100
	12h30		100	100	100	100	100		100	100	100	100	100	100
	13h		100	100	100	100	100		100	100	100	100	100	100
	13h30		100	100	100	100	100		100	100	100	100	100	100
	14h		100	100	100	100	100		100	100	100	100	100	100
	14h30		100	100	100	100	100		100	100	100	100	100	100
	15h		100	100	100	100	100		100	100	100	100	100	100
	15h30		100	100	100	100	100		100	100	100	100	100	100
	16h		100	100	100	100	100		100	100	100	100	100	100
	16h30		100	100	100	100	100		100	100	100	100	100	100
	17h		100	100	100	100	100		100	100	100	100	100	100
	17h30		100	100	100	100	100		100	100	100	100	100	100
	18h		100	100	100	100	100		100	100	100	100	100	100
