# Supplementary material for: Eliminating separase inhibition reveals absence of robust cohesin protection in oocyte metaphase II
Source: EMBO J. 2025 Aug 5;44(18):5187–214. doi: 10.1038/s44318-025-00522-0 (PMC12436617; doi:10.1038/s44318-025-00522-0)
Supplement: Supplementary file 8 — Source data Fig. 3 [file 44318_2025_522_MOESM8_ESM.zip]

Archive with 48 entries (39 files):
- Figure 3/
- Figure 3/3E/
- Figure 3/3D/
- Figure 3/.DS_Store
- __MACOSX/Figure 3/._.DS_Store
- Figure 3/3H/
- Figure 3/3A/
- Figure 3/3F/
- Figure 3/3G/
- Figure 3/3I/
- Figure 3/3B-C/
- Figure 3/3E/Chromsome count.xlsx
- __MACOSX/Figure 3/3E/._Chromsome count.xlsx
- Figure 3/3D/sep:secKO .tif
- __MACOSX/Figure 3/3D/._sep:secKO .tif
- Figure 3/3D/sep:secKO + sepS1121A.tif
- __MACOSX/Figure 3/3D/._sep:secKO + sepS1121A.tif
- Figure 3/3D/sep:secKO + sep wt.tif
- __MACOSX/Figure 3/3D/._sep:secKO + sep wt.tif
- Figure 3/3D/sep:secKO + sepS1121A + securin.tif
- __MACOSX/Figure 3/3D/._sep:secKO + sepS1121A + securin.tif
- Figure 3/3H/Late Promet I.tif
- __MACOSX/Figure 3/3H/._Late Promet I.tif
- Figure 3/3H/Early Promet I.tif
- __MACOSX/Figure 3/3H/._Early Promet I.tif
- Figure 3/3A/.DS_Store
- __MACOSX/Figure 3/3A/._.DS_Store
- Figure 3/3A/sep-:-securin-:- KO + separase S1121A.tif
- Figure 3/3A/sep-:-securin-:- KO + wt separase.tif
- Figure 3/3A/sep-:-securin-:- KO.tif
- Figure 3/3F/sep:secKO + sepS1121A - Early Promet I.tif
- __MACOSX/Figure 3/3F/._sep:secKO + sepS1121A - Early Promet I.tif
- Figure 3/3F/sep+:+ - Early Promet I.tif
- __MACOSX/Figure 3/3F/._sep+:+ - Early Promet I.tif
- Figure 3/3F/sep:secKO + sepS1121A - Late Promet I.tif
- __MACOSX/Figure 3/3F/._sep:secKO + sepS1121A - Late Promet I.tif
- Figure 3/3F/sep:secKO + sepS1121A + nocodazole - Late Promet I.tif
- __MACOSX/Figure 3/3F/._sep:secKO + sepS1121A + nocodazole - Late Promet I.tif
- Figure 3/3F/sep+:+ - Late Promet I.tif
- __MACOSX/Figure 3/3F/._sep+:+ - Late Promet I.tif
- Figure 3/3F/sep+:+ noco - Late Promet I.tif
- __MACOSX/Figure 3/3F/._sep+:+ noco - Late Promet I.tif
- Figure 3/3G/Mad2 quantifications.xlsx
- __MACOSX/Figure 3/3G/._Mad2 quantifications.xlsx
- Figure 3/3I/Sgo2:PP2A quantifications.xlsx
- __MACOSX/Figure 3/3I/._Sgo2:PP2A quantifications.xlsx
- Figure 3/3B-C/Anaphase timings.xlsx
- __MACOSX/Figure 3/3B-C/._Anaphase timings.xlsx
