# Supplementary material for: Eliminating separase inhibition reveals absence of robust cohesin protection in oocyte metaphase II
Source: EMBO J. 2025 Aug 5;44(18):5187–214. doi: 10.1038/s44318-025-00522-0 (PMC12436617; doi:10.1038/s44318-025-00522-0)
Supplement: Supplementary file 8 — Source data Fig. 3 [file 44318_2025_522_MOESM8_ESM.zip › Figure 3/3E/Chromsome count.xlsx]

## Sheet: 3E
					Bivalents					Dyads					Single chromatids
			sec/sep double KO (n=189)		100		100	100		0		0	0		0		0	0
			sec/sep double KO + wt separase (n=274)		100	100	100	100		0	0	0	0		0	0	0	0
			sec/sep double KO + separase S1121A (n=688)		0	0	0	0		80	12	11	6		20	88	89	94
			sec/sep double KO + separase S1121A + securin (n=277)			100	100	100			0	0	0			0	0	0
