# Supplementary material for: Eliminating separase inhibition reveals absence of robust cohesin protection in oocyte metaphase II
Source: EMBO J. 2025 Aug 5;44(18):5187–214. doi: 10.1038/s44318-025-00522-0 (PMC12436617; doi:10.1038/s44318-025-00522-0)
Supplement: Supplementary file 8 — Source data Fig. 3 [file 44318_2025_522_MOESM8_ESM.zip › Figure 3/3G/Mad2 quantifications.xlsx]

## Sheet: WT — 21.01.25 (RPT1)
WILD TYPE
GVBD+3H
SLIDE 248, 249 & 250						COMPOSITE 0										COMPOSITE 1										COMPOSITE 2										COMPOSITE 3										COMPOSITE 4
			MAD2			MAD2/ACA			ACA
ACA-561 RED
MAD2-491 GREEN	CT	11842.6	7752.6	7752.6		1.20731		9831.8	6421.4	6421.4		9731.4	5163.8	5163.8		0.876349		9276.8	5892.4	5892.4		14477	9205.7	9205.7		1.14133		11936.3	8065.8	8065.8		15022.6	10495.8	10495.8		1.2065		12101.4	8699.4	8699.4		11475.9	6873.4	6873.4		1.2579		9024.9	5464.2
	Bg (arm)	4090	-8822.3					3410.4	-7932.3			4567.6	-8568.8					3384.4	-4231.6			5271.3	-12889.5					3870.5	-8933			4526.8	-14460.4					3402	-10841.4			4602.5	-10012.5					3560.7	-5473
	CT	12912.3	8793.3	8793.3		1.11347		11342.7	7897.2	7897.2		13136.4	8665.3	8665.3		2.0675		7616	4191.2	4191.2		18160.8	12864.4	12864.4		1.44162		12803.5	8923.6	8923.6		18987.2	14407.8	14407.8		1.33152		14243.4	10820.6	10820.6		14615	9942.8	9942.8		1.82009		9033.7	5462.8
	Bg (arm)	4119	-9941					3445.5	-7558.4			4471.1	-8532					3424.8	-5675.9			5296.4	-9322.6					3879.9	-8384.8			4579.4	-13066.3					3422.8	-11232.3			4672.2	-7479.5					3570.9	-6136.1
	CT	14060	9241	9241		1.28424		11003.9	7195.7	7195.7		13003.1	8418.9	8418.9		1.50555		9100.7	5591.9	5591.9		14619	9190.9	9190.9		1.1055		12264.7	8313.8	8313.8		17645.7	12965	12965		1.16154		14655.1	11161.9	11161.9		12151.7	7241.5	7241.5		1.16214		9707	6231.2
	Bg (arm)	4819	-6638.6					3808.2	-6116.9			4584.2	-8279					3508.8	-6228			5428.1	-12898.4					3950.9	-8928.5			4680.7	-9267.4					3493.2	-7275.5			4910.2	-6815.3					3475.8	-6639.3
	CT	11457.6	6642.3	6642.3		1.0822		9925.1	6137.8	6137.8		12863.2	8472.2	8472.2		1.3509		9736.8	6271.5	6271.5		18326.5	12569.1	12569.1		1.39557		12879.4	9006.4	9006.4		13948.1	9293.5	9293.5		1.27598		10768.7	7283.4	7283.4		11725.5	7258.6	7258.6		1.1041		10115.1	6574.2
	Bg (arm)	4815.3	-9842.3					3787.3	-7634.6			4391	-9373.4					3465.3	-5172.8			5757.4	-10993.7					3873	-9554.9			4654.6	-11065					3485.3	-7631			4466.9	-12186.5					3540.9	-6218.8
	CT	14657.6	10181.5	10181.5		1.303		11421.9	7813.9	7813.9		13764.4	8910	8910		1.71945		8638.1	5181.9	5181.9		16751.1	11212.9	11212.9		1.16259		13427.9	9644.8	9644.8		15719.6	10674.5	10674.5		1.46224		11116.3	7300.1	7300.1		16653.4	11585.4	11585.4		1.92021		9759.7	6033.4
	Bg (arm)	4476.1	-13760.6					3608	-8456.6			4854.4	-11339.7					3456.2	-6172.4			5538.2	-12350.8					3783.1	-9718.6			5045.1	-6522.7					3816.2	-6356.8			5068	-12960.8					3726.3	-6453.7
	CT	18236.7	13574.5	13574.5		1.60341		12064.6	8466	8466		16194.1	11263.5	11263.5		1.83066		9628.6	6152.7	6152.7		17889	12350.8	12350.8		1.27084		13501.7	9718.6	9718.6		11567.8	6714.6	6714.6		1.03442		10173	6491.2	6491.2		18028.8	13113	13113		1.99364		10180	6577.4
	Bg (arm)	4662.2	-7322.4					3598.6	-7234.4			4930.6	-6270.2					3475.9	-7668.8			5538.2	-12481.1					3783.1	-10545.8			4853.2	-9113.5					3681.8	-8489			4915.8						3602.6
	CT	11984.6	7358.6	7358.6		1.03994		10833	7076	7076		11200.8	6249.8	6249.8		0.826332		11144.7	7563.3	7563.3		18019.3	12733.9	12733.9		1.18245		14328.9	10769.1	10769.1		13966.7	9341.1	9341.1		1.0788		12170.8	8658.8	8658.8
	Bg (arm)	4626	-11183.5					3757	-8056.4			4951	-9693.6					3581.4	-6671.2			5285.4	-12979.3					3559.8	-8495.5			4625.6	-8421.9					3512	-9896.8
	CT	15809.5	11143.2	11143.2		1.38073		11813.4	8070.5	8070.5		14644.6	9806.4	9806.4		1.45504		10252.6	6739.6	6739.6		18264.7	12923.5	12923.5		1.51834		12055.3	8511.6	8511.6		13047.5	8216.1	8216.1		0.839937		13408.8	9781.8	9781.8
	Bg (arm)	4666.3	-9261.6					3742.9	-7868.1			4838.2	-8447.1					3513	-6621.7			5341.2	-8120.4					3543.7	-10292.7			4831.4	-9954.6					3627	-7516.9
	CT	13927.9	9493.9	9493.9		1.22511		11611	7749.4	7749.4		13285.3	8587.2	8587.2		1.32005		10134.7	6505.2	6505.2		13461.6	8548.1	8548.1		0.833392		13836.4	10257	10257		14786	10123.3	10123.3		1.31231		11143.9	7714.1	7714.1
	Bg (arm)	4434	-11267.3					3861.6	-6756.9			4698.1	-6974.3					3629.5	-4340.4			4913.5	-10794.7					3579.4	-10684.8			4662.7	-8455.4					3429.8	-6168
	CT	15701.3	11267.3	11267.3		1.66753		10618.5	6756.9	6756.9		11672.4	6980.9	6980.9		1.62022		7969.9	4308.6	4308.6		15708.2	10982.1	10982.1		1.02864		14264.2	10676.3	10676.3		13118.1	8455.4	8455.4		1.37085		9597.8	6168	6168
	Bg (arm)	4434	-8993.3					3861.6	-6979			4691.5	-14227.6					3661.3	-7745.8			4726.1	-11212.1					3587.9	-8051.8			4662.7						3429.8
	CT	13427.3	8810.8	8810.8		1.26904		10840.6	6942.9	6942.9		18919.1	14497.9	14497.9		1.84826		11407.1	7844.1	7844.1		15938.2	11438.3	11438.3		1.40622		11639.7	8134.1	8134.1
	Bg (arm)	4616.5	-12126.8					3897.7	-6731.5			4421.2	-7241.8					3563	-5923.5			4499.9	-8997					3505.6	-9096.6
	CT	16743.3	11955	11955		1.76546		10629.2	6771.6	6771.6		11663	7162.6	7162.6		1.20516		9486.5	5943.3	5943.3		13496.9	9038.7	9038.7		0.993646		12602.2	9096.5	9096.5
	Bg (arm)	4788.3	-10992.3					3857.6	-7987.4			4500.4	-11860.1					3543.2	-7730.1			4458.2	-7625.6					3505.7	-7515
	CT	15780.6	11348.7	11348.7		1.37134		11845	8275.6	8275.6		16360.5	11704.7	11704.7		1.54562		11273.3	7572.8	7572.8		12083.8	7391.7	7391.7		0.973194		11020.7	7595.3	7595.3
	Bg (arm)	4431.9	-9241					3569.4	-5346.8			4655.8	-6821.7					3700.5	-4992			4692.1	-6896.2					3425.4	-7506.5
	CT	13672.9	9137.3	9137.3		1.72944		8916.2	5283.4	5283.4		11477.5	6849.2	6849.2		1.33946		8692.5	5113.4	5113.4		11588.3	6995.8	6995.8		0.934168		10931.9	7488.8	7488.8
	Bg (arm)	4535.6	-11011.5					3632.8	-7476.3			4628.3	-13215.8					3579.1	-7127.6			4592.5	-7671.8					3443.1	-7171.4
	CT	15547.1	10890.5	10890.5		1.50457		11109.1	7238.3	7238.3		17844.1	13075.7	13075.7		1.8138		10706.7	7209	7209		12264.3	7814.5	7814.5		1.07984		10614.5	7236.7	7236.7
	Bg (arm)	4656.6	-10594.3					3870.8	-6543			4768.4	-8860.9					3497.7	-5636.5			4449.8	-7698.3					3377.8	-5966.2
	CT	15250.9	10538.2	10538.2		1.60928		10413.8	6548.4	6548.4		13629.3	8807.9	8807.9		1.57054		9134.2	5608.2	5608.2		12148.1	7682	7682		1.29027		9344	5953.8	5953.8
	Bg (arm)	4712.7	-8085.9					3865.4	-6903.1			4821.4	-15426.8					3526	-6908.2			4466.1	-4513.9					3390.2	-3301.3
	CT	12798.6	8400.2	8400.2		1.15242		10768.5	7289.2	7289.2		20248.2	15552.2	15552.2		2.27325		10434.2	6841.4	6841.4		8980	4895.6	4895.6		1.49379		6691.5	3277.3	3277.3
	Bg (arm)	4398.4	-8882.9					3479.3	-5935.9			4696	-11220.5					3592.8	-6342.1			4084.4	-6598.5					3414.2	-4198.9
	CT	13281.3	8812.5	8812.5		1.48379		9415.2	5939.2	5939.2		15916.5	11286.3	11286.3		1.81065		9934.9	6233.3	6233.3		10682.9	6548.4	6548.4		1.56212		7613.1	4192	4192
	Bg (arm)	4468.8	-9805.8					3476	-7346.6			4630.2	-6544.8					3701.6	-3856.9			4134.5						3421.1
	CT	14274.6	9897.9	9897.9		1.35009		10822.6	7331.3	7331.3		11175	6675.9	6675.9		1.67665		7558.5	3981.7	3981.7
	Bg (arm)	4376.7	-8432.6					3491.3	-7138.1			4499.1	-11021.6					3576.8	-6962.2
	CT	12809.3	8420.8	8420.8		1.17965		10629.4	7138.4	7138.4		15520.7	11067.1	11067.1		1.59579		10539	6935.2	6935.2
	Bg (arm)	4388.5	-12140.4					3491	-7338.5			4453.6	-8412					3603.8	-5732.1
	CT	16528.9	12263.4	12263.4		1.70721		10829.5	7183.3	7183.3		12865.6	8351	8351		1.46396		9335.9	5704.4	5704.4
	Bg (arm)	4265.5	-8355.7					3646.2	-5770.9			4514.6	-9218.9					3631.5	-5410.4
	CT	12621.2	8426.9	8426.9		1.44267		9417.1	5841.2	5841.2		13733.5	9247	9247		1.7152		9041.9	5391.2	5391.2
	Bg (arm)	4194.3	-5823.7					3575.9	-5730.5			4486.5	-11064.5					3650.7	-4392
	CT	10018	5967.1	5967.1		1.01956		9306.4	5852.6	5852.6		15551	11407.4	11407.4		2.42149		8042.7	4710.9	4710.9
	Bg (arm)	4050.9	-6602.6					3453.8	-4748.3			4143.6	-9280.6					3331.8	-4156.5
	CT	10653.5	6599.3	6599.3		1.38101		8202.1	4778.6	4778.6		13424.2	9247.8	9247.8		2.23005		7488.3	4146.9	4146.9
	Bg (arm)	4054.2	-6214.4					3423.5	-4779.6			4176.4						3341.4
	CT	10268.6	6003.8	6003.8		1.2621		8203.1	4757	4757
	Bg (arm)	4264.8	-5630.8					3446.1	-3102
	CT	9895.6	5630.8	5630.8		1.81522		6548.1	3102	3102
	Bg (arm)	4264.8	-5225.1					3446.1	-3849.7
	CT	9489.9	5476.1	5476.1		1.39023		7295.8	3939	3939
	Bg (arm)	4013.8	-6293.1					3356.8	-3467.2
	CT	10306.9	6306.3	6306.3		1.81033		6824	3483.5	3483.5
	Bg (arm)	4000.6	-5355.7					3340.5	-3883.4
	CT	9356.3	5333.2	5333.2		1.40229		7223.9	3803.2	3803.2
	Bg (arm)	4023.1	-5355.8					3420.7	-3493.7
	CT	9378.9	5358.7	5358.7		1.54483		6914.4	3468.8	3468.8
	Bg (arm)	4020.2	-5672.3					3445.6	-3805.4
	CT	9692.5	5725.4	5725.4		1.47326		7251	3886.2	3886.2
	Bg (arm)	3967.1	-6878.4					3364.8	-5943.4
	CT	10845.5	6873.8	6873.8		1.15703		9308.2	5940.9	5940.9
	Bg (arm)	3971.7						3367.3
				8550.78		1.39774				6199.36				9477.11		1.62841				5901.42				9688.13		1.21186				8158.97				10068.7		1.20741				8407.93				9335.78		1.54301
GVBD+6H
ACA-561 RED						COMPOSITE 0										COMPOSITE 1										COMPOSITE 2										COMPOSITE 3										COMPOSITE 4
MAD2-491 GREEN
			MAD2			MAD2/ACA			ACA
	CT	23370.8	14392.5	14392.5		1.9047		11308.2	7556.3	7556.3		19590.5	12975.8	12975.8		1.72043		11166.7	7542.2	7542.2		30098.3	22260.7	22260.7		2.75476		12215.5	8080.8	8080.8		17066.6	10888.4	10888.4		1.82734		9611.1	5958.6	5958.6		16848.4	10875.6	10875.6		1.51633		10848.8	7172.3
	Bg (arm)	8978.3	-32630.2					3751.9	-12842.6			6614.7	-12111.2					3624.5	-8763.3			7837.6	-23228.3					4134.7	-10943.3			6178.2	-16538.1					3652.5	-8503.9			5972.8	-15107.3					3676.5	-8982.4
	CT	41608.5	32639	32639		2.54273		16594.5	12836.2	12836.2		18725.9	12131.1	12131.1		1.38405		12387.8	8764.9	8764.9		31065.9	23490.5	23490.5		2.1677		15078	10836.6	10836.6		22716.3	16716.2	16716.2		1.96098		12156.4	8524.4	8524.4		21080.1	15105.1	15105.1		1.6824		12658.9	8978.3
	Bg (arm)	8969.5	-23085.8					3758.3	-12296.5			6594.8	-12944.5					3622.9	-8534.6			7575.4	-18694.6					4241.4	-8167.9			6000.1	-19301.6					3632	-6795.1			5975	-12222.8					3680.6	-10061.1
	CT	32055.3	23484.2	23484.2		1.91406		16054.8	12269.3	12269.3		19539.3	12898.2	12898.2		1.59756		12157.5	8073.7	8073.7		26270	19529.9	19529.9		2.34298		12409.3	8335.5	8335.5		25301.7	19155.8	19155.8		2.92223		10427.1	6555.2	6555.2		18197.8	11552.9	11552.9		1.15721		13741.7	9983.4
	Bg (arm)	8571.1	-20853.6					3785.5	-10907.2			6641.1	-13284.3					4083.8	-11453.2			6740.1	-12552.9					4073.8	-7625.2			6145.9	-13997.9					3871.9	-6442.6			6644.9	-4533.9					3758.3	-7330.7
	CT	29424.7	20853.6	20853.6		1.91191		14692.7	10907.2	10907.2		19925.4	13035.3	13035.3		1.1353		15537	11481.8	11481.8		19293	12553.1	12553.1		1.64361		11699	7637.5	7637.5		20143.8	14054.9	14054.9		2.19962		10314.5	6389.7	6389.7		11178.8	5510.3	5510.3		0.74792		11089	7367.5
	Bg (arm)	8571.1	-14211.1					3785.5	-10752.3			6890.1	-11157.6					4055.2	-11525.7			6739.9	-10772.4					4061.5	-5848.6			6088.9	-9125.5					3924.8	-5070.2			5668.5	-21810.8					3721.5	-10504.5
	CT	22782.2	16460	16460		1.51874		14537.8	10837.9	10837.9		18047.7	11071.6	11071.6		0.936224		15580.9	11825.8	11825.8		17512.3	9859.5	9859.5		1.78336		9910.1	5528.6	5528.6		15214.4	9355.6	9355.6		1.75709		8995	5324.5	5324.5		27479.3	21239	21239		1.99735		14226	10633.6
	Bg (arm)	6322.2	-18283					3699.9	-11560.8			6976.1	-12481.4					3755.1	-12140.4			7652.8	-8732.4					4381.5	-7017.6			5858.8	-8629					3670.5	-5549.8			6240.3	-11166.4					3592.4	-8187.6
	CT	24605.2	18346.6	18346.6		1.58507		15260.7	11574.6	11574.6		19457.5	12550	12550		1.0363		15895.5	12110.4	12110.4		16385.2	8768.3	8768.3		1.24304		11399.1	7053.9	7053.9		14487.8	8749.5	8749.5		1.53288		9220.3	5707.9	5707.9		17406.7	11197.4	11197.4		1.36914		11780	8178.4
	Bg (arm)	6258.6	-16729.2					3686.1	-8771.5			6907.5	-14599.2					3785.1	-13227			7616.9	-20230.2					4345.2	-10591.9			5738.3	-12105.3					3512.4	-8669.1			6209.3	-12172.1					3601.6	-6961.7
	CT	22987.8	16911.1	16911.1		1.92294		12457.6	8794.4	8794.4		21506.7	14187.8	14187.8		1.07733		17012.1	13169.4	13169.4		27847.1	19716.7	19716.7		1.9783		14937.1	9966.5	9966.5		17843.6	11228.8	11228.8		1.35192		12181.5	8305.8	8305.8		18381.4	11693.6	11693.6		1.73013		10563.3	6758.8
	Bg (arm)	6076.7	-25942.2					3663.2	-9828.9			7318.9	-16445					3842.7	-15643.7			8130.4	-21941					4970.6	-12555.8			6614.8	-8516.3					3875.7	-6607.9			6687.8	-6142.4					3804.5	-6678.7
	CT	32018.9	25952.8	25952.8		2.64151		13492.1	9825	9825		23763.9	16406.2	16406.2		1.05083		19486.4	15612.6	15612.6		30071.4	22071.9	22071.9		1.75781		17526.4	12556.5	12556.5		15131.1	8130.5	8130.5		1.22593		10483.6	6632.1	6632.1		12830.2	6521.6	6521.6		0.950934		10483.2	6858.1
	Bg (arm)	6066.1	-25023.6					3667.1	-10731.4			7357.7	-22937.7					3873.8	-14069.6			7999.5	-15144.3					4969.9	-8711.8			7000.6	-20801					3851.5	-5648			6308.6	-11114					3625.1	-6385.8
	CT	31089.7	24461.1	24461.1		2.32118		14398.5	10538.2	10538.2		30295.4	23817.9	23817.9		1.73671		17943.4	13714.4	13714.4		23143.8	14766.4	14766.4		1.61036		13681.7	9169.6	9169.6		27801.6	21614.3	21614.3		3.66761		9499.5	5893.3	5893.3		17422.6	11238.2	11238.2		1.76835		10010.9	6355.2
	Bg (arm)	6628.6	-27891.8					3860.3	-9585			6477.5	-25283.1					4229	-12729.7			8377.4	-14619.5					4512.1	-10220.3			6187.3	-16696.1					3606.2	-7120.8			6184.4	-9220					3655.7	-6765.6
	CT	34520.4	27881.1	27881.1		2.90274		13445.3	9605.1	9605.1		31760.6	25239	25239		1.98055		16958.7	12743.4	12743.4		22996.9	14693.9	14693.9		1.45429		14732.4	10103.8	10103.8		22883.4	17068.9	17068.9		2.41625		10727	7064.2	7064.2		15404.4	9374.9	9374.9		1.40068		10421.3	6693.1
	Bg (arm)	6639.3	-38486					3840.2	-12758.5			6521.6	-16492.4					4215.3	-14778.5			8303	-16686.6					4628.6	-10796.8			5814.5	-18008.5					3662.8	-10071.1			6029.5	-9141.6					3728.2	-8184
	CT	45125.3	38715.2	38715.2		3.01241		16598.7	12851.9	12851.9		23014	15096.2	15096.2		1.02969		18993.8	14660.9	14660.9		24989.6	17241.1	17241.1		1.51589		15425.4	11373.6	11373.6		23823	17173.7	17173.7		1.70963		13733.9	10045.3	10045.3		15171.1	8679	8679		1.05317		11912.2	8240.8
	Bg (arm)	6410.1	-30855.2					3746.8	-12685.3			7917.8	-14338.3					4332.9	-12826.1			7748.5	-14157.9					4051.8	-7613.3			6649.3	-12891.7					3688.6	-6844.7			6492.1	-13310.2					3671.4	-7656.8
	CT	37265.3	30855.2	30855.2		2.43236		16432.1	12685.3	12685.3		22256.1	14394.1	14394.1		1.12048		17159	12846.4	12846.4		21906.4	14616.1	14616.1		1.90975		11665.1	7653.4	7653.4		19541	12878.9	12878.9		1.9053		10533.3	6759.5	6759.5		19802.3	13530.6	13530.6		1.77227		11328.2	7634.6
	Bg (arm)	6410.1	-24920.3					3746.8	-11828.4			7862	-9430.9					4312.6	-13205.3			7290.3	-18159.9					4011.7	-8928.4			6662.1	-9515.7					3773.8	-7484			6271.7	-6357.6					3693.6	-5970.5
	CT	31330.4	24155.9	24155.9		2.1077		15575.2	11460.8	11460.8		17292.9	10420	10420		0.770568		17517.9	13522.5	13522.5		25450.2	18116.7	18116.7		2.00897		12940.1	9017.9	9017.9		16177.8	10237.7	10237.7		1.34872		11257.8	7590.7	7590.7		12629.3	6803.7	6803.7		1.10588		9664.1	6152.3
	Bg (arm)	7174.5	-31866.6					4114.4	-11925.6			6872.9	-12031					3995.4	-7339.5			7333.5	-17303.5					3922.2	-8226			5940.1	-16721.4					3667.1	-7550.2			5825.6	-11656.3					3511.8	-7935.9
	CT	39041.1	31853.9	31853.9		2.67069		16040	11927.2	11927.2		18903.9	11721.6	11721.6		1.63158		11334.9	7184.2	7184.2		24637	17842.1	17842.1		2.14613		12148.2	8313.6	8313.6		22661.5	16681.4	16681.4		2.194		11217.3	7603.2	7603.2		17481.9	11811.9	11811.9		1.53661		11447.7	7687
	Bg (arm)	7187.2	-20214.3					4112.8	-11414.8			7182.3	-12455.6					4150.7	-14103.7			6794.9	-27460.5					3834.6	-6876.5			5980.1	-22061.5					3614.1	-8783.5			5670	-14817.9					3760.7	-6093.5
	CT	27401.5	19989.6	19989.6		1.73139		15527.6	11545.4	11545.4		19637.9	12475.7	12475.7		0.890848		18254.4	14004.3	14004.3		34255.4	27618.5	27618.5		3.95817		10711.1	6977.6	6977.6		28041.6	21748.4	21748.4		2.51194		12397.6	8658	8658		20487.9	14366.5	14366.5		2.27993		9854.2	6301.3
	Bg (arm)	7411.9	-36891.8					3982.2	-14473.5			7162.2	-23109.8					4250.1	-17610.8			6636.9	-13674.3					3733.5	-7809.2			6293.2	-16603.7					3739.6	-8782.5			6121.4	-13067.1					3552.9	-8628.2
	CT	44303.7	37094.3	37094.3		2.55985		18455.7	14490.8	14490.8		30272	22400.7	22400.7		1.27746		21860.9	17535.4	17535.4		20311.2	13374.4	13374.4		1.71339		11542.7	7805.8	7805.8		22896.9	16865.3	16865.3		1.89773		12522.1	8887.1	8887.1		19188.5	13575.9	13575.9		1.59048		12181.1	8535.7
	Bg (arm)	7209.4	-35472.8					3964.9	-11350.2			7871.3	-16481.4					4325.5	-12479.2			6936.8	-21162.4					3736.9	-7363.3			6031.6	-12853.7					3635	-7589.9			5612.6	-9711.6					3645.4	-7916.6
	CT	42682.2	35603	35603		3.13617		15315.1	11352.4	11352.4		24352.7	16481.4	16481.4		1.32071		16804.7	12479.2	12479.2		28099.2	21733.2	21733.2		2.94476		11100.2	7380.3	7380.3		18885.3	12914.9	12914.9		1.73052		11224.9	7463	7463		15324.2	9134.8	9134.8		1.17125		11562	7799.2
	Bg (arm)	7079.2	-32469.4					3962.7	-14410.4			7871.3	-14549.9					4325.5	-17071.8			6366	-15745.8					3719.9	-8107.5			5970.4	-14806.2					3761.9	-5492.5			6189.4	-10303.8					3762.8	-7668.6
	CT	39548.6	32417.2	32417.2		2.24268		18373.1	14454.7	14454.7		22421.2	15346.7	15346.7		0.887185		21397.3	17298.2	17298.2		22111.8	15041.8	15041.8		1.8585		11827.4	8093.5	8093.5		20776.6	14688	14688		2.63571		9254.4	5572.7	5572.7		16493.2	10901.2	10901.2		1.38133		11431.4	7891.8
	Bg (arm)	7131.4	-28178					3918.4	-11898.9			7074.5	-25508.7					4099.1	-13907.3			7070	-21417.6					3733.9	-8931.8			6088.6	-18990.9					3681.7	-7756.7			5592	-12296.8					3539.6	-7746.4
	CT	35309.4	28461.9	28461.9		2.42114		15817.3	11755.6	11755.6		32583.2	25544.3	25544.3		1.84284		18006.4	13861.4	13861.4		28487.6	21507.1	21507.1		2.41536		12665.7	8904.3	8904.3		25079.5	18897.1	18897.1		2.38883		11438.4	7910.6	7910.6		17888.8	11719.7	11719.7		1.52056		11286	7707.5
	Bg (arm)	6847.5	-35261.3					4061.7	-12367.9			7038.9	-14122.6					4145	-12741.5			6980.5	-24271.3					3761.4	-9098.4			6182.4	-16054.7					3527.8	-8734.2			6169.1	-5768.1					3578.5	-5927.3
	CT	42108.8	35204.5	35204.5		2.82919		16429.6	12443.3	12443.3		21161.5	13987.6	13987.6		1.09192		16886.5	12810.1	12810.1		31251.8	23804.1	23804.1		2.66176		12859.8	8943	8943		22237.1	15833.2	15833.2		1.8359		12262	8624.2	8624.2		11937.2	6107.1	6107.1		1.02851		9505.8	5937.8
	Bg (arm)	6904.3	-32187					3986.3	-12660.3			7173.9	-28783.2					4076.4	-15425.7			7447.7	-16745.4					3916.8	-9450.2			6403.9	-12335.6					3637.8	-6626.3			5830.1	-10119.4					3568	-7265.6
	CT	39091.3	31144.1	31144.1		2.4661		16646.6	12628.9	12628.9		35957.1	29028.3	29028.3		1.83997		19502.1	15776.5	15776.5		24193.1	16881.2	16881.2		1.86811		13367	9036.5	9036.5		18739.5	12982.4	12982.4		1.96302		10264.1	6613.5	6613.5		15949.5	9944.5	9944.5		1.39082		10833.6	7150.1
	Bg (arm)	7947.2	-42922.3					4017.7	-15719.3			6928.8	-8664.2					3725.6	-11842.3			7311.9	-14569.6					4330.5	-9603.8			5757.1	-12795.4					3650.6	-8789.5			6005	-10797.6					3683.5	-9919
	CT	50869.5	43343	43343		2.76562		19737	15672.1	15672.1		15593	8614.6	8614.6		0.728853		15567.9	11819.4	11819.4		21881.5	14313.3	14313.3		1.47002		13934.3	9736.8	9736.8		18552.5	12741	12741		1.44507		12440.1	8816.9	8816.9		16802.6	10939	10939		1.10835		13602.5	9869.6
	Bg (arm)	7526.5	-32529.3					4064.9	-12450.5			6978.4	-18259.1					3748.5	-11711.4			7568.2	-13695.8					4197.5	-10216.9			5811.5	-9891.5					3623.2	-7611.4			5863.6	-12598.2					3732.9	-8110.9
	CT	40055.8	32731.6	32731.6		2.58111		16515.4	12681.2	12681.2		25237.5	18376.1	18376.1		1.56135		15459.9	11769.4	11769.4		21264	13604.1	13604.1		1.33341		14414.4	10202.5	10202.5		15703	9916.6	9916.6		1.29644		11234.6	7649.1	7649.1		18461.8	12700.7	12700.7		1.58971		11843.8	7989.3
	Bg (arm)	7324.2	-18429.3					3834.2	-10669.2			6861.4	-928.3					3690.5	-855.6			7659.9	-32704.3					4211.9	-9246.1			5786.4	-13188.4					3585.5	-7056.9			5761.1	-11220.6					3854.5	-7066.9
	CT	25753.5	18375.7	18375.7		1.73155		14503.4	10612.3	10612.3		7789.7	878.5	878.5		1.08417		4546.1	810.3	810.3		40364.2	33060.3	33060.3		3.51421		13458	9407.6	9407.6		18974.8	12258.5	12258.5		1.79362		10642.4	6834.5	6834.5		16981.7	11371.3	11371.3		1.5983		10921.4	7114.6
	Bg (arm)	7377.8	-27497.8					3891.1	-12129.8			6911.2	-24864.4					3735.8	-10607.8			7303.9	-22845.9					4050.4	-6866.2			6716.3	-13377.7					3807.9	-4722.3			5610.4	-5561.1					3806.8	-9011.6
	CT	34875.6	25430.6	25430.6		2.10191		16020.9	12098.8	12098.8		31775.6	24151.6	24151.6		2.30289		14343.6	10487.5	10487.5		30149.8	22718	22718		3.33887		10916.6	6804.1	6804.1		20094	14526.2	14526.2		2.95584		8530.2	4914.4	4914.4		11171.5	5673.6	5673.6		0.616481		12818.4	9203.2
	Bg (arm)	9445	-31585					3922.1	-13684.2			7624	-11283.9					3856.1	-10416.7			7431.8	-29286.4					4112.5	-9513.2			5567.8	-9502.9					3615.8	-6345.4			5497.9	-7323.1					3615.2	-8017.8
	CT	41030	31605.7	31605.7		2.32859		17606.3	13572.9	13572.9		18907.9	11521.9	11521.9		1.105		14272.8	10427.1	10427.1		36718.2	29267.7	29267.7		3.0678		13625.7	9540.3	9540.3		15070.7	9439.5	9439.5		1.45474		9961.2	6488.8	6488.8		12821	7056.9	7056.9		0.892397		11633	7907.8
	Bg (arm)	9424.3	-25253.2					4033.4	-11162.5			7386	-14981.5					3845.7	-12152.4			7450.5	-14035.8					4085.4	-8906.1			5631.2	-10208.8					3472.4	-3758.1			5764.1	-17291.1					3725.2	-12098.2
	CT	34677.5	26132.7	26132.7		2.37492		15195.9	11003.6	11003.6		22367.5	14755.9	14755.9		1.25291		15998.1	11777.3	11777.3		21486.3	13830	13830		1.56255		12991.5	8850.9	8850.9		15840	10617.8	10617.8		2.74043		7230.5	3874.5	3874.5		23055.2	17202.5	17202.5		1.41796		15823.4	12131.9
	Bg (arm)	8544.8	-43628					4192.3	-15823.8			7611.6	-14928.1					4220.8	-10609.3			7656.3	-15964.9					4140.6	-9341			5222.2	-12849.3					3356	-5078.1			5852.7	-27131.2					3691.5	-9754.4
	CT	52172.8	43747.7	43747.7		2.76248		20016.1	15836.4	15836.4		22539.7	14777.2	14777.2		1.39986		14830.1	10556.2	10556.2		23621.2	15879.5	15879.5		1.71278		13481.6	9271.2	9271.2		18071.5	12766.5	12766.5		2.51131		8434.1	5083.6	5083.6		32983.9	27034.3	27034.3		2.76603		13445.9	9773.7
	Bg (arm)	8425.1	-35532.4					4179.7	-12041.7			7762.5	-11818.7					4273.9	-8795.6			7741.7	-26336					4210.4	-8704			5305	-11602.4					3350.5	-6188.4			5949.6	-11049.8					3672.2	-10665.9
	CT	43957.5	35792.7	35792.7		2.97638		16221.4	12025.6	12025.6		19581.2	11962.8	11962.8		1.33878		13069.5	8935.6	8935.6		34077.7	26813.6	26813.6		2.98672		12914.4	8977.6	8977.6		16907.4	11339.2	11339.2		1.87611		9538.9	6044	6044		16999.4	11077.6	11077.6		1.04551		14338.1	10595.4
	Bg (arm)	8164.8	-18033.4					4195.8	-12184.8			7618.4	-14556.7					4133.9	-8233.3			7264.1	-17341.9					3936.8	-8709.2			5568.2	-9906.5					3494.9	-6359.5			5921.8	-11482.6					3742.7	-9768.6
	CT	26198.2	18424.3	18424.3		1.48576		16380.6	12400.6	12400.6		22175.1	14721	14721		1.804		12367.2	8160.2	8160.2		24606	17167	17167		1.97249		12646	8703.2	8703.2		15474.7	9790.7	9790.7		1.54099		9854.4	6353.5	6353.5		17404.4	10881.8	10881.8		1.11723		13511.3	9740
	Bg (arm)	7773.9	-38468.5					3980	-15442.8			7454.1						4207				7439						3942.8				5684	-13566.5					3500.9	-6966.2			6522.6	-7716.1					3771.3	-9641.4
	CT	46242.4	38445.3	38445.3		2.506		19422.8	15341.3	15341.3																						19250.5	13468	13468		1.95969		10467.1	6872.5	6872.5		14238.7	8512	8512		0.87033		13412.7	9780.2
	Bg (arm)	7797.1	-21591.1					4081.5	-10570.3																							5782.5	-11604.5					3594.6	-6335.8			5726.7	-4776.1					3632.5	-9437.1
	CT	29388.2	22056.5	22056.5		2.0189		14651.8	10925	10925																						17387	11573.2	11573.2		1.8553		9930.4	6237.9	6237.9		10502.8	4618.7	4618.7		0.490688		13069.6	9412.7
	Bg (arm)	7331.7	-40272.8					3726.8	-15245.7																							5813.8						3692.5				5884.1	-6415.7					3656.9	-8292.9
	CT	47604.5	39017.1	39017.1		2.61001		18972.5	14949	14949																																12299.8	6097.7	6097.7		0.733717		11949.8	8310.7
	Bg (arm)	8587.4	-36600.8					4023.5	-15161.3																																	6202.1	-7950.7					3639.1	-8310.4
	CT	45188.2	36686.6	36686.6		2.41773		19184.8	15174	15174																																14152.8	8129.3	8129.3		0.97895		11949.5	8304.1
	Bg (arm)	8501.6	-37090.7					4010.8	-14627.7																																	6023.5						3645.4
	CT	45592.3	36746.6	36746.6		2.50428		18638.5	14673.5	14673.5
	Bg (arm)	8845.7	-24778.1					3965	-11783.2
	CT	33623.8	24755.2	24755.2		2.10009		15748.2	11787.7	11787.7
	Bg (arm)	8868.6	-28334.6					3960.5	-13526.6
	CT	37203.2	26960.9	26960.9		2.02019		17487.1	13345.7	13345.7
	Bg (arm)	10242.3	-50843.6					4141.4	-15195.7
	CT	61085.9	50336.7	50336.7		3.33822		19337.1	15078.9	15078.9
	Bg (arm)	10749.2						4258.2
																								18738		2.15653				8808.77
				29410.3		2.35261				12355.8				15365.6		1.33121				11725.4														13634.4		2.0129				6914.16				10946.4		1.33462
GVBD+6H + NOCO
ACA-561 RED						COMPOSITE 0										COMPOSITE 1										COMPOSITE 2										COMPOSITE 3										COMPOSITE 4
MAD2-491 GREEN
			MAD2			MAD2/ACA			ACA
	CT	43462.3	36205.1	36205.1		2.95738		15898.7	12242.3	12242.3		41976.7	31506.6	31506.6		2.69582		15652.3	11687.2	11687.2		27088.8	20125.3	20125.3		2.31325		12128.6	8700	8700		52935.8	45124.3	45124.3		4.46047		13681.4	10116.5	10116.5		27914	19483	19483		1.81296		14557.4	10746.5
	Bg (arm)	7257.2	-45697.6					3656.4	-11246			10470.1	-38648.1					3965.1	-12510			6963.5	-26814.2					3428.6	-9664.2			7811.5	-32078.1					3564.9	-11858.7			8431	-25184.3					3810.9	-12847.4
	CT	52954.8	45530.7	45530.7		4.06332		14902.4	11205.3	11205.3		49118.2	38838	38838		3.10975		16475.1	12489.1	12489.1		33777.7	26795.1	26795.1		2.77575		13092.8	9653.3	9653.3		39889.6	32061.8	32061.8		2.6993		15423.6	11877.8	11877.8		33615.3	25242.3	25242.3		1.96602		16658.3	12839.3
	Bg (arm)	7424.1	-30863.8					3697.1	-10852.4			10280.2	-14622.6					3986	-12831.9			6982.6	-30131.2					3439.5	-9137.6			7827.8	-34598					3545.8	-12329.8			8373	-17528.5					3819	-8722.4
	CT	38287.9	29828.7	29828.7		2.71711		14549.5	10978.1	10978.1		24902.8	15183.1	15183.1		1.16942		16817.9	12983.5	12983.5		37113.8	29814	29814		3.27371		12577.1	9107.1	9107.1		42425.8	34167.6	34167.6		2.79503		15875.6	12224.4	12224.4		25901.5	16165.2	16165.2		1.91248		12541.4	8452.5
	Bg (arm)	8459.2	-25805.2					3571.4	-13122			9719.7	-33304.3					3834.4	-10280.1			7299.8	-30878					3470	-9507			8258.2	-26993.5					3651.2	-11692.8			9736.3	-18301.4					4088.9	-7598.2
	CT	34264.4	26443.1	26443.1		2.02226		16693.4	13076	13076		43024	33384.5	33384.5		3.23864		14114.5	10308.2	10308.2		38177.8	30433.6	30433.6		3.21752		12977	9458.7	9458.7		35251.7	27087.1	27087.1		2.31736		15344	11688.8	11688.8		28037.7	17805.8	17805.8		2.36098		11687.1	7541.7
	Bg (arm)	7821.3	-26460.4					3617.4	-12163.5			9639.5	-44805.9					3806.3	-8849.2			7744.2	-26927.2					3518.3	-7887			8164.6	-32243.9					3655.2	-10144.9			10231.9	-13949.1					4145.4	-7690.6
	CT	34281.7	26458.6	26458.6		2.16984		15780.9	12193.8	12193.8		54445.4	45389.3	45389.3		5.23545		12655.5	8669.6	8669.6		34671.4	27731.8	27731.8		3.48328		11405.3	7961.4	7961.4		40408.5	31931.5	31931.5		3.17036		13800.1	10071.9	10071.9		24181	17410.3	17410.3		2.10241		11836	8281.1
	Bg (arm)	7823.1	-28855.7					3587.1	-13028.2			9056.1	-35907.6					3985.9	-10556			6939.6	-24442.3					3443.9	-6496.7			8477	-30693					3728.2	-13395.5			6770.7	-13015.5					3554.9	-7328.4
	CT	36678.8	28850.5	28850.5		2.2153		16615.3	13023.3	13023.3		44963.7	35930.1	35930.1		3.39871		14541.9	10571.7	10571.7		31381.9	24358.3	24358.3		3.75575		9940.6	6485.6	6485.6		39170	30635.5	30635.5		2.29066		17123.7	13374.1	13374.1		19786.2	12931.4	12931.4		1.76724		10883.3	7317.3
	Bg (arm)	7828.3	-35136.6					3592	-12529.1			9033.6	-24890.1					3970.2	-8249.1			7023.6	-15801.3					3455	-9839.3			8534.5	-29023.6					3749.6	-11963.1			6854.8	-25417.8					3566	-7207.6
	CT	42964.9	35594.3	35594.3		2.84143		16121.1	12526.9	12526.9		33923.7	26389.5	26389.5		3.0204		12219.3	8737.1	8737.1		22824.9	14729.1	14729.1		1.51243		13294.3	9738.7	9738.7		37558.1	28202.4	28202.4		2.3782		15712.7	11858.7	11858.7		32272.6	25743.1	25743.1		3.55445		10773.6	7242.5
	Bg (arm)	7370.6	-34785.2					3594.2	-11429.5			7534.2	-25116.1					3482.2	-8973.7			8095.8	-29047.1					3555.6	-9442.8			9355.7	-28809.7					3854	-9973.5			6529.5	-12572					3531.1	-7325.4
	CT	42155.8	34821.2	34821.2		3.06185		15023.7	11372.6	11372.6		32650.3	25242.2	25242.2		2.81463		12455.9	8968.2	8968.2		37142.9	29314.3	29314.3		3.11957		12998.4	9396.9	9396.9		38165.4	27490.2	27490.2		2.89947		13827.5	9481.1	9481.1		19101.5	12692.7	12692.7		1.75444		10856.5	7234.6
	Bg (arm)	7334.6	-40280.6					3651.1	-11871.1			7408.1	-37587.3					3487.7	-8607.5			7828.6	-24475.5					3601.5	-8649.5			10675.2	-31892.5					4346.4	-10953.5			6408.8	-17655					3621.9	-7264.3
	CT	47615.2	39847.9	39847.9		3.32598		15522.2	11980.8	11980.8		44995.4	37904.8	37904.8		4.44704		12095.2	8523.6	8523.6		32304.1	24833	24833		2.85581		12251	8695.6	8695.6		42567.7	32410.9	32410.9		2.92578		15299.9	11077.7	11077.7		24063.8	17286.3	17286.3		2.42557		10886.2	7126.7
	Bg (arm)	7767.3	-21234.8					3541.4	-11082.9			7090.6	-29518.4					3571.6	-7532.2			7471.1	-41253.3					3555.4	-8644.3			10156.8	-15588					4222.2	-9050.9			6777.5	-18131.1					3759.5	-8460.5
	CT	29002.1	21316.2	21316.2		1.92609		14624.3	11067.1	11067.1		36609	29397.4	29397.4		3.91167		11103.8	7515.3	7515.3		48724.4	41241.1	41241.1		4.7803		12199.7	8627.3	8627.3		25744.8	17004.3	17004.3		1.80735		13273.1	9408.4	9408.4		24908.6	18292	18292		2.14869		12220	8513.1
	Bg (arm)	7685.9	-34008.9					3557.2	-12568.1			7211.6	-36973.4					3588.5	-9787.7			7483.3	-15018.4					3572.4	-7602.1			8740.5	-39136.8					3864.7	-11049.9			6616.6	-15187.3					3706.9	-8276.5
	CT	41694.8	33992	33992		2.72453		16125.3	12476.3	12476.3		44185	36285.1	36285.1		3.76355		13376.2	9641.2	9641.2		22501.7	15207.1	15207.1		1.99474		11174.5	7623.6	7623.6		47877.3	40419.6	40419.6		3.57661		14914.6	11301.1	11301.1		21803.9	14663.7	14663.7		1.75219		11983.4	8368.8
	Bg (arm)	7702.8	-21555.4					3649	-10496			7899.9	-8524.3					3735	-8725.4			7294.6	-31111.2					3550.9	-8250.8			7457.7	-19896.3					3613.5	-10020.5			7140.2	-22274.8					3614.6	-10105.4
	CT	29258.2	21423.8	21423.8		2.03476		14145	10528.9	10528.9		16424.2	8518.8	8518.8		0.971734		12460.4	8766.6	8766.6		38405.8	31378.3	31378.3		3.78111		11801.7	8298.7	8298.7		27354	20117.4	20117.4		1.99147		13634	10101.8	10101.8		29415	22466.3	22466.3		2.23699		13720	10043.1
	Bg (arm)	7834.4	-17471.8					3616.1	-14398.7			7905.4	-42291.3					3693.8	-10122.1			7027.5	-17900.8					3503	-7810.4			7236.6	-23209					3532.2	-7195.5			6948.7	-18082.1					3676.9	-5967.7
	CT	25306.2	16960.8	16960.8		1.18931		18014.8	14261.1	14261.1		50196.7	39431.6	39431.6		4.06591		13815.9	9698.1	9698.1		24928.3	18420	18420		2.33061		11313.4	7903.5	7903.5		30445.6	22470.8	22470.8		3.16428		10727.7	7101.4	7101.4		25030.8	18426.3	18426.3		3.00151		9644.6	6139
	Bg (arm)	8345.4	-36879.8					3753.7	-12746.4			10765.1	-9735.5					4117.8	-8181.2			6508.3	-24668.4					3409.9	-9082.7			7974.8	-37164.7					3626.3	-8635.1			6604.5	-29040.6					3505.6	-11088.2
	CT	45225.2	36765	36765		2.8713		16500.1	12804.3	12804.3		20500.6	10340.4	10340.4		1.25011		12299	8271.6	8271.6		31176.7	24644.3	24644.3		2.72451		12492.6	9045.4	9045.4		45139.5	37355	37355		4.38295		12261.4	8522.8	8522.8		35645.1	26345.6	26345.6		2.58214		14593.8	10203
	Bg (arm)	8460.2	-18236.2					3695.8	-6081.1			10160.2	-29799.1					4027.4	-10189.1			6532.4	-26239.5					3447.2	-9116.4			7784.5	-22436.4					3738.6	-8193.7			9299.5	-15143.5					4390.8	-9205.9
	CT	26696.4	19313.5	19313.5		3.10946		9776.9	6211.2	6211.2		39959.3	30180.8	30180.8		3.05982		14216.5	9863.6	9863.6		32771.9	25297.1	25297.1		2.80372		12563.6	9022.7	9022.7		30220.9	23117.1	23117.1		2.7566		11932.3	8386.1	8386.1		24443	15145.6	15145.6		1.63505		13596.7	9263.1
	Bg (arm)	7382.9	-23977.2					3565.7	-11213.3			9778.5	-29044					4352.9	-6417			7474.8	-41					3540.9	-185.9			7103.8	-37539.8					3546.2	-8372.4			9297.4	-12977.7					4333.6	-8214.6
	CT	31360.1	24059.4	24059.4		2.14676		14779	11207.3	11207.3		38822.5	29232.5	29232.5		4.51188		10769.9	6479	6479		7515.8	167.5	167.5		1.01886		3726.8	164.4	164.4		44643.6	37244.5	37244.5		4.45743		11918.6	8355.6	8355.6		22275.1	14045.6	14045.6		1.64284		12548.2	8549.6
	Bg (arm)	7300.7	-24775.8					3571.7	-8775.3			9590	-7565.9					4290.9	-11873			7348.3	-45250.1					3562.4	-10127.2			7399.1	-36968					3563	-8362			8229.5	-19571.5					3998.6	-9910.5
	CT	32076.5	24816	24816		2.83381		12347	8757.1	8757.1		17155.9	8108.1	8108.1		0.670906		16163.9	12085.3	12085.3		52598.4	44967.3	44967.3		4.4874		13689.6	10020.8	10020.8		44367.1	35285.4	35285.4		4.45951		11925	7912.4	7912.4		27801	19713	19713		1.96833		13909.1	10015.1
	Bg (arm)	7260.5	-21870.3					3589.9	-7971.2			9047.8	-50189.8					4078.6	-9381.9			7631.1	-29499.1					3668.8	-8478			9081.7	-15692.9					4012.6	-10435.2			8088	-23177.8					3894	-10157.9
	CT	29130.8	21534.3	21534.3		2.71042		11561.1	7945	7945		59237.6	50047.5	50047.5		5.37515		13460.5	9310.9	9310.9		37130.2	29443.1	29443.1		3.48538		12146.8	8447.6	8447.6		24774.6	15993.8	15993.8		1.54923		14447.8	10323.7	10323.7		31265.8	23131.7	23131.7		2.26333		14051.9	10220.2
	Bg (arm)	7596.5	-14172.8					3616.1	-9279.4			9190.1	-29550.5					4149.6	-10351.2			7687.1	-20161.4					3699.2	-10503			8780.8	-29728.3					4124.1	-9842.2			8134.1	-21176.7					3831.7	-9711.1
	CT	21769.3	14161.7	14161.7		1.52468		12895.5	9288.3	9288.3		38740.6	30263.7	30263.7		2.83836		14500.8	10662.4	10662.4		27848.5	19510.2	19510.2		1.85298		14202.2	10529.1	10529.1		38509.1	29850.5	29850.5		3.00053		13966.3	9948.4	9948.4		29310.8	21320.5	21320.5		2.17943		13542.8	9782.6
	Bg (arm)	7607.6	-23218.1					3607.2	-9246.2			8476.9	-28613.3					3838.4	-10716.1			8338.3	-19086.4					3673.1	-10087.4			8658.6	-44255.2					4017.9	-10699.7			7990.3	-25972.1					3760.2	-9108.6
	CT	30825.7	23263.6	23263.6		2.53587		12853.4	9173.8	9173.8		37090.2	27776.8	27776.8		2.60531		14554.5	10661.6	10661.6		27424.7	19086.4	19086.4		1.8921		13760.5	10087.4	10087.4		52913.8	43928.2	43928.2		4.0068		14717.6	10963.4	10963.4		33962.4	24416.9	24416.9		2.83216		12868.8	8621.3
	Bg (arm)	7562.1	-24564.5					3679.6	-8243.4			9313.4	-38362.6					3892.9	-9876.1			8338.3	-25796.5					3673.1	-7120.5			8985.6	-7719.3					3754.2	-11787			9545.5	-20704.6					4247.5	-10763.9
	CT	32126.6	24760.8	24760.8		2.97117		11923	8333.7	8333.7		47676	37827.6	37827.6		4.02434		13769	9399.7	9399.7		34134.8	26722	26722		3.73787		10793.6	7149	7149		16704.9	8204.2	8204.2		0.692221		15541.2	11852	11852		30250.1	20761.2	20761.2		1.94983		15011.4	10647.7
	Bg (arm)	7365.8	-24316.5					3589.3	-9953.6			9848.4	-43526					4369.3	-10172			7412.8	-37114.8					3644.6	-7034.7			8500.7	-34428.9					3689.2	-11577.7			9488.9	-7122.9					4363.7	-9908.7
	CT	31682.3	24442.5	24442.5		2.46002		13542.9	9935.9	9935.9		53374.4	42389.5	42389.5		4.35054		14541.3	9743.5	9743.5		44527.6	37454.2	37454.2		5.31084		10679.3	7052.4	7052.4		42929.6	34140.4	34140.4		3.16804		15266.9	10776.5	10776.5		16611.8	7279.6	7279.6		0.72537		14272.4	10035.7
	Bg (arm)	7239.8	-17971.5					3607	-8667.9			10984.9	-38226.5					4797.8	-8157.2			7073.4	-20161.1					3626.9	-7695.8			8789.2	-25509.5					4490.4	-12503.4			9332.2	-13480.4					4236.7	-10598
	CT	25211.3	16726.3	16726.3		1.94422		12274.9	8603.1	8603.1		49211.4	39372.9	39372.9		4.46116		12955	8825.7	8825.7		27234.5	19870.9	19870.9		2.5805		11322.7	7700.4	7700.4		34298.7	25541.2	25541.2		2.03722		16993.8	12537.3	12537.3		22812.6	12486.1	12486.1		1.18759		14834.7	10513.8
	Bg (arm)	8485	-8019.3					3671.8	-9879.4			9838.5	-12211.7					4129.3	-10160.1			7363.6	-39506					3622.3	-8559.7			8757.5	-29479.9					4456.5	-10805.7			10326.5	-21217.1					4320.9	-8032.4
	CT	16504.3	8029.6	8029.6		0.814229		13551.2	9861.6	9861.6		22050.2	11882.3	11882.3		1.1688		14289.4	10166.2	10166.2		46869.6	39155.1	39155.1		4.71822		12182	8298.7	8298.7		38237.4	27967.9	27967.9		2.52265		15262.2	11086.7	11086.7		31543.6	23940.2	23940.2		2.80107		12353.3	8546.8
	Bg (arm)	8474.7	-23520.3					3689.6	-9377.3			10167.9	-34178.9					4123.2	-10220			7714.5	-30537.8					3883.3	-9465.8			10269.5	-23672					4175.5	-10607.4			7603.4	-8514.9					3806.5	-10315.8
	CT	31995	24682.1	24682.1		2.59059		13066.9	9527.6	9527.6		44346.8	36236.9	36236.9		3.37552		14343.2	10735.2	10735.2		38252.3	30725.2	30725.2		3.18		13349.1	9662	9662		33941.5	24166.5	24166.5		2.2775		14782.9	10611	10611		16118.3	8553.3	8553.3		0.823494		14122.3	10386.6
	Bg (arm)	7312.9	-26378.3					3539.3	-8955.7			8109.9	-32470.8					3608	-6395			7527.1	-33595.4					3687.1	-9929.3			9775	-27725.8					4171.9	-8899			7565	-13661.4					3735.7	-10815.6
	CT	33691.2	26236.2	26236.2		2.9371		12495	8932.7	8932.7		40580.7	32431	32431		5.06054		10003	6408.6	6408.6		41122.5	33599.9	33599.9		3.36949		13616.4	9971.8	9971.8		37500.8	28819.9	28819.9		3.06983		13070.9	9388.1	9388.1		21226.4	13764.8	13764.8		1.27053		14551.3	10833.9
	Bg (arm)	7455	-24155.9					3562.3	-9611.9			8149.7	-34657.4					3594.4	-10709.2			7522.6	-38219.8					3644.6	-10675.5			8680.9	-21158					3682.8	-10931.7			7461.6	-26154.5					3717.4	-9941.4
	CT	31610.9	23893	23893		2.50758		13174.2	9528.3	9528.3		42807.1	34613.5	34613.5		3.28034		14303.6	10551.8	10551.8		45742.4	38064.6	38064.6		3.59959		14320.1	10574.7	10574.7		29838.9	21704.1	21704.1		1.99411		14614.5	10884.1	10884.1		33616.1	25054.6	25054.6		2.5416		13658.8	9857.8
	Bg (arm)	7717.9	-29595.9					3645.9	-10771.8			8193.6	-17697.6					3751.8	-11262.5			7677.8	-38272					3745.4	-9245.9			8134.8	-27031.6					3730.4	-8631			8561.5	-26302					3801	-11226.7
	CT	37313.8	29917.2	29917.2		2.77772		14417.7	10770.4	10770.4		25891.2	17789.2	17789.2		1.58336		15014.3	11235.1	11235.1		45949.8	38272	38272		4.13935		12991.3	9245.9	9245.9		35166.4	27089.5	27089.5		3.12711		12361.4	8662.8	8662.8		34863.5	25499.4	25499.4		2.40114		15027.7	10619.7
	Bg (arm)	7396.6	-20767.7					3647.3	-10907.7			8102	-41814.4					3779.2	-9757.2			7677.8	-36554.6					3745.4	-8884.3			8076.9	-12324.6					3698.6	-6305.1			9364.1	-23661.1					4408	-9688.8
	CT	28164.3	20086.2	20086.2		1.87158		14555	10732.2	10732.2		49916.4	40660.2	40660.2		4.15562		13536.4	9784.4	9784.4		44232.4	37225	37225		4.09944		12629.7	9080.5	9080.5		20401.5	12687.6	12687.6		2.02051		10003.7	6279.4	6279.4		33025.2	23597.1	23597.1		2.45529		14096.8	9610.7
	Bg (arm)	8078.1	-19427.6					3822.8	-9285.3			9256.2	-52545					3752	-9822.5			7007.4	-25095.6					3549.2	-7474.7			7713.9	-34385.3					3724.3	-8397			9428.1	-14164.9					4486.1	-7188.4
	CT	27505.7	19549.6	19549.6		2.13012		13108.1	9177.7	9177.7		61801.2	53118.8	53118.8		5.45805		13574.5	9732.2	9732.2		32103	25213.8	25213.8		3.35		11023.9	7526.5	7526.5		42099.2	34483.9	34483.9		4.0864		12121.3	8438.7	8438.7		23593	12747.9	12747.9		1.75976		11674.5	7244.1
	Bg (arm)	7956.1	-27194.2					3930.4	-11925.6			8682.4	-26529.4					3842.3	-8441.7			6889.2	-34095					3497.4	-7084.8			7615.3	-16668.7					3682.6	-9003			10845.1	-6240.3					4430.4	-4995.6
	CT	35150.3	27023.9	27023.9		2.22659		15856	12136.9	12136.9		35211.8	26446.9	26446.9		3.11481		12284	8490.7	8490.7		40984.2	34090.7	34090.7		4.81657		10582.2	7077.8	7077.8		24284	16466	16466		1.82984		12685.6	8998.6	8998.6		17085.4	6265.8	6265.8		1.26897		9426	4937.7
	Bg (arm)	8126.4	-14595.8					3719.1	-11581.4			8764.9	-28204					3793.3	-8887.3			6893.5	-34203.8					3504.4	-8142.7			7818	-25841.3					3687	-8948.6			10819.6	-2461.1					4488.3	-9319.1
	CT	22722.2	14747	14747		1.28078		15300.5	11514.1	11514.1		36968.9	29313.2	29313.2		3.22893		12680.6	9078.3	9078.3		41097.3	34065.3	34065.3		4.1783		11647.1	8152.9	8152.9		33659.3	25194	25194		2.84952		12635.6	8841.5	8841.5		13280.7	5924.3	5924.3		0.577226		13807.4	10263.4
	Bg (arm)	7975.2	-37883.9					3786.4	-10624.4			7655.7	-39765.7					3602.3	-8129.8			7032	-30695.9					3494.2	-9631.8			8465.3	-23129.5					3794.1	-8053.5			7356.4	-8676.2					3544	-11397.9
	CT	45859.1	36754.5	36754.5		3.48751		14410.8	10538.9	10538.9		47421.4	39936.7	39936.7		4.90183		11732.1	8147.3	8147.3		37727.9	29877.8	29877.8		3.16184		13126	9449.5	9449.5		31594.8	23127.3	23127.3		2.86094		11847.6	8083.8	8083.8		16032.6	8722.2	8722.2		0.76647		14941.9	11379.7
	Bg (arm)	9104.6	-15054.1					3871.9	-8855.3			7484.7						3584.8				7850.1	-17273					3676.5	-6696.9			8467.5	-23083.2					3763.8	-6958.8			7310.4	-30120.6					3562.2	-11381.9
	CT	24158.7	15004.7	15004.7		1.69501		12727.2	8852.3	8852.3												25123.1	17270.2	17270.2		2.55586		10373.4	6757.1	6757.1		31550.7	23480.7	23480.7		3.29878		10722.6	7118	7118		37431	27679.3	27679.3		2.64567		14944.1	10462.1
	Bg (arm)	9154	-28430.4					3874.9	-10274.9													7852.9	-25987.2					3616.3	-9283.8			8070	-27352.5					3604.6	-7518.1			9751.7	-2793.7					4482	-11883.8
	CT	37584.4	29454.1	29454.1		2.80807		14149.8	10489.1	10489.1												33840.1	26483.9	26483.9		2.82573		12900.1	9372.4	9372.4		35422.5	27640	27640		3.7043		11122.7	7461.6	7461.6		12545.4	3444.4	3444.4		0.28274		16365.8	12182.2
	Bg (arm)	8130.3	-15549.4					3660.7	-7805.1													7356.2	-27712.5					3527.7	-8436			7782.5						3661.1				9101	-3659.5					4183.6	-9317.4
	CT	23679.7	15638.2	15638.2		2.00907		11465.8	7783.8	7783.8												35068.7	27499	27499		3.2735		11963.7	8400.5	8400.5												12760.5	3601.6	3601.6		0.391223		13501	9206
	Bg (arm)	8041.5	-19674.3					3682	-7971.5													7569.7	-27402.7					3563.2	-8908.1													9158.9						4295
	CT	27715.8	20137.2	20137.2		2.52096		11653.5	7987.9	7987.9												34972.4	27243.4	27243.4		3.04436		12471.3	8948.8	8948.8
	Bg (arm)	7578.6	-23952.8					3665.6	-9769.6													7729	-18354.1					3522.5	-7793.7
	CT	31531.4	23930.3	23930.3		2.44841		13435.2	9773.8	9773.8												26083.1	18519.8	18519.8		2.38436		11316.2	7767.2	7767.2
	Bg (arm)	7601.1	-26178.7					3661.4	-12035.4													7563.3	-30876.5					3549	-10233.5
	CT	33779.8	24486.3	24486.3		2.05819		15696.8	11897	11897												38439.8	31528.1	31528.1		3.06053		13782.5	10301.5	10301.5
	Bg (arm)	9293.5						3799.8														6911.7	-35278.8					3481	-10143.7
																						42190.5	35239.4	35239.4		3.49251		13624.7	10090	10090
																						6951.1						3534.7
				25299.6		2.4236				10479.4				31253.6		3.34297				9642.2				27640.4		3.20844				8538.69				27788.9		2.8751				9860.46				17001.4		1.88187
[truncated: 71 more columns]

## Sheet: SEP-SEC KO — 21.01.25 (RPT1)
DBKO + sepS1121A
GVBD+3H
SLIDE 248, 249 & 250						COMPOSITE 0										COMPOSITE 1										COMPOSITE 2										COMPOSITE 3										COMPOSITE 4
			MAD2			MAD2/ACA			ACA
ACA-561 RED
MAD2-491 GREEN	CT	13331	8956.3	8956.3		0.997972		15266.4	8974.5	8974.5		16185.5	10237.6	10237.6		1.28671		11761.7	7956.4	7956.4		13024.3	6596.2	6596.2		1.42642		8777.5	4624.3	4624.3		11301.6	5440.8	5440.8		1.38746		7921.6	3921.4	3921.4		21300.9	12929.2	12929.2		2.7044		9346	4780.8
	Bg (arm)	4374.7	-8557.8					6291.9	-11158.8			5947.9	-12374.3					3805.3	-8413.4			6428.1	-8002.7					4153.2	-5815.7			5860.8	-5341.9					4000.2	-4248			8371.7	-13079.5					4565.2	-6100.8
	CT	12932.5	8690.5	8690.5		0.767576		17450.7	11322	11322		18322.2	12270.9	12270.9		1.45848		12218.7	8413.5	8413.5		14430.8	8058.8	8058.8		1.30823		9968.9	6160.1	6160.1		11202.7	5218.8	5218.8		1.2458		8248.2	4189.1	4189.1		21451.2	13840.7	13840.7		2.17266		10666	6370.4
	Bg (arm)	4242	-7338					6128.7	-6698.8			6051.3	-10134.2					3805.2	-6126			6372	-9715.1					3808.8	-6876.2			5983.9	-6198.7					4059.1	-3542.2			7610.5	-6314.8					4295.6	-5218.1
	CT	11580	7175.8	7175.8		1.14321		12827.5	6276.9	6276.9		16185.5	9694.5	9694.5		1.63408		9931.2	5932.7	5932.7		16087.1	9656.4	9656.4		1.44473		10685	6683.9	6683.9		12182.6	5945.7	5945.7		1.78501		7601.3	3330.9	3330.9		13925.3	5987.3	5987.3		1.13336		9513.7	5282.8
	Bg (arm)	4404.2	-5060.8					6550.6	-6111.3			6491	-8892.1					3998.5	-6560.5			6430.7	-5225					4001.1	-5566.2			6236.9	-5868.7					4270.4	-3202.3			7938	-11749.3					4230.9	-6927.2
	CT	9465	4721.6	4721.6		0.825022		12661.9	5723	5723		15383.1	8761.3	8761.3		1.33671		10559	6554.4	6554.4		11655.7	5447.2	5447.2		1.08542		9567.3	5018.5	5018.5		12105.6	5703.1	5703.1		1.67931		7472.7	3396.1	3396.1		19687.3	12175.9	12175.9		1.80317		11158.1	6752.5
	Bg (arm)	4743.4	-6440.4					6938.9	-5834.8			6621.8	-10111.1					4004.6	-7177.1			6208.5						4548.8				6402.5						4076.6				7511.4	-7816.7					4405.6	-6145.1
	CT	11183.8	7215.8	7215.8		1.13358		12773.7	6365.5	6365.5		16732.9	10463	10463		1.51567		11181.7	6903.2	6903.2																						15328.1	6403.2	6403.2		1.11296		10550.7	5753.3
	Bg (arm)	3968	-7930.1					6408.2	-5140.6			6269.9	-8990.9					4278.5	-6847.1																							8924.9	-8514.7					4797.4	-6951.3
	CT	11898.1	7419.4	7419.4		1.41411		11548.8	5246.7	5246.7		15260.8	8500.4	8500.4		1.19949		11125.6	7086.7	7086.7																						17439.6	9199.6	9199.6		1.24413		11748.7	7394.4
	Bg (arm)	4478.7	-7799.5					6302.1	-7136.1			6760.4	-9674.6					4038.9	-7352.3																							8240						4354.3
	CT	12278.2	7817.6	7817.6		1.19636		13438.2	6534.5	6534.5		16435	9819.2	9819.2		1.38412		11391.2	7094.2	7094.2
	Bg (arm)	4460.6	-6898.7					6903.7	-11541.4			6615.8	-12648.2					4297	-8283.6
	CT	11359.3	6704.6	6704.6		0.569891		18445.1	11764.7	11764.7		19264	12587.7	12587.7		1.50648		12580.6	8355.7	8355.7
	Bg (arm)	4654.7	-7227.4					6680.4	-10971.1			6676.3	-9398.2					4224.9	-6034.3
	CT	11882.1	7714.8	7714.8		0.724558		17651.5	10647.6	10647.6		16074.5	9783.5	9783.5		1.65541		10259.2	5910	5910
	Bg (arm)	4167.3	-8333.3					7003.9	-10558.3			6291	-8436.2					4349.2	-6447.7
	CT	12500.6	8434.4	8434.4		0.828022		17562.2	10186.2	10186.2		14727.2	8796.8	8796.8		1.26867		10796.9	6933.9	6933.9
	Bg (arm)	4066.2	-7578.7					7376	-4715.3			5930.4	-11037					3863	-7398.5
	CT	11644.9	7619.5	7619.5		1.36523		12091.3	5581.1	5581.1		16967.4	9746.1	9746.1		1.40401		11261.5	6941.6	6941.6
	Bg (arm)	4025.4	-9859.4					6510.2	-12528.5			7221.3	-8225.2					4319.9	-7527.8
	CT	13884.8	9520.2	9520.2		0.809527		19038.7	11760.2	11760.2		15446.5	8828.6	8828.6		1.14615		11847.7	7702.8	7702.8
	Bg (arm)	4364.6	-6428.1					7278.5	-11273.5			6617.9	-6948.2					4144.9	-6892.7
	CT	10792.7	6807.2	6807.2		0.607016		18552	11214.2	11214.2		13566.1	7445.7	7445.7		1.06325		11037.6	7002.8	7002.8
	Bg (arm)	3985.5	-6456.5					7337.8	-6738.9			6120.4	-12236.4					4034.8	-7365.1
	CT	10442	6325.5	6325.5		0.844233		14076.7	7492.6	7492.6		18356.8	12638.4	12638.4		1.64475		11399.9	7684.1	7684.1
	Bg (arm)	4116.5						6584.1				5718.4	-12161.6					3715.8	-7987.5
												17880	11756.9	11756.9		1.50242		11703.3	7825.3	7825.3
												6123.1						3878
				7508.8		0.944736				8506.41				10088.7		1.40043				7219.82				7439.65		1.3162				5621.7				5577.1		1.5244				3709.38				10089.3		1.69511
GVBD+6H
ACA-561 RED						COMPOSITE 0										COMPOSITE 1										COMPOSITE 2										COMPOSITE 3										COMPOSITE 4
MAD2-491 GREEN
			MAD2			MAD2/ACA			ACA
	CT	22075.2	16229.3	16229.3		2.47161		10835.7	6566.3	6566.3		32215.6	25778.7	25778.7		2.50797		14381	10278.7	10278.7		13244.8	6796.8	6796.8		1.22058		9732	5568.5	5568.5		8507	1465.7	1465.7		0.217566		11496.9	6736.8	6736.8		10668.9	4172.6	4172.6		0.918974		8827.3	4540.5
	Bg (arm)	5845.9	-15197.9					4269.4	-7779.2			6436.9	-29453.6					4102.3	-9117.1			6448	-12214.8					4163.5	-4385.5			7041.3	-2502.7					4760.1	-6309.8			6496.3	-4715.6					4286.8	-4206.1
	CT	21043.8	14778	14778		1.8703		12048.6	7901.4	7901.4		35890.5	29239.4	29239.4		3.35187		13219.4	8723.3	8723.3		18662.8	12333.2	12333.2		2.80581		8549	4395.6	4395.6		9544	2615.2	2615.2		0.402698		11069.9	6494.2	6494.2		11211.9	4798.1	4798.1		1.14894		8492.9	4176.1
	Bg (arm)	6265.8	-19776.3					4147.2	-8045.8			6651.1	-27901.8					4496.1	-10668.7			6329.6	-11699.9					4153.4	-7051.4			6928.8	-6074.7					4575.7	-6798.5			6413.8	-4255.4					4316.8	-5039.5
	CT	26042.1	18912.4	18912.4		2.45428		12193	7705.9	7705.9		34552.9	27966.9	27966.9		2.66936		15164.8	10477	10477		18029.5	11935.9	11935.9		1.66793		11204.8	7156.1	7156.1		13003.5	3833.6	3833.6		0.565561		11374.2	6778.4	6778.4		10669.2	4218.3	4218.3		0.790699		9356.3	5334.9
	Bg (arm)	7129.7	-16317.2					4487.1	-6523.4			6586	-39080.7					4687.8	-10233.6			6093.6	-8456.2					4048.7	-5176.6			9169.9	-3291					4595.8	-8761.4			6450.9	-3947					4021.4	-4842.9
	CT	23446.9	17261	17261		2.5926		11010.5	6657.8	6657.8		45666.7	39006.2	39006.2		3.81113		14921.4	10234.8	10234.8		14549.8	8366.4	8366.4		1.54544		9225.3	5413.6	5413.6		12460.9	5395.4	5395.4		0.613309		13357.2	8797.2	8797.2		10397.9	4319.2	4319.2		0.898392		8864.3	4807.7
	Bg (arm)	6185.9	-17271.7					4352.7	-8399.8			6660.5	-23097					4686.6	-10449			6183.4	-8734.4					3811.7	-5401.7			7065.5	-4083.2					4560	-6187.1			6078.7	-4488.7					4056.6	-5247.2
	CT	23457.6	17267.4	17267.4		2.15441		12752.5	8014.9	8014.9		29757.5	23303.7	23303.7		2.17716		15135.6	10703.7	10703.7		14917.8	8477.7	8477.7		1.63785		9213.4	5176.1	5176.1		11148.7	3552.4	3552.4		0.588731		10747.1	6034	6034		10567.4	3821.4	3821.4		0.774912		9303.8	4931.4
	Bg (arm)	6190.2	-20820.3					4737.6	-7542.4			6453.8	-24518.5					4431.9	-7986.4			6440.1	-9980.9					4037.3	-4673.6			7596.3	-3718.5					4713.1	-7445.4			6746	-3179.1					4372.4	-5142
	CT	27010.5	20729.6	20729.6		2.7883		12280	7434.5	7434.5		30972.3	24582.6	24582.6		3.06146		12418.3	8029.7	8029.7		16421	10239.4	10239.4		2.30955		8710.9	4433.5	4433.5		11314.8	3916.9	3916.9		0.530566		12158.5	7382.5	7382.5		9925.1	3474.1	3474.1		0.671947		9514.4	5170.2
	Bg (arm)	6280.9	-24986					4845.5	-8955.6			6389.7	-25699.1					4388.6	-9705.7			6181.6	-8388.5					4277.4	-5337.1			7397.9	-2064.1					4776	-6392.3			6451	-4853.9					4344.2	-7290.5
	CT	31266.9	24408.1	24408.1		2.78022		13801.1	8779.2	8779.2		32088.8	25703.8	25703.8		2.71532		14094.3	9466.2	9466.2		14570.1	8414.7	8414.7		1.59203		9614.5	5285.5	5285.5		9462	1530.1	1530.1		0.24557		11168.3	6230.8	6230.8		11304.9	4389.5	4389.5		0.628346		11634.7	6985.8
	Bg (arm)	6858.8	-22925					5021.9	-8543.5			6385	-27093					4628.1	-7957.9			6155.4	-6150.7					4329	-5126.3			7931.9	-1715.9					4937.5	-5909			6915.4	-1892.7					4648.9	-5520.6
	CT	29783.8	23185.9	23185.9		2.63926		13565.4	8785	8785		33478	27046.5	27046.5		3.31152		12586	8167.4	8167.4		12306.1	5908.8	5908.8		1.17895		9455.3	5011.9	5011.9		9647.8	2566	2566		0.393064		10846.5	6528.2	6528.2		8808.1	2036.6	2036.6		0.355019		10169.5	5736.6
	Bg (arm)	6597.9	-24817.9					4780.4	-12401.4			6431.5	-24149.7					4418.6	-7705.3			6397.3	-6839.2					4443.4	-4750.1			7081.8	-2293.4					4318.3	-4281.4			6771.5	-3072.9					4432.9	-5911.9
	CT	31415.8	24552.8	24552.8		2.02051		17181.8	12151.8	12151.8		30581.2	24287.3	24287.3		3.1083		12123.9	7813.7	7813.7		13236.5	6878.3	6878.3		1.32942		9193.5	5173.9	5173.9		9375.2	2162.2	2162.2		0.514981		8599.7	4198.6	4198.6		9844.4	2884.4	2884.4		0.493532		10344.8	5844.4
	Bg (arm)	6863	-19087.3					5030	-7317.5			6293.9	-26799.3					4310.2	-10177.8			6358.2	-8486.7					4019.6	-4539.1			7213	-5255.3					4401.1	-7660.8			6960	-2093.8					4500.4	-6944.3
	CT	25950.3	19066.6	19066.6		2.60061		12347.5	7331.6	7331.6		33093.2	26794.5	26794.5		2.80991		14488	9535.7	9535.7		14844.9	8862.7	8862.7		1.98182		8558.7	4472	4472		12468.3	4863.4	4863.4		0.68311		12061.9	7119.5	7119.5		9053.8	2215.8	2215.8		0.317173		11444.7	6986.1
	Bg (arm)	6883.7	-24113.4					5015.9	-9155.6			6298.7	-29589.2					4952.3	-9692.9			5982.2	-7793.2					4086.7	-5096.4			7604.9	-4317.1					4942.4	-8491.8			6838	-5226.4					4458.6	-7351.3
	CT	30997.1	23767.7	23767.7		2.51127		14171.5	9464.4	9464.4		35887.9	29311.1	29311.1		2.9507		14645.2	9933.6	9933.6		13775.4	7476.6	7476.6		1.46084		9183.1	5118	5118		11922	4081	4081		0.497531		13434.2	8202.5	8202.5		12064.4	5415	5415		0.750686		11809.9	7213.4
	Bg (arm)	7229.4	-18378.4					4707.1	-8280.9			6576.8	-29641.8					4711.6	-9182.9			6298.8	-7068.9					4065.1	-5134.6			7841	-2940.6					5231.7	-4305.5			6649.4	-5603.9					4596.5	-6828.2
	CT	25607.8	18793.6	18793.6		2.33493		12988	8048.9	8048.9		36218.6	29094.2	29094.2		3.1218		13894.5	9319.7	9319.7		13367.7	7181.9	7181.9		1.41753		9199.7	5066.5	5066.5		10781.6	3120.8	3120.8		0.665373		9537.2	4690.3	4690.3		12253.3	5588.5	5588.5		0.800278		11424.7	6983.2
	Bg (arm)	6814.2	-22726.8					4939.1	-8922			7124.4	-11624.6					4574.8	-6599			6185.8	-8667.5					4133.2	-4608.8			7660.8	-3243.8					4846.9	-6860.4			6664.8	-4602.5					4441.5	-6223.3
	CT	29541	23182.6	23182.6		2.549		13861.1	9094.8	9094.8		18749	12118.6	12118.6		1.73604		11173.8	6980.6	6980.6		14853.3	8694	8694		1.80097		8742	4827.4	4827.4		10904.6	3194.5	3194.5		0.489279		11707.3	6529	6529		11267.3	3735	3735		0.626709		10664.8	5959.7
	Bg (arm)	6358.4	-17290.3					4766.3	-7571.5			6630.4	-24748					4193.2	-8082			6159.3	-7595.6					3914.6	-4639			7710.1	-3727					5178.3	-7972.2			7532.3	-1693.9					4705.1	-4991.2
	CT	23648.7	16921.3	16921.3		2.28719		12337.8	7398.3	7398.3		31378.4	24749.9	24749.9		3.15446		12275.2	7846	7846		13754.9	7894.9	7894.9		1.65006		8553.6	4784.6	4784.6		11437.1	3698.3	3698.3		0.452558		13150.5	8172	8172		9226.2	2250.1	2250.1		0.482896		9696.3	4659.6
	Bg (arm)	6727.4	-18114.6					4939.5	-9443.7			6628.5	-25670.8					4429.2	-7404.5			5860	-4611.5					3769	-4106.8			7738.8	-3277					4978.5	-6024.1			6976.1	-7999.4					5036.7	-4808.7
	CT	24842	18048.3	18048.3		1.89309		14383.2	9533.8	9533.8		32299.3	25870.3	25870.3		3.44139		11833.7	7517.4	7517.4		10471.5	4435.2	4435.2		1.10877		7875.8	4000.1	4000.1		11015.8	3282.7	3282.7		0.595739		11002.6	5510.3	5510.3		14975.5	7593.1	7593.1		1.58935		9845.4	4777.5
	Bg (arm)	6793.7	-20269.3					4849.4	-8224.4			6429	-16300.5					4316.3	-5482.1			6036.3	-6253.7					3875.7	-5021.8			7733.1	-3067.2					5492.3	-6106.1			7382.4	-2148.3					5067.9	-5310.2
	CT	27063	20393.3	20393.3		2.5576		13073.8	7973.6	7973.6		22729.5	16670.1	16670.1		2.85814		9798.4	5832.5	5832.5		12290	5851.8	5851.8		1.22022		8897.5	4795.7	4795.7		10800.3	2947.1	2947.1		0.480728		11598.4	6130.5	6130.5		9530.7	2368.4	2368.4		0.425665		10378.1	5564
	Bg (arm)	6669.7	-15124.5					5100.2	-8048.7			6059.4	-13376.2					3965.9	-4755			6438.2	-6614.2					4101.8	-5220.6			7853.2	-1870.5					5467.9	-6000.3			7162.3	-4074.3					4814.1	-6408.2
	CT	21794.2	15090.7	15090.7		1.9065		13148.9	7915.4	7915.4		19435.6	13379.3	13379.3		2.86605		8720.9	4668.2	4668.2		13052.4	6284.9	6284.9		1.21947		9322.4	5153.8	5153.8		9723.7	1989.9	1989.9		0.323635		11468.2	6148.6	6148.6		11236.6	4961	4961		0.754984		11222.3	6571
	Bg (arm)	6703.5	-31397.9					5233.5	-10652.1			6056.3	-17945					4052.7	-6273			6767.5	-7040.9					4168.6	-3976.8			7733.8	-3733.8					5319.6	-6448.3			6275.6	-7026.8					4651.3	-7009.4
	CT	38101.4	31088.3	31088.3		2.89261		15885.6	10747.5	10747.5		24001.3	18282.1	18282.1		2.94099		10325.7	6216.3	6216.3		13808.4	7451.4	7451.4		1.80373		8145.4	4131.1	4131.1		11467.6	4129.6	4129.6		0.635333		11767.9	6499.9	6499.9		13302.4	6831.6	6831.6		1.00444		11660.7	6801.4
	Bg (arm)	7013.1	-24195					5138.1	-10306.8			5719.2	-20398					4109.4	-7212.5			6357						4014.3				7338	-2394.9					5268	-5294.6			6470.8	-4793.7					4859.3	-6787.6
	CT	31208.1	24468.6	24468.6		2.30779		15444.9	10602.6	10602.6		26117.2	19973.8	19973.8		2.94521		11321.9	6781.8	6781.8												9732.9	2363.3	2363.3		0.413729		10562.6	5712.2	5712.2		11264.5	4271.5	4271.5		0.618717		11646.9	6903.8
	Bg (arm)	6739.5	-25953.8					4842.3	-8275.4			6143.4	-20099.8					4540.1	-7146.3													7369.6	-5295.8					4850.4	-7234.3			6993	-4842.6					4743.1	-7571.6
	CT	32693.3	25582.8	25582.8		2.99543		13117.7	8540.6	8540.6		26243.2	20133.8	20133.8		2.69981		11686.4	7457.5	7457.5												12665.4	5174.3	5174.3		0.718084		12084.7	7205.7	7205.7		11835.6	4563.2	4563.2		0.62489		12314.7	7302.4
	Bg (arm)	7110.5	-22193.3					4577.1	-9314			6109.4	-23548.5					4228.9	-5002.1													7491.1	-2886.7					4879	-7424.9			7272.4	-3943.6					5012.3	-6696.6
	CT	29303.8	22980	22980		2.44071		13891.1	9415.3	9415.3		29657.9	23719.8	23719.8		4.438		9231	5344.7	5344.7												10377.8	1574.9	1574.9		0.222572		12303.9	7075.9	7075.9		11216	4590	4590		0.657687		11708.9	6979
	Bg (arm)	6323.8	-21182.3					4475.8	-9017.8			5938.1	-18853.8					3886.3	-5410.6													8802.9	-1797.1					5228	-6144.3			6626	-2549					4729.9	-4572.2
	CT	27506.1	21295.9	21295.9		2.39913		13493.6	8876.5	8876.5		24791.9	19043.8	19043.8		3.55627		9296.9	5355	5355												10600	3440.2	3440.2		0.519542		11372.3	6621.6	6621.6		9175	2497.8	2497.8		0.574286		9302.1	4349.4
	Bg (arm)	6210.2	-20435.4					4617.1	-8484.2			5748.1	-12728.8					3941.9	-5558.8													7159.8	-2745.9					4750.7	-4803.3			6677.2	-1979.3					4952.7	-5160.1
	CT	26645.6	19686	19686		2.42893		13101.3	8104.8	8104.8		18476.9	12630	12630		2.27609		9500.7	5549	5549												9905.7	3145.9	3145.9		0.613894		9554	5124.5	5124.5		8656.5	2570.5	2570.5		0.421954		10112.8	6091.9
	Bg (arm)	6959.6	-19024.9					4996.5	-8732.7			5846.9	-9528.7					3951.7	-3182.8													6759.8	-7437.1					4429.5	-10482.2			6086	-1473.4					4020.9	-4820.5
	CT	25984.5	19027.1	19027.1		2.16692		13729.2	8780.7	8780.7		15375.6	9397.1	9397.1		2.99376		7134.5	3138.9	3138.9												14196.9	7427.5	7427.5		0.706587		14911.7	10511.8	10511.8		7559.4	948.2	948.2		0.209399		8841.4	4528.2
	Bg (arm)	6957.4	-18408.9					4948.5	-8003.2			5978.5						3995.6														6769.4	-1646.7					4399.9	-4805.5			6611.2	-4079.2					4313.2	-5805.2
	CT	25366.3	18862.4	18862.4		2.25881		12951.7	8350.6	8350.6																						8416.1	2091.8	2091.8		0.40355		9205.4	5183.5	5183.5		10690.4	4161.3	4161.3		0.712759		10118.4	5838.3
	Bg (arm)	6503.9	-16136.2					4601.1	-8288.4																							6324.3	-1510.7					4021.9	-4812.3			6529.1	-3404.1					4280.1	-6545
	CT	22640.1	15754.5	15754.5		1.95703		12889.5	8050.2	8050.2																						7835	1523.4	1523.4		0.343472		8834.2	4435.3	4435.3		9933.2	3019.2	3019.2		0.499289		10825.1	6047
	Bg (arm)	6885.6	-23562.6					4839.3	-8809.1																							6311.6	-1410.6					4398.9	-5030.5			6914	-5154.1					4778.1	-6522.1
	CT	30448.2	23970.1	23970.1		2.65558		13648.4	9026.3	9026.3																						7722.2	896.3	896.3		0.170063		9429.4	5270.4	5270.4		12068.1	5249.8	5249.8		0.811081		11300.2	6472.6
	Bg (arm)	6478.1	-23392.6					4622.1	-9915.4																							6825.9	-1557.7					4159	-5013.1			6818.3	-4764.3					4827.6	-5514.2
	CT	29870.7	23194.6	23194.6		2.38773		14537.5	9714.1	9714.1																						8383.6	1855.5	1855.5		0.402669		9172.1	4608	4608		11582.6	4600.4	4600.4		0.818096		10341.8	5623.3
	Bg (arm)	6676.1	-14623.7					4823.4	-6915.7																							6528.1	-2160.1					4564.1	-5672.7			6982.2	-2453.5					4718.5	-6644.9
	CT	21299.8	14443.5	14443.5		2.01745		11739.1	7159.3	7159.3																						8688.2	2011.3	2011.3		0.338557		10236.8	5940.8	5940.8		9435.7	2381.8	2381.8		0.347383		11363.4	6856.4
	Bg (arm)	6856.3	-14704.3					4579.8	-8864.6																							6676.9	-1071.4					4296	-6778.3			7053.9	-4024.8					4507	-5837.4
	CT	21560.6	15323.3	15323.3		1.70746		13444.4	8974.3	8974.3																						7748.3	1346.5	1346.5		0.197367		11074.3	6822.3	6822.3		11078.7	4137.9	4137.9		0.72408		10344.4	5714.7
	Bg (arm)	6237.3	-19802.9					4470.1	-10035.1																							6401.8	-2610.3					4252	-5548.7			6940.8	-2720.2					4629.7	-6322
	CT	26040.2	20107.8	20107.8		1.92145		14505.2	10464.9	10464.9																						9012.1	3082	3082		0.532619		9800.7	5786.5	5786.5		9661	2904	2904		0.457316		10951.7	6350.1
	Bg (arm)	5932.4	-23403.8					4040.3	-9599.9																							5930.1	-1410.8					4014.2	-5837.8			6757	-6186.6					4601.6	-6409.5
	CT	29336.2	22775.4	22775.4		2.47761		13640.2	9192.5	9192.5																						7340.9	1423.3	1423.3		0.241037		9852	5904.9	5904.9		12943.6	6657.6	6657.6		0.981903		11011.1	6780.3
	Bg (arm)	6560.8	-24556.3					4447.7	-9277.8																							5917.6	-3413					3947.1	-6286.7			6286	-4762.4					4230.8	-5590
	CT	31117.1	24700.4	24700.4		2.7556		13725.5	8963.7	8963.7																						9330.6	1216.5	1216.5		0.241465		10233.8	5038	5038		11048.4	4904.2	4904.2		0.926685		9820.8	5292.2
	Bg (arm)	6416.7	-16801.9					4761.8	-8844.6																							8114.1	-3710.7					5195.8	-5994.7			6144.2	-2761.4					4528.6	-5594.6
	CT	23218.6	16649	16649		1.83699		13606.4	9063.2	9063.2																						11824.8	4075	4075		0.64772		11190.5	6291.3	6291.3		8905.6	2483.1	2483.1		0.430123		10123.2	5773
	Bg (arm)	6569.6	-24060.6					4543.2	-7030.1																							7749.8	-2820.4					4899.2	-6784.6			6422.5	-3278.6					4350.2	-6605.8
		30630.2	24197.5	24197.5		3.40608		11573.3	7104.2	7104.2																						10570.2	2979.6	2979.6		0.489269		11683.8	6089.9	6089.9		9701.1	2761.1	2761.1		0.446022		10956	6190.5
		6432.7						4469.1																								7590.6	-2604.9					5593.9	-6041.4			6940	-4337.8					4765.5	-5738.2
																																10195.5	2776.2	2776.2		0.413223		11635.3	6718.4	6718.4		11277.8	4480.5	4480.5		0.784827		10503.7	5708.9
																																7419.3	-5610.1					4916.9	-7402.6			6797.3	-4649.5					4794.8	-8781
																																13029.4	3917.4	3917.4		0.519556		12319.5	7539.9	7539.9		11446.8	4213.7	4213.7		0.495438		13575.8	8505
																																9112	-2696.9					4779.6	-7367.6			7233.1	-8730.1					5070.8	-7189.3
																																11808.9	3080.1	3080.1		0.435917		12147.2	7065.8	7065.8		15963.2	9034.7	9034.7		1.2577		12260.1	7183.5
																																8728.8	-4662					5081.4	-5172.5			6928.5	-4375					5076.6	-6940.6
																																13390.8	3188.3	3188.3		0.65522		10253.9	4866	4866		11303.5	4315.1	4315.1		0.610694		12017.2	7065.9
																																10202.5	-3568.1					5387.9	-4577.7			6988.4	-4074.8					4951.3	-7420
																																13770.6	3839.9	3839.9		0.846894		9965.6	4534.1	4534.1		11063.2	3734.6	3734.6		0.508434		12371.3	7345.3
																																9930.7	-698.5					5431.5	-6674.8			7328.6	-3734.2					5026	-7310.2
																																10629.2	2787.4	2787.4		0.420854		12106.3	6623.2	6623.2		11062.8	3710.1	3710.1		0.525994		12336.2	7053.5
																																7841.8	-1520.1					5483.1	-6536.2			7352.7	-5363.4					5282.7	-5873.3
																																9361.9	1816.2	1816.2		0.277562		12019.3	6543.4	6543.4		12716.1	4964.8	4964.8		0.798533		11156	6217.4
																																7545.7	-4153.8					5475.9	-8401.5			7751.3	-3803					4938.6	-6373.8
																																11699.5	4351.7	4351.7		0.51864		13877.4	8390.6	8390.6		11554.3	4427.2	4427.2		0.696133		11312.4	6359.7
																																7347.8	-5965					5486.8	-4266.9			7127.1	-6139.7					4952.7	-6012.2
																																13312.8	3425.4	3425.4		0.826692		9753.7	4143.5	4143.5		13266.8	6226	6226		0.994188		10964.9	6262.4
																																9887.4	-500					5610.2	-6136.1			7040.8	-4186.6					4702.5	-8393.6
																																10387.4	2157.2	2157.2		0.329913		11746.3	6538.7	6538.7		11227.4	3486.1	3486.1		0.422942		13096.1	8242.5
																																8230.2	-4155.9					5207.6	-6878.3			7741.3	-5822.1					4853.6	-6105.3
																																12386.1	3801.1	3801.1		0.600774		12085.9	6327	6327		13563.4	6725.5	6725.5		1.08723		10958.9	6185.9
																																8585	-2954.9					5758.9	-6607.8			6837.9	-3424.9					4773	-7891.8
																																11539.9	2802.5	2802.5		0.441888		12366.7	6342.1	6342.1		10262.8	3303.5	3303.5		0.414341		12664.8	7972.9
																																8737.4	-3929.6					6024.6	-6810.2			6959.3	-4494.1					4691.9	-6671.1
																																12667	4309	4309		0.538544		12834.8	8001.2	8001.2		11453.4	4402.6	4402.6		0.672112		11363	6550.4
																																8358	-3850.8					4833.6	-8999.8			7050.8	-3820.5					4812.6	-4774
																																12208.8	2863.9	2863.9		0.34062		13833.4	8407.9	8407.9		10871.3	3713.2	3713.2		0.759858		9586.6	4886.7
																																9344.9	-3297.2					5425.5	-7985.1			7158.1	-4251.3					4699.9	-6845.5
																																12642.1	6128.7	6128.7		0.667135		13410.6	9186.6	9186.6		11409.4	4195.6	4195.6		0.61213		11545.4	6854.1
																																6513.4	-3041.7					4224	-5414.3			7213.8	-2885.2					4691.3	-6554.1
																																9555.1	2644.7	2644.7		0.503311		9638.3	5254.6	5254.6		10099	3268.5	3268.5		0.4736		11245.4	6901.4
																																6910.4	-2857.8					4383.7	-7469.8			6830.5	-5863.5					4344	-7809.2
																																9768.2	943.2	943.2		0.138492		11853.5	6810.5	6810.5		12694	6485.2	6485.2		0.821504		12153.2	7894.3
																																8825	-1005.8					5043	-6949.7			6208.8	-3641.6					4258.9	-5725.7
																																9830.8	982.6	982.6		0.139159		11992.7	7061	7061		9850.4	3384.8	3384.8		0.602589		9984.6	5617.1
																																8848.2						4931.7				6465.6	-3600.9					4367.5	-5939.2
																																										10066.5	3590.1	3590.1		0.601035		10306.7	5973.2
																																										6476.4	-3105					4333.5	-6437
																																										9581.4	2625.1	2625.1		0.401717		10770.5	6534.7
																																										6956.3	-2517.2					4235.8	-5511.2
																																										9473.5	2916.9	2916.9		0.527049		9747	5534.4
																																										6556.6	-2629.7					4212.6	-6998
																																										9186.3	2495.4	2495.4		0.373177		11210.6	6686.9
																																										6690.9	-3313.4					4523.7	-7244.5
																																										10004.3	3250.3	3250.3		0.452235		11768.2	7187.2
																																										6754	-5983.7					4581	-7241.2
																																										12737.7	5208.6	5208.6		0.728058		11822.2	7154.1
																																										7529.1	-5243.8					4668.1	-7928.6
																																										12772.9	5266.7	5266.7		0.689937		12596.7	7633.6
																																										7506.2	-3679					4963.1	-8062
																																										11185.2	2412.4	2412.4		0.298968		13025.1	8069.1
																																										8772.8	-3424.9					4956	-6523.1
																																										12197.7	5522.7	5522.7		0.853757		11479.1	6468.7
																																										6675	-3050.8					5010.4	-6438.8
																																										9725.8	3005.4	3005.4		0.432911		11449.2	6942.3
																																										6720.4	-5889.1					4506.9	-8604.1
																																										12609.5	5723.1	5723.1		0.671639		13111	8521.1
																																										6886.4	-4783					4589.9	-8448.3
																																										11669.4	5071.1	5071.1		0.613326		13038.2	8268.2
																																										6598.3	-7328.5					4770	-8217.6
																																										13926.8	7390	7390		0.841523		12987.6	8781.7
																																										6536.8	-3785.9					4205.9	-8052.5
																																										10322.7	2985.6	2985.6		0.40525		12258.4	7367.3
																																										7337.1	-6003.6					4891.1	-5706.4
																																										13340.7	6426.9	6426.9		1.04385		10597.5	6156.9
																																										6913.8	-3010.5					4440.6	-6319.3
																																										9924.3	2881.3	2881.3		0.460338		10759.9	6259.1
																																										7043	-4755.3					4500.8	-7286.4
																																										11798.3	5021.2	5021.2		0.69979		11787.2	7175.3
																																										6777.1						4611.9
				20602		2.38098				8685.96				22836.8		2.97928				7723.81				7971.37		1.60839				4997.99				3014.86		0.466263				6455.86				4194.84		0.66182
GVBD+6H + NOCO
ACA-561 RED						COMPOSITE 0										COMPOSITE 1										COMPOSITE 2										COMPOSITE 3										COMPOSITE 4
MAD2-491 GREEN
			MAD2			MAD2/ACA			ACA
	CT	26203	19063	19063		4.79741		7750.7	3973.6	3973.6		18778	10056.6	10056.6		2.59405		9178.9	3876.8	3876.8		57467.3	50063.4	50063.4		4.45594		14917.9	11235.2	11235.2		29486.1	20734.6	20734.6		3.25453		11810.2	6371	6371		38453	30807	30807		5.76683		10027.1	5342.1
	Bg (arm)	7140	-22580.3					3777.1	-4201.2			8721.4	-7115.2					5302.1	-3707.7			7403.9	-57988.8					3682.7	-10241.6			8751.5	-22440.2					5439.2	-6285.7			7646	-20899.8					4685	-6483.4
	CT	29720.3	22444.9	22444.9		5.86274		7978.3	3828.4	3828.4		15836.6	5872.2	5872.2		1.47221		9009.8	3988.7	3988.7		65392.7	55983.6	55983.6		5.59746		13924.3	10001.6	10001.6		31191.7	22550.7	22550.7		3.908		11724.9	5770.4	5770.4		28545.8	20982.6	20982.6		3.33539		11168.4	6290.9
	Bg (arm)	7275.4	-9303					4149.9	-3023.9			9964.4	-16068.8					5021.1	-4536.1			9409.1	-41387.3					3922.7	-11720			8641	-12778.4					5954.5	-6231.1			7563.2	-29309.2					4877.5	-9450.1
	CT	16578.4	9554.2	9554.2		2.8191		7173.8	3389.1	3389.1		26033.2	16895.6	16895.6		3.9508		9557.2	4276.5	4276.5		50796.4	42402.5	42402.5		3.59578		15642.7	11792.3	11792.3		21419.4	13314.8	13314.8		1.92111		12185.6	6930.8	6930.8		36872.4	29265.3	29265.3		3.10132		14327.6	9436.4
	Bg (arm)	7024.2	-18509.4					3784.7	-3943.2			9137.6	-23700.1					5280.7	-4035.6			8393.9	-40122.3					3850.4	-13347.7			8104.6	-22814.5					5254.8	-7973.4			7607.1	-26002.2					4891.2	-8040.3
	CT	25533.6	18494.7	18494.7		4.88244		7727.9	3788	3788		32837.7	24312.5	24312.5		5.44659		9316.3	4463.8	4463.8		48516.2	40138.3	40138.3		2.99857		17198.1	13385.8	13385.8		30919.1	22413.2	22413.2		2.3937		13228.2	9363.4	9363.4		33609.3	26532.4	26532.4		3.23637		12931.5	8198.2
	Bg (arm)	7038.9	-18130.9					3939.9	-3153.6			8525.2	-17827.3					4852.5	-5175.1			8377.9	-54530.3					3812.3	-9858.3			8505.9	-18419.2					3864.8	-6625.9			7076.9	-21786.7					4733.3	-6910.5
	CT	25169.8	17888.4	17888.4		5.50192		7093.5	3251.3	3251.3		26352.5	17169.9	17169.9		3.47766		10027.6	4937.2	4937.2		62908.2	54985.4	54985.4		5.49667		13670.6	10003.4	10003.4		26925.1	18855.8	18855.8		3.4724		10490.7	5430.2	5430.2		28863.6	21413	21413		3.07274		11643.8	6968.7
	Bg (arm)	7281.4	-14427.5					3842.2	-3673.9			9182.6	-6264.1					5090.4	-4262.8			7922.8	-47472.6					3667.2	-7390.4			8069.3	-44407.6					5060.5	-9311.8			7450.6	-27341.6					4675.1	-8601
	CT	21708.9	14305.9	14305.9		3.93365		7516.1	3636.8	3636.8		15446.7	6522.9	6522.9		1.55082		9353.2	4206.1	4206.1		55395.4	47521.9	47521.9		6.69172		11057.6	7101.6	7101.6		52476.9	43857.5	43857.5		4.95145		14372.3	8857.5	8857.5		34792.2	26920	26920		3.51464		13276.1	7659.4
	Bg (arm)	7403	-12276.1					3879.3	-4081.3			8923.8	-17244.8					5147.1	-5463.6			7873.5	-15470.7					3956	-6263.3			8619.4	-24273.2					5514.8	-6332.3			7872.2	-27884.6					5616.7	-6425.1
	CT	19679.1	11883.9	11883.9		2.84114		7960.6	4182.8	4182.8		26168.6	17586.1	17586.1		3.37629		10610.7	5208.7	5208.7		23344.2	15759.9	15759.9		2.4283		10219.3	6490.1	6490.1		32892.6	24658.2	24658.2		4.06023		11847.1	6073.1	6073.1		35756.8	27987.4	27987.4		3.95007		12041.8	7085.3
	Bg (arm)	7795.2	-18694.9					3777.8	-4959.4			8582.5	-13333.7					5402	-4619.4			7584.3	-48995					3729.2	-12464			8234.4	-17878.4					5774	-5581.9			7769.4	-30166					4956.5	-7657
	CT	26490.1	19213	19213		3.8038		8737.2	5051	5051		21916.2	12471.9	12471.9		2.88735		10021.4	4319.5	4319.5		56579.3	48813.8	48813.8		3.94598		16193.2	12370.5	12370.5		26112.8	17136.1	17136.1		3.0684		11355.9	5584.7	5584.7		37935.4	30462.6	30462.6		3.96803		12613.5	7677
	Bg (arm)	7277.1	-15159.7					3686.2	-4368.9			9444.3	-10810.1					5701.9	-3756.6			7765.5	-31207.6					3822.7	-6950.4			8976.7	-22725.4					5771.2	-6800.3			7472.8	-11645.9					4936.5	-9188.4
	CT	22436.8	15124.8	15124.8		3.79381		8055.1	3986.7	3986.7		20254.4	10684.9	10684.9		2.73852		9458.5	3901.7	3901.7		38973.1	29958.4	29958.4		4.48425		10773.1	6680.8	6680.8		31702.1	22287.6	22287.6		3.13733		12571.5	7104	7104		19118.7	11341.9	11341.9		1.37703		14124.9	8236.5
	Bg (arm)	7312	-13007.4					4068.4	-3878.5			9569.5	-10812.4					5556.8	-4316.9			9014.7	-42603.4					4092.3	-14135.2			9414.5	-22468.1					5467.5	-5084.8			7776.8	-23199					5888.4	-8758.2
	CT	20319.4	12415.5	12415.5		3.07642		7946.9	4035.7	4035.7		20381.9	11274.2	11274.2		2.54905		9873.7	4422.9	4422.9		51618.1	41946.9	41946.9		3.08306		18227.5	13605.6	13605.6		31882.6	23068.3	23068.3		4.60988		10552.3	5004.1	5004.1		30975.8	23019.2	23019.2		2.65716		14646.6	8663.1
	Bg (arm)	7903.9	-14555.3					3911.2	-4772.1			9107.7	-10912.8					5450.8	-4030.8			9671.2	-32301.1					4621.9	-16070.6			8814.3	-16111.2					5548.2	-5791.8			7956.6	-14187.6					5983.5	-9207.6
	CT	22459.2	14991.3	14991.3		3.36974		8683.3	4448.8	4448.8		20020.5	10837.6	10837.6		2.54314		9481.6	4261.5	4261.5		41972.3	30917.1	30917.1		1.90602		20692.5	16220.8	16220.8		24925.5	15257.8	15257.8		2.41375		11340	6321.2	6321.2		22144.2	12928.2	12928.2		1.47658		15191.1	8755.5
	Bg (arm)	7467.9	-13225.5					4234.5	-5227.6			9182.9	-13363.1					5220.1	-4063.7			11055.2	-42603.9					4471.7	-12398.2			9667.7	-12168.9					5018.8	-5893.6			9216	-27289					6435.6	-7441.3
	CT	20693.4	12332.2	12332.2		2.36553		9462.1	5213.3	5213.3		22546	13645	13645		3.64849		9283.8	3739.9	3739.9		53659.1	43656.2	43656.2		3.58805		16869.9	12167.1	12167.1		21836.6	11607.6	11607.6		2.44437		10912.4	4748.7	4748.7		36505	28065.1	28065.1		3.63863		13876.9	7713.1
	Bg (arm)	8361.2	-11457					4248.8	-4521.2			8901	-18368.9					5543.9	-4767.4			10002.9	-42746.5					4702.8	-11626.1			10229	-18730.8					6163.7	-7038			8439.9	-29743.4					6163.8	-8366.1
	CT	19818.2	12383.7	12383.7		2.58424		8770	4792	4792		27269.9	18765	18765		3.79482		10311.3	4944.9	4944.9		52749.4	42456	42456		3.80314		16328.9	11163.4	11163.4		28959.8	12650.8	12650.8		2.03203		13201.7	6225.7	6225.7		38183.3	29594.7	29594.7		3.60112		14529.9	8218.2
	Bg (arm)	7434.5	-20706.7					3978	-5121.8			8504.9	-15945.4					5366.4	-5161.2			10293.4	-31388.4					5165.5	-9243.1			16309	-19124.8					6976	-6629.1			8588.6	-23294.2					6311.7	-6015
	CT	28141.2	20278	20278		4.27229		9099.8	4746.4	4746.4		24450.3	14968.8	14968.8		3.22784		10527.6	4637.4	4637.4		41681.8	33240.2	33240.2		3.30229		14408.6	10065.8	10065.8		35433.8	26449.7	26449.7		3.57018		13605.1	7408.5	7408.5		31882.8	23745.1	23745.1		3.84237		12326.7	6179.8
	Bg (arm)	7863.2	-13449.3					4353.4	-4268.9			9481.5	-18283.4					5890.2	-3508.2			8441.6	-30990.4					4342.8	-11525.4			8984.1	-2547					6196.6	-6894			8137.7	-14170.4					6146.9	-7068.1
	CT	21312.5	14147.1	14147.1		2.95445		8622.3	4788.4	4788.4		27764.9	17906.1	17906.1		3.94486		9398.4	4539.1	4539.1		39432	30156.7	30156.7		2.6295		15868.2	11468.6	11468.6		11531.1	1390.3	1390.3		0.204534		13090.6	6797.4	6797.4		22308.1	14406.3	14406.3		1.79643		13215	8019.4
	Bg (arm)	7165.4	-13564.9					3833.9	-5049.3			9858.8	-24244.6					4859.3	-5359.1			9275.3	-56650.2					4399.6	-14494.8			10140.8	-23541.4					6293.2	-6121.2			7901.8	-4338.6					5195.6	-6417.7
	CT	20730.3	13184	13184		2.84506		8883.2	4634	4634		34103.4	25143.6	25143.6		5.44635		10218.4	4616.6	4616.6		65925.5	56230.3	56230.3		4.01338		18894.4	14010.7	14010.7		33682.2	22887.6	22887.6		3.58538		12414.4	6383.6	6383.6		12240.4	4839.3	4839.3		0.759678		11613.3	6370.2
	Bg (arm)	7546.3	-12750.1					4249.2	-4009			8959.8	-29248.9					5601.8	-4849.2			9695.2	-18527.3					4883.7	-4660.3			10794.6	-21173.8					6030.8	-5340			7401.1	-23752.1					5243.1	-7951.3
	CT	20296.4	12037.5	12037.5		3.53037		8258.2	3409.7	3409.7		38208.7	28512	28512		5.36151		10451	5317.9	5317.9		28222.5	19782.3	19782.3		3.62579		9544	5456	5456		31968.4	22188.6	22188.6		4.77421		11370.8	4647.6	4647.6		31153.2	23139.1	23139.1		3.07239		13194.4	7531.3
	Bg (arm)	8258.9	-27044.2					4848.5	-4909.1			9696.7	-22700.4					5133.1	-5004.7			8440.2	-17911.8					4088	-6040.9			9779.8	-3936.9					6723.2	-5513.2			8014.1	-19631.7					5663.1	-5675.7
	CT	35303.1	27139.1	27139.1		5.42804		9757.6	4999.8	4999.8		32397.1	22041.1	22041.1		5.04974		10137.8	4364.8	4364.8		26352	16964.5	16964.5		2.87753		10128.9	5895.5	5895.5		13716.7	4657.6	4657.6		0.806148		12236.4	5777.6	5777.6		27645.8	18974.5	18974.5		3.39054		11338.8	5596.3
	Bg (arm)	8164	-19402.3					4757.8	-4742.4			10356	-14434.2					5773	-4385.4			9387.5	-31946.1					4233.4	-13179.6			9059.1	-14500.3					6458.8	-5732.4			8671.3	-20934.9					5742.5	-6454.2
	CT	27566.3	19944.2	19944.2		3.5357		9500.2	5640.8	5640.8		24790.2	14776.8	14776.8		3.13247		10158.4	4717.3	4717.3		41333.6	32771.5	32771.5		2.52123		17413	12998.2	12998.2		23559.4	13942.5	13942.5		2.24084		12191.2	6222	6222		29606.2	21600.1	21600.1		3.04437		12196.7	7095.1
	Bg (arm)	7622.1	-23796.1					3859.4	-4754			10013.4	-20576.2					5441.1	-7248.5			8562.1						4414.8				9616.9	-10879.4					5969.2	-7194.4			8006.1	-28805.2					5101.6	-6769.1
	CT	31418.2	22874.8	22874.8		5.63988		8613.4	4055.9	4055.9		30589.6	20809.8	20809.8		3.32877		12689.6	6251.5	6251.5												20496.3	10142.7	10142.7		1.55541		13163.6	6520.9	6520.9		36811.3	29619.6	29619.6		4.09665		11870.7	7230.2
	Bg (arm)	8543.4	-25521.5					4557.5	-4406.1			9779.8	-23430.3					6438.1	-5789.5													10353.6	-33782.7					6642.7	-7858.7			7191.7	-15857.7					4640.5	-6067.5
	CT	34064.9	25661	25661		5.83735		8963.6	4396	4396		33210.1	23873	23873		3.99682		12227.6	5973	5973												44136.3	34544.9	34544.9		3.49631		14501.4	9880.4	9880.4		23049.4	15494.7	15494.7		2.49091		10708	6220.5
	Bg (arm)	8403.9	-19858.2					4567.6	-4538			9337.1	-19151.1					6254.6	-6506.1													9591.4	-25263.5					4621	-9091.1			7554.7	-13032.6					4487.5	-6567.2
	CT	28262.1	20077.9	20077.9		4.16614		9105.6	4819.3	4819.3		28488.2	18699.6	18699.6		3.03905		12760.7	6153.1	6153.1												34854.9	24792	24792		3.02397		13712.1	8198.5	8198.5		20587.3	12460.3	12460.3		2.37602		11054.7	5244.2
	Bg (arm)	8184.2	-22626.2					4286.3	-4226			9788.6	-15925.4					6607.6	-3976.6													10062.9	-16127.7					5513.6	-9072.3			8127	-22472.4					5810.5	-6773.4
	CT	30810.4	22652.9	22652.9		5.25589		8512.3	4310	4310		25714	16285.5	16285.5		3.75043		10584.2	4342.3	4342.3												26190.6	16443.3	16443.3		2.02016		14585.9	8139.6	8139.6		30599.4	22667.3	22667.3		3.41607		12583.9	6635.5
	Bg (arm)	8157.5	-17234.7					4202.3	-4269.1			9428.5	-20892.5					6241.9	-4507.9													9747.3	-15560.5					6446.3	-7629.3			7932.1	-35953.5					5948.4	-13231.2
	CT	25392.2	17854.6	17854.6		3.91497		8471.4	4560.6	4560.6		30321	20941.6	20941.6		4.73524		10749.8	4422.5	4422.5												25307.8	15618.2	15618.2		2.09157		14075.6	7467.2	7467.2		43885.6	34817.1	34817.1		2.82829		19179.6	12310.3
	Bg (arm)	7537.6	-17114.1					3910.8	-6350.1			9379.4	-18761.2					6327.3	-4916.3													9689.6	-15766.1					6608.4	-7480.3			9068.5	-19371.3					6869.3	-5763.8
	CT	24651.7	15716.4	15716.4		2.62737		10260.9	5981.8	5981.8		28140.6	17730.1	17730.1		3.87044		11243.6	4580.9	4580.9												25455.7	15452.3	15452.3		2.21361		14088.7	6980.6	6980.6		28439.8	18002.3	18002.3		2.67374		12633.1	6733
	Bg (arm)	8935.3	-11717.4					4279.1	-4364.7			10410.5	-23900.8					6662.7	-4216.2													10003.4	-23708.8					7108.1	-7514			10437.5	-21925					5900.1	-8757.9
	CT	20652.7	12467	12467		2.69312		8643.8	4629.2	4629.2		34311.3	25106.7	25106.7		4.73283		10878.9	5304.8	5304.8												33712.2	24150	24150		3.06795		14622.1	7871.7	7871.7		32362.5	22398.4	22398.4		2.88012		14658	7776.9
	Bg (arm)	8185.7	-15677.9					4014.6	-4719.9			9204.6	-14325.3					5574.1	-3760.2													9562.2	-15946.3					6750.4	-6351.8			9964.1	-14640.1					6881.1	-7114.1
	CT	23863.6	16210.4	16210.4		3.48364		8734.5	4653.3	4653.3		23529.9	13868.1	13868.1		3.8768		9334.3	3577.2	3577.2												25508.5	15098.5	15098.5		2.4913		13102.2	6060.5	6060.5		24604.2	14708	14708		2.2116		13995.2	6650.4
	Bg (arm)	7653.2	-25208.4					4081.2	-4880.4			9661.8	-29652.8					5757.1	-3999.8													10410	-29033.6					7041.7	-7000.7			9896.2	-11226.7					7344.8	-7363.4
	CT	32861.6	23841.4	23841.4		5.10217		8961.6	4672.8	4672.8		39314.6	29767.9	29767.9		6.97484		9756.9	4267.9	4267.9												39443.6	29199.7	29199.7		3.94313		14042.4	7405.2	7405.2		21122.9	10768.9	10768.9		1.34695		14708.2	7995
	Bg (arm)	9020.2	-24687.6					4288.8	-5570			9546.7	-37469.7					5489	-8566.6													10243.9	-18904.4					6637.2	-6691.3			10354	-19194.4					6713.2	-5790.1
	CT	33707.8	24641.7	24641.7		5.10296		9858.8	4828.9	4828.9		47016.4	36950.7	36950.7		4.46081		14055.6	8283.4	8283.4												29148.3	19714.6	19714.6		3.13333		13328.5	6291.9	6291.9		29548.4	20997.1	20997.1		3.64679		12503.3	5757.7
	Bg (arm)	9066.1	-21265.3					5029.9	-4090.6			10065.7	-25298.6					5772.2	-7756													9433.7	-20574.1					7036.6	-7181.2			8551.3	-24592					6745.6	-5788.9
	CT	30331.4	21298.5	21298.5		4.67236		9120.5	4558.4	4558.4		35364.3	25260.7	25260.7		3.42221		13528.2	7381.4	7381.4												30007.8	18930.5	18930.5		2.57754		14217.8	7344.4	7344.4		33143.3	24429.2	24429.2		4.35955		12534.5	5603.6
	Bg (arm)	9032.9	-11099.8					4562.1	-5683.2			10103.6	-12586.6					6146.8	-2539.6													11077.3	-15278.2					6873.4	-7890.3			8714.1	-25707.8					6930.9	-5128.7
	CT	20132.7	11106.2	11106.2		2.11277		10245.3	5256.7	5256.7		22690.2	12837.2	12837.2		5.52542		8686.4	2323.3	2323.3												26355.5	17196.1	17196.1		2.29575		14763.7	7490.4	7490.4		34421.9	24897	24897		3.65874		12059.6	6804.8
	Bg (arm)	9026.5	-9678					4988.6	-4270.1			9853	-21980					6363.1	-4187.5													9159.4	-11277.5					7273.3	-8450.9			9524.9	-27041					5254.8	-5835.9
	CT	18704.5	10335.5	10335.5		2.16156		9258.7	4781.5	4781.5		31833	21399.4	21399.4		4.38998		10550.6	4874.6	4874.6												20436.9	11186.3	11186.3		1.31723		15724.2	8492.3	8492.3		36565.9	27453.3	27453.3		4.76223		11090.7	5764.8
	Bg (arm)	8369	-9681					4477.2	-5134.1			10433.6	-17517.1					5676	-4366.2													9250.6	-19758.5					7231.9	-7861.2			9112.6	-19144.7					5325.9	-7441.6
	CT	18050	9595.7	9595.7		1.86952		9611.3	5132.7	5132.7		27950.7	18318.8	18318.8		4.51102		10042.2	4060.9	4060.9												29009.1	19697.2	19697.2		2.2609		15093.1	8712.1	8712.1		28257.3	19279.3	19279.3		2.81808		12767.5	6841.3
	Bg (arm)	8454.3	-14934.7					4478.6	-4749.8			9631.9	-29696					5981.3	-5738.3													9311.9	-33227.1					6381	-7744.7			8978	-22922.8					5926.2	-6779.7
	CT	23389	14921.4	14921.4		2.90271		9228.4	5140.5	5140.5		39327.9	29394.8	29394.8		5.72741		11719.6	5132.3	5132.3												42539	33032.3	33032.3		4.04129		14125.7	8173.7	8173.7		31900.8	22444.9	22444.9		3.19696		12705.9	7020.7
	Bg (arm)	8467.6	-25955.5					4087.9	-6171.6			9933.1	-21291.4					6587.3	-4575.7													9506.7	-23218.9					5952	-8764.2			9455.9	-19587.8					5685.2	-6053.8
	CT	34423.1	26007.6	26007.6		4.29594		10259.5	6054	6054		31224.5	20171.9	20171.9		4.16758		11163	4840.2	4840.2												32725.6	23722.7	23722.7		2.84247		14716.2	8345.8	8345.8		29043.7	19763.6	19763.6		2.94737		11739	6705.5
	Bg (arm)	8415.5	-29096.1					4205.5	-5687.3			11052.6	-28734.9					6322.8	-5322.4													9002.9	-18740.4					6370.4	-5842			9280.1	-20888.6					5033.5	-6846.8
	CT	37511.6	29553	29553		5.40897		9892.8	5463.7	5463.7		39787.5	29007.3	29007.3		5.21827		11645.2	5558.8	5558.8												27743.3	19105.3	19105.3		2.82769		12212.4	6756.5	6756.5		30168.7	20725.3	20725.3		3.63979		11880.3	5694.1
	Bg (arm)	7958.6	-24691					4429.1	-3993.1			10780.2	-32701					6086.4	-4814.4													8638	-24663.4					5455.9	-7670.3			9443.4	-18469.7					6186.2	-5267
	CT	32649.6	23705.9	23705.9		5.91052		8422.2	4010.8	4010.8		43481.2	33717.6	33717.6		7.47238		10900.8	4512.3	4512.3												33301.4	24328.7	24328.7		3.20009		13126.2	7602.5	7602.5		27913.1	18551.5	18551.5		3.04392		11453.2	6094.6
	Bg (arm)	8943.7	-21188.2					4411.4	-4478			9763.6	-23086.3					6388.5	-5322.1													8972.7	-41233					5523.7	-7370.1			9361.6	-21887					5358.6	-9363.2
	CT	30131.9	22327.1	22327.1		4.56223		8889.4	4893.9	4893.9		32849.9	22585.5	22585.5		5.0944		11710.6	4433.4	4433.4												50205.7	40363.9	40363.9		5.86335		12893.8	6884.1	6884.1		31248.6	20982.6	20982.6		2.75434		14721.8	7618
	Bg (arm)	7804.8	-23975.6					3995.5	-3890			10264.4	-22051.8					7277.2	-3468.1													9841.8	-21573					6009.7	-8055.4			10266	-24793.9					7103.8	-7834
	CT	31780.4	24801.9	24801.9		6.27912		7885.5	3949.9	3949.9		32316.2	22285.5	22285.5		5.56414		10745.3	4005.2	4005.2												31414.8	20643.3	20643.3		2.9963		14065.1	6889.6	6889.6		35059.9	25717.7	25717.7		3.22495		14937.8	7974.6
	Bg (arm)	6978.5	-15167.7					3935.6	-5014.5			10030.7	-24530.5					6740.1	-4497.5													10771.5	-27308.2					7175.5	-7612.1			9342.2	-24947.6					6963.2	-8398.3
		22146.2	13828.1	13828.1		3.09811		8950.1	4463.4	4463.4		34561.2	24457.5	24457.5		4.79681		11237.6	5098.7	5098.7												38079.7	28572.5	28572.5		3.58164		14787.6	7977.5	7977.5		34289.8	25504.1	25504.1		2.51746		15361.5	10130.9
		8318.1	-19500.1					4486.7	-3987.7			10103.7	-20455.3					6138.9	-5026.3													9507.2	-34929.4					6810.1	-7432.3			8785.7	-30186					5230.6	-7471.6
		27818.2	19674.8	19674.8		4.24712		8474.4	4632.5	4632.5		30559	20574.8	20574.8		4.00959		11165.2	5131.4	5131.4												44436.6	35162	35162		4.7614		14242.4	7384.8	7384.8		38971.7	29611.1	29611.1		4.27535		12702.2	6926
		8143.4	-3011.5					3841.9	-4578.7			9984.2	-10444.4					6033.8	-3775.9													9274.6	-18839.8					6857.6	-5724.3			9360.6	-19587.9					5776.2	-7129
		11154.9	3334.3	3334.3		0.794732		8420.6	4195.5	4195.5		20428.6	10466.7	10466.7		3.06259		9809.7	3417.6	3417.6												28114.4	18694.5	18694.5		3.08898		12581.9	6052	6052		28948.5	20605.3	20605.3		2.60263		12905.2	7917.1
		7820.6	-11107.6					4225.1	-7429.2			9961.9	-13137.1					6392.1	-3782.5													9419.9	-10377.9					6529.9	-7525.1			8343.2	-33985.8					4988.1	-7284.8
		18928.2	10620.1	10620.1		1.52752		11654.3	6952.5	6952.5		23099	13609.8	13609.8		3.66999		10174.6	3708.4	3708.4												19797.8	10614.8	10614.8		1.424		14055	7454.2	7454.2		42329	35052.2	35052.2		4.71995		12272.9	7426.4
		8308.1	-15216.5					4701.8	-4352.1			9489.2	-19499.8					6466.2	-10350.2													9183	-11607					6600.8	-4464.1			7276.8	-24733.2					4846.5	-8040.1
		23524.6	14937.1	14937.1		3.38303		9053.9	4415.3	4415.3		28989	19450.1	19450.1		1.92503		16816.4	10103.8	10103.8												20790	12304.9	12304.9		2.42156		11064.9	5081.4	5081.4		32010	23018.6	23018.6		3.37789		12886.6	6814.5
		8587.5	-5565.7					4638.6	-3466.7			9538.9	-36383.4					6712.6	-8537.9													8485.1	-10360.4					5983.5	-6202.1			8991.4	-25526					6072.1	-8478.3
		14153.2	5535.5	5535.5		1.86556		8105.3	2967.2	2967.2		45922.3	36409.8	36409.8		4.39817		15250.5	8278.4	8278.4												18845.5	10146.5	10146.5		1.66727		12185.6	6085.7	6085.7		34517.4	26270.1	26270.1		2.63526		14550.4	9968.7
		8617.7	-18489.2					5138.1	-4995.2			9512.5	-21637.9					6972.1	-4003.5													8699	-36447.8					6099.9	-9478			8247.3	-31132.2					4581.7	-9277.4
		27106.9	18260.8	18260.8		3.91795		10133.3	4660.8	4660.8		31150.4	21089.6	21089.6		4.7403		10975.6	4449	4449												45146.8	35837.8	35837.8		3.79787		15577.9	9436.3	9436.3		39379.5	30895.2	30895.2		4.26205		13859.1	7248.9
		8846.1	-25087.2					5472.5	-4521.1			10060.8	-20603.7					6526.6	-3960.4													9309	-21882.5					6141.6	-7287.2			8484.3	-29811.4					6610.2	-6421.1
		33933.3	25623.6	25623.6		4.60417		9993.6	5565.3	5565.3		30664.5	20457.7	20457.7		4.6972		10487	4355.3	4355.3												31191.5	22789.8	22789.8		2.9763		13428.8	7657.1	7657.1		38295.7	30272.6	30272.6		4.19916		13031.3	7209.2
		8309.7	-21627.3					4428.3	-5444.2			10206.8	-26103.1					6131.7	-5676.4													8401.7	-24095.2					5771.7	-6155.7			8023.1	-19547.5					5822.1	-8124.8
		29937	20682.3	20682.3		4.22191		9872.5	4898.8	4898.8		36309.9	27259.9	27259.9		4.5528		11808.1	5987.5	5987.5												32496.9	24000.6	24000.6		3.83555		11927.4	6257.4	6257.4		27570.6	18947.2	18947.2		2.41902		13946.9	7832.6
		9254.7	-35633.1					4973.7	-5972.9			9050	-18754.8					5820.6	-4878.7													8496.3	-24754.7					5670	-6801.9			8623.4	-18479.7					6114.3	-6726.7
		44887.8	36249.5	36249.5		6.1393		10946.6	5904.5	5904.5		27804.8	17295.2	17295.2		3.39055		10699.3	5101	5101												33251	24280.3	24280.3		3.62409		12471.9	6699.7	6699.7		27103.1	18045.9	18045.9		2.61251		12841	6907.5
		8638.3	-22409.9					5042.1	-5578.4			10509.6	-15329.2					5598.3	-5560.7													8970.7	-13813.3					5772.2	-4961.3			9057.2	-20159.9					5933.5	-7759.1
		31048.2	22158.3	22158.3		4.84822		10620.5	4570.4	4570.4		25838.8	16125.2	16125.2		2.76918		11159	5823.1	5823.1												22784	14438.6	14438.6		2.36609		10733.5	6102.3	6102.3		29217.1	20107.7	20107.7		2.49766		13692.6	8050.6
		8889.9	-31501.8					6050.1	-6724.9			9713.6	-21418.4					5335.9	-5003.1													8345.4	-20581.7					4631.2	-4935.9			9109.4	-5100.4					5642	-7103.9
		40391.7	31835.2	31835.2		4.48592		12775	7096.7	7096.7		31132	21293	21293		5.01519		10339	4245.7	4245.7												28927.1	20892.9	20892.9		4.40565		9567.1	4742.3	4742.3		14209.8	5533.3	5533.3		0.80385		12745.9	6883.5
		8556.5	-12559.1					5678.3	-4305.7			9839	-25328.7					6093.3	-3781.4													8034.2	-22621.6					4824.8	-4750.6			8676.5	-10433					5862.4	-7447.8
		21115.6	12356.4	12356.4		2.38808		9984	5174.2	5174.2		35167.7	26408.9	26408.9		5.66678		9874.7	4660.3	4660.3												30655.8	22508.7	22508.7		4.72514		9575.4	4763.6	4763.6		19109.5	10400.9	10400.9		1.37041		13310.2	7589.6
		8759.2	-9989.4					4809.8	-4777.7			8758.8	-14870.2					5214.4	-3806.2													8147.1	-30886.8					4811.8	-6693.8			8708.6	-19463.7					5720.6	-5710
		18748.6	9921.2	9921.2		2.06567		9587.5	4802.9	4802.9		23629	15146.2	15146.2		3.88115		9020.6	3902.5	3902.5												39033.9	30068.5	30068.5		4.70799		11505.6	6386.7	6386.7		28172.3	19829.8	19829.8		3.58845		11430.6	5526
		8827.4	-29434.2					4784.6	-6322.5			8482.8	-32845.5					5118.1	-5794.7													8965.4	-31637.5					5118.9	-7960.2			8342.5	-38153.8					5904.6	-6832.8
		38261.6	29914.9	29914.9		4.55797		11107.1	6563.2	6563.2		41328.3	31270.8	31270.8		5.53995		10912.8	5644.6	5644.6												40602.9	30625.8	30625.8		4.0799		13079.1	7506.5	7506.5		46496.3	37785.1	37785.1		5.60103		12737.4	6746.1
		8346.7	-16945.6					4543.9	-5188			10057.5	-26078.1					5268.2	-4643.2													9977.1	-34662.3					5572.6	-8124.9			8711.2	-12293.7					5991.3	-6300.5
		25292.3	17596	17596		3.03657		9731.9	5794.7	5794.7		36135.6	26237.4	26237.4		6.49666		9911.4	4038.6	4038.6												44639.4	35641.5	35641.5		4.93369		13697.5	7224.1	7224.1		21004.9	11212.5	11212.5		1.83373		12291.8	6114.6
		7696.3	-15315.2					3937.2	-4480.6			9898.2	-14534.2					5872.8	-4111.9													8997.9	-4322.7					6473.4	-5862.2			9792.4	-18962.7					6177.2	-8234.9
		23011.5	14205.3	14205.3		3.71322		8417.8	3825.6	3825.6		24432.4	14201.9	14201.9		4.12163		9984.7	3445.7	3445.7												13320.6	3430.9	3430.9		0.629638		12335.6	5449	5449		28755.1	18647.6	18647.6		2.23966		14412.1	8326.1
		8806.2	-30242.3					4592.2	-5475.4			10230.5	-40366					6539	-6394.9													9889.7	-19049.4					6886.6	-6835.2			10107.5	-29726.9					6086	-6700.3
		39048.5	30647.7	30647.7		5.76659		10067.6	5314.7	5314.7		50596.5	40338.8	40338.8		6.42686		12933.9	6276.6	6276.6												28939.1	19656.3	19656.3		2.67761		13721.8	7341	7341		39834.4	30661.5	30661.5		4.95339		12786.3	6190
		8400.8	-25002.8					4752.9	-5990.6			10257.7	-21621.4					6657.3	-2857													9282.8	-6053.8					6380.8	-6593.3			9172.9	-9376.3					6596.3	-8184.6
		33403.6	25386.9	25386.9		3.81002		10743.5	6663.2	6663.2		31879.1	21691.9	21691.9		5.99986		9514.3	3615.4	3615.4												15336.6	5900.2	5900.2		1.01622		12974.1	5806	5806		18549.2	9756.9	9756.9		1.14523		14780.9	8519.6
		8016.7	-15479.6					4080.3	-5909			10187.2	-9591.1					5898.9	-6151													9436.4	-12340.3					7168.1	-5710.7			8792.3	-12747.8					6261.3	-8482
		23496.3	15018.3	15018.3		2.74477		9989.3	5471.6	5471.6		19778.3	10282.1	10282.1		1.74175		12049.9	5903.3	5903.3												21776.7	12179.9	12179.9		2.03739		12878.8	5978.2	5978.2		21540.1	10405.2	10405.2		1.25762		14743.3	8273.7
		8478	-24640.8					4517.7	-5460.5			9496.2	-8252.7					6146.6	-3601.9													9596.8	-20673.7					6900.6	-4548.2			11134.9	-22213.2					6469.6	-4574.8
		33118.8	24963.8	24963.8		4.67172		9978.2	5343.6	5343.6		17748.9	7375.2	7375.2		2.44861		9748.5	3012	3012												30270.5	13993	13993		3.96155		11448.8	3532.2	3532.2		33348.1	23328.5	23328.5		5.24189		11044.4	4450.4
		8155	-27364					4634.6	-5343.6			10373.7						6736.5														16277.5	-21394.4					7916.6	-3739.6			10019.6	-17141.2					6594	-8229.3
		35519	27175.3	27175.3		5.26439		9978.2	5162.1	5162.1																						37671.9	28234.1	28234.1		5.57281		11656.2	5066.4	5066.4		27160.8	17601	17601		2.0683		14823.3	8509.9
		8343.7						4816.1																								9437.8	-17183					6589.8	-5980.5			9559.8	-17249.1					6313.4	-7275.3
																																26620.8	17540.9	17540.9		2.5593		12570.3	6853.8	6853.8		26808.9	17152.2	17152.2		2.39613		13588.7	7158.3
																																9079.9	-18695.8					5716.5	-7124.6			9656.7	-24889.8					6430.4	-6742.8
																																27775.7	18015.1	18015.1		2.7844		12841.1	6470	6470		34546.5	25672.7	25672.7		4.00754		13173.2	6406.1
																																9760.6	-20427.1					6371.1	-6828.2			8873.8	-12864.1					6767.1	-6230.4
																																30187.7	20717.1	20717.1		2.97587		13199.3	6961.7	6961.7		21737.9	13090.6	13090.6		1.88492		12997.5	6944.9
																																9470.6	-17239.2					6237.6	-4966.3			8647.3	-27302.5					6052.6	-8743.4
																																26709.8	17200.8	17200.8		3.35148		11203.9	5132.3	5132.3		35949.8	25717.4	25717.4		3.003		14796	8563.9
																																9509	-4417.9					6071.6	-4448.2			10232.4						6232.1
																																13926.9	54.6	54.6		0.013913		10519.8	3924.4	3924.4
																																13872.3	-10835.5					6595.4	-6494.1
																																24707.8	16050.1	16050.1		2.25028		13089.5	7132.5	7132.5
																																8657.7	-11090.1					5957	-9435.5
																																19747.8	10961.4	10961.4		1.168		15392.5	9384.8	9384.8
																																8786.4	-13750.6					6007.7	-6565.4
																																22537	13718	13718		2.09938		12573.1	6534.3	6534.3
																																8819	-1684.4					6038.8	-3686.5
																																10503.4	2897	2897		0.594415		9725.3	4873.7	4873.7
																																7606.4	-6797.9					4851.6	-6944.2
																																14404.3	6330.3	6330.3		0.932421		11795.8	6789.1	6789.1
																																8074	-11527.5					5006.7	-6860.8
																																19601.5	11348.1	11348.1		1.70797		11867.5	6644.2	6644.2
																																8253.4	-16876.5					5223.3	-6766.4
																																25129.9	15596.6	15596.6		2.69987		11989.7	5776.8	5776.8
																																9533.3	-10982.9					6212.9	-6421.7
																																20516.2	11142.3	11142.3		1.78234		12634.6	6251.5	6251.5
																																9373.9	-14643.8					6383.1	-7060.3
																																24017.7	13379.3	13379.3		1.86763		13443.4	7163.8	7163.8
																																10638.4	-9132.3					6279.6	-8802.4
																																19770.7	9881.3	9881.3		1.28698		15082	7677.9	7677.9
																																9889.4	-14183.4					7404.1	-8423.6
																																24072.8	14769.7	14769.7		1.80226		15827.7	8195.1	8195.1
																																9303.1						7632.6
				18564		3.89098				4793.2				19998.3		4.1567				4853.65				38618.4		3.73919				10637.5				18868.2		2.80879				6730.91				21651.2		3.05367
[truncated: 50 more columns]

## Sheet: WT — 24.01.25 (RPT2)
WILD TYPE
GVBD+3H
SLIDE 251, 252 & 253						COMPOSITE 0										COMPOSITE 1										COMPOSITE 2										COMPOSITE 3										COMPOSITE 4
			MAD2			MAD2/ACA			ACA
ACA-561 RED
MAD2-491 GREEN	CT	42884.1	33645.2	33645.2		1.28333		30346.7	26217.1	26217.1		63916.6	54599.3	54599.3		5.22761		13845.2	10444.4	10444.4		30070	23137.6	23137.6		5.63219		7459.8	4108.1	4108.1		49256.2	41082.7	41082.7		7.98265		8614.7	5146.5	5146.5		47106.3	39776.2	39776.2		9.5609		7458.6	4160.3
	Bg (arm)	9238.9	-38331.5					4129.6	-21095.7			9317.3	-73573.8					3400.8	-11249.7			6932.4	-28374.9					3351.7	-6287.5			8173.5	-38549.7					3468.2	-5612.8			7330.1	-42446.2					3298.3	-3672.3
	CT	47570.4	38258.1	38258.1		1.79499		25225.3	21313.8	21313.8		82891.1	73840.2	73840.2		6.68794		14650.5	11040.8	11040.8		35307.3	28470.3	28470.3		4.54441		9639.2	6264.9	6264.9		46723.2	38577.3	38577.3		6.99219		9081	5517.2	5517.2		49776.3	42427.1	42427.1		11.6248		6970.6	3649.7
	Bg (arm)	9312.3	-29917.7					3911.5	-24436.2			9050.9	-61348.3					3609.7	-8271.3			6837	-33365.3					3374.3	-5917.6			8145.9	-31675.1					3563.8	-3907.5			7349.2	-69444.4					3320.9	-5092.1
	CT	39230	29585	29585		1.20625		28347.7	24526.5	24526.5		70399.2	61022.4	61022.4		7.34184		11881	8311.6	8311.6		40202.3	32087.9	32087.9		5.56348		9291.9	5767.6	5767.6		39821	32599.4	32599.4		8.18978		7471.3	3980.5	3980.5		76793.6	69206.9	69206.9		13.5607		8413	5103.5
	Bg (arm)	9645	-29370.5					3821.2	-19169.7			9376.8	-63683.3					3569.4	-10328.2			8114.4	-30602.1					3524.3	-5283.9			7221.6	-33001.1					3490.8	-5751.5			7586.7	-47931.1					3309.5	-4301.1
	CT	39015.5	29563.6	29563.6		1.56009		22990.9	18949.9	18949.9		73060.1	63293.2	63293.2		6.31096		13897.6	10029.1	10029.1		38716.5	30602.1	30602.1		5.79157		8808.2	5283.9	5283.9		40222.7	32095.5	32095.5		5.55737		9242.3	5775.3	5775.3		55517.8	47078.2	47078.2		11.2439		7610.6	4187
	Bg (arm)	9451.9	-19495.7					4041	-17089.2			9766.9	-42570.6					3868.5	-8397.9			8114.4	-26785.9					3524.3	-4393.9			8127.2	-41971.8					3467	-4987.4			8439.6	-47899.2					3423.6	-4854.7
	CT	28947.6	19817.4	19817.4		1.16513		21130.2	17008.8	17008.8		52337.5	43693.7	43693.7		4.99362		12266.4	8749.9	8749.9		34900.3	27708.2	27708.2		6.37894		7918.2	4343.7	4343.7		50099	42722.8	42722.8		8.5112		8454.4	5019.6	5019.6		56338.8	47524.6	47524.6		9.88695		8278.3	4806.8
	Bg (arm)	9130.2	-34432.4					4121.4	-26244.2			8643.8	-63394.1					3516.5	-9727.8			7192.1	-29510.1					3574.5	-4862.1			7376.2	-40068.2					3434.8	-4281.4			8814.2	-68962.3					3471.5	-5151.3
	CT	43562.6	34435.3	34435.3		1.31217		30365.6	26243.1	26243.1		72037.9	62754.9	62754.9		6.45912		13244.3	9715.7	9715.7		36702.2	29099.4	29099.4		5.86008		8436.6	4965.7	4965.7		47444.4	38834.6	38834.6		9.89744		7716.2	3923.7	3923.7		77776.5	69258.1	69258.1		13.3571		8622.8	5185.1
	Bg (arm)	9127.3	-38727.3					4122.5	-24225.7			9283	-55767.4					3528.6	-12425.6			7602.8	-25944.1					3470.9	-3838.8			8609.8	-19472.8					3792.5	-4043			8518.4	-56212.2					3437.7	-4647.6
	CT	47854.6	38120.2	38120.2		1.56871		28348.2	24300.4	24300.4		65050.4	56586.3	56586.3		4.53976		15954.2	12464.6	12464.6		33546.9	25305.3	25305.3		6.72387		7309.7	3763.5	3763.5		28082.6	19662.7	19662.7		4.49711		7835.5	4372.3	4372.3		64730.6	55219.2	55219.2		12.0309		8085.3	4589.8
	Bg (arm)	9734.4	-36634.6					4047.8	-25964.3			8464.1	-68555.3					3489.6	-9448.9			8241.6	-22407					3546.2	-3942.3			8419.9	-19655.5					3463.2	-5992.2			9511.4	-58816.5					3495.5	-4172.4
	CT	46369	37096.5	37096.5		1.42937		30012.1	25953.1	25953.1		77019.4	67091.4	67091.4		7.10586		12938.5	9441.7	9441.7		30648.6	22693.3	22693.3		5.6198		7488.5	4038.1	4038.1		28075.4	19394.2	19394.2		3.32833		9455.4	5827	5827		68327.9	60004.2	60004.2		14.1047		7667.9	4254.2
	Bg (arm)	9272.5	-25837.5					4059	-13400.8			9928	-31711.6					3496.8	-5632.1			7955.3						3450.4				8681.2	-63095.2					3628.4	-5414.1			8323.7	-59266.2					3413.7	-5541.2
	CT	35110	25160.3	25160.3		1.8804		17459.8	13380.3	13380.3		41639.6	32954.2	32954.2		5.83818		9128.9	5644.6	5644.6												71776.4	62663.9	62663.9		11.5817		9042.5	5410.6	5410.6		67589.9	58486.9	58486.9		10.6406		8954.9	5496.6
	Bg (arm)	9949.7	-41541.2					4079.5	-28022.1			8685.4	-59319.2					3484.3	-8639.2													9112.5	-45916.7					3631.9	-6191			9103	-67152.9					3458.3	-5801.6
	CT	51490.9	42446.4	42446.4		1.51529		32101.6	28012.1	28012.1		68004.6	59409.1	59409.1		6.88785		12123.5	8625.2	8625.2												55029.2	46405	46405		7.51668		9822.9	6173.6	6173.6		76255.9	65896.3	65896.3		11.5393		9259.9	5710.6
	Bg (arm)	9044.5						4089.5				8595.5						3498.3														8624.2	-26117.8					3649.3	-5412.2			10359.6	-79130.6					3549.3	-5933.6
	CT																															34742	26112.7	26112.7		4.85854		9061.5	5374.6	5374.6		89490.2	79393.5	79393.5		13.634		9482.9	5823.2
	Bg (arm)																															8629.3	-33186.2					3686.9	-5436.5			10096.7	-68339.7					3659.7	-5481
	CT																															41815.5	32663	32663		5.81596		9123.4	5616.1	5616.1		78436.4	67491.4	67491.4		12.1589		9140.7	5550.8
	Bg (arm)																															9152.5	-31751.1					3507.3	-4915			10945	-53299.8					3589.9	-7453.9
	CT																															40903.6	32938	32938		6.76248		8422.3	4870.7	4870.7		64244.8	54091.2	54091.2		7.39962		11043.8	7310
	Bg (arm)																															7965.6	-38121.9					3551.6	-5076.5			10153.6	-62391.3					3733.8	-6066.1
	CT																															46087.5	37431.8	37431.8		7.3689		8628.1	5079.7	5079.7		72544.9	61840	61840		10.0957		9799.9	6125.4
	Bg (arm)																															8655.7	-19876.8					3548.4	-3080.4			10704.9	-67115.9					3674.5	-6567.8
	CT																															28532.5	21164.9	21164.9		6.74557		6628.8	3137.6	3137.6		77820.8	66438	66438		9.90858		10242.3	6705.1
	Bg (arm)																															7367.6	-24572.5					3491.2	-3816			11382.8	-73940.8					3537.2	-6530
	CT																															31940.1	24029.7	24029.7		6.34682		7307.2	3786.1	3786.1		85323.6	75357.1	75357.1		11.7604		10067.2	6407.7
	Bg (arm)																															7910.4	-23510.4					3521.1	-4142			9966.5	-53270.1					3659.5	-5216.4
	CT																															31420.8	22928.8	22928.8		5.61018		7663.1	4087	4087		63236.6	52961.4	52961.4		9.85548		8875.9	5373.8
	Bg (arm)																															8492	-24024.6					3576.1	-4315.6			10275.2	-52060.7					3502.1	-5714
	CT																															32516.6	24356.7	24356.7		5.78091		7891.7	4213.3	4213.3		62335.9	53078.9	53078.9		9.03594		9216.1	5874.2
	Bg (arm)																															8159.9	-44875.9					3678.4	-4901.4			9257	-85238					3341.9	-6689
	CT																															53035.8	44511.5	44511.5		8.91514		8579.8	4992.8	4992.8		94495	85348.1	85348.1		12.9981		10030.9	6566.2
	Bg (arm)																															8524.3	-32345.8					3587	-4043.6			9146.9	-72055.9					3464.7	-6195.4
	CT																															40870.1	33418	33418		8.02199		7630.6	4165.8	4165.8		81202.8	70984.3	70984.3		11.6933		9660.1	6070.5
	Bg (arm)																															7452.1	-32394.9					3464.8	-5262.2			10218.5	-63427					3589.6	-6309.6
	CT																															39847	30997.4	30997.4		6.19106		8727	5006.8	5006.8		73645.5	62589.4	62589.4		10.205		9899.2	6133.2
	Bg (arm)																															8849.6	-36876.6					3720.2	-5057.3			11056.1	-60389.8					3766	-6165
	CT																															45726.2	37247.4	37247.4		7.16255		8777.5	5200.3	5200.3		71445.9	61029.6	61029.6		9.91577		9931	6154.8
	Bg (arm)																															8478.8	-26101.1					3577.2	-3328			10416.3	-62922.2					3776.2	-5267.2
	CT																															34579.9	26036.3	26036.3		8.438		6905.2	3085.6	3085.6		73338.5	63773.6	63773.6		11.6759		9043.4	5462
	Bg (arm)																															8543.6	-32109					3819.6	-3071			9564.9	-75575.1					3581.4	-5778.4
	CT																															40652.6	32580.3	32580.3		9.18557		6890.6	3546.9	3546.9		85140	74907.8	74907.8		13.2931		9359.8	5635.1
	Bg (arm)																															8072.3						3343.7				10232.2	-44671.5					3724.7	-5941.9
	CT																																									54903.7	45587.8	45587.8		7.26418		9666.6	6275.7
	Bg (arm)																																									9315.9	-72309.3					3390.9	-5911.6
	CT																																									81625.2	71852.7	71852.7		12.5934		9302.5	5705.6
	Bg (arm)																																									9772.5	-57414.6					3596.9	-5553.1
	CT																																									67187.1	57940.9	57940.9		10.3447		9150	5601
	Bg (arm)																																									9246.2	-44820.7					3549	-3821.4
	CT																																									54066.9	45290.7	45290.7		11.6873		7370.4	3875.2
	Bg (arm)																																									8776.2						3495.2
	CT
	Bg (arm)
	CT
	Bg (arm)
	CT
	Bg (arm)
	CT
	Bg (arm)
				32812.8		1.47157				22590.5				57524.5		6.13927				9446.76				27388		5.76429				4816.94				33352.3		7.13575				4721.23				60886.9		11.181
GVBD+6H
ACA-561 RED						COMPOSITE 0										COMPOSITE 1										COMPOSITE 2										COMPOSITE 3										COMPOSITE 4
MAD2-491 GREEN
			MAD2			MAD2/ACA			ACA
	CT	15198.7	6752.2	6752.2		1.44001		8117.8	4689	4689		13710.9	5300.4	5300.4		1.14576		8117.9	4626.1	4626.1		41047.1	32103.4	32103.4		7.10205		8218.2	4520.3	4520.3		39711.6	29707.8	29707.8		7.95837		7291.6	3732.9	3732.9		27013.3	16710.2	16710.2		4.85719		7255.7	3440.3
	Bg (arm)	8446.5	-21603.5					3428.8	-2871.7			8410.5	-7860					3491.8	-6416.1			8943.7	-17640.3					3697.9	-4071.6			10003.8	-25941.8					3558.7	-4168.9			10303.1	-17392.7					3815.4	-4689.5
	CT	30050	21290	21290		7.61445		6300.5	2796	2796		16270.5	8804.4	8804.4		1.34704		9907.9	6536.1	6536.1		26584	17687.8	17687.8		4.35724		7769.5	4059.4	4059.4		35945.6	26585.6	26585.6		6.45391		7727.6	4119.3	4119.3		27695.8	16962.8	16962.8		3.75566		8504.9	4516.6
	Bg (arm)	8760	-8754.3					3504.5	-3482.5			7466.1	-22132					3371.8	-6000.3			8896.2	-28816.9					3710.1	-5345			9360	-26971.9					3608.3	-4238.6			10733	-10087.8					3988.3	-4028.3
	CT	17514.3	8762.8	8762.8		2.52378		6987	3472.1	3472.1		29598.1	21259.7	21259.7		3.60646		9372.1	5894.9	5894.9		37713.1	28100.1	28100.1		5.10911		9055.1	5500	5500		36331.9	25179.6	25179.6		6.14256		7846.9	4099.2	4099.2		20820.8	9953	9953		2.36066		8016.6	4216.2
	Bg (arm)	8751.5	-19311.7					3514.9	-3728			8338.4	-20952.5					3477.2	-6404.5			9613	-35118					3555.1	-5246.3			11152.3	-32139.9					3747.7	-4140.3			10867.8	-14933.2					3800.4	-4929.1
	CT	28063.2	19190.4	19190.4		5.10085		7242.9	3762.2	3762.2		29290.9	21291.1	21291.1		3.38115		9881.7	6297	6297		44731	35273.4	35273.4		6.8849		8801.4	5123.3	5123.3		43292.2	34299.9	34299.9		7.85128		7888	4368.7	4368.7		25801	15332.9	15332.9		3.16841		8729.5	4839.3
	Bg (arm)	8872.8	-8770.9					3480.7	-4503			7999.8	-30125.1					3584.7	-5852.2			9457.6	-32625.8					3678.1	-5435.3			8992.3	-30399.4					3519.3	-5094.1			10468.1	-16365.4					3890.2	-4216.7
	CT	17643.7	8087.4	8087.4		1.86462		7983.7	4337.3	4337.3		38124.9	29911.5	29911.5		5.08267		9436.9	5885	5885		42083.4	33066.3	33066.3		6.10282		9113.4	5418.2	5418.2		39391.7	30843.7	30843.7		6.03831		8613.4	5108	5108		26833.5	18145.4	18145.4		4.05901		8106.9	4470.4
	Bg (arm)	9556.3	-17311.6					3646.4	-4473.9			8213.4	-4038					3551.9	-4034.2			9017.1	-25056.6					3695.2	-5573.2			8548	-17703.5					3505.4	-4083.2			8688.1	-17425.6					3636.5	-3437.4
	CT	26867.9	17870.3	17870.3		3.95588		8120.3	4517.4	4517.4		12251.4	4424.9	4424.9		1.05654		7586.1	4188.1	4188.1		34073.7	25547.1	25547.1		4.57956		9268.4	5578.5	5578.5		26251.5	16857.4	16857.4		4.29981		7588.6	3920.5	3920.5		26113.7	16534.9	16534.9		5.07548		7073.9	3257.8
	Bg (arm)	8997.6	-6993.1					3602.9	-5272.9			7826.5	-11217.7					3398	-6987.6			8526.6	-25918.2					3689.9	-4897.3			9394.1	-26989.5					3668.1	-4515			9578.8	-20348.9					3816.1	-4997
	CT	15990.7	6076.3	6076.3		1.17394		8875.8	5176	5176		19044.2	11174	11174		1.60981		10385.6	6941.2	6941.2		34444.8	25176.9	25176.9		5.13175		8587.2	4906.1	4906.1		36383.6	24407.6	24407.6		5.53749		8183.1	4407.7	4407.7		29927.7	19433.6	19433.6		3.89225		8813.1	4992.9
	Bg (arm)	9914.4	-4129.3					3699.8	-3089.2			7870.2	-10752.8					3444.4	-5310.9			9267.9	-18779					3681.1	-3862.2			11976	-27279.3					3775.4	-4310.4			10494.1	-24941.8					3820.2	-3272.7
	CT	14043.7	5130	5130		1.64719		6789	3114.4	3114.4		18623	10547.5	10547.5		1.99983		8755.3	5274.2	5274.2		28046.9	18767.3	18767.3		4.79406		7543.3	3914.7	3914.7		39255.3	28888.9	28888.9		6.51414		8085.8	4434.8	4434.8		35435.9	25165.4	25165.4		7.57469		7092.9	3322.3
	Bg (arm)	8913.7	-21261.8					3674.6	-3542.5			8075.5	-6347.3					3481.1	-6741.5			9279.6	-20486.4					3628.6	-4162.5			10366.4	-20520.7					3651	-3776.5			10270.5	-24084.4					3770.6	-4368.8
	CT	30175.5	21126.1	21126.1		5.89867		7217.1	3581.5	3581.5		14422.8	6056.7	6056.7		0.909073		10222.6	6662.5	6662.5		29766	21345.3	21345.3		5.01134		7791.1	4259.4	4259.4		30887.1	21822.9	21822.9		5.88155		7427.5	3710.4	3710.4		34354.9	24256.7	24256.7		5.66957		8139.4	4278.4
	Bg (arm)	9049.4	-7789.1					3635.6	-3820.9			8366.1	-19843.8					3560.1	-6660.3			8420.7	-23476.7					3531.7	-5119.7			9064.2	-57105.7					3717.1	-4916.2			10098.2	-18865.4					3861	-4341.9
	CT	16838.5	8219.3	8219.3		2.10422		7456.5	3906.1	3906.1		28209.9	20136.3	20136.3		3.08825		10220.4	6520.3	6520.3		31897.4	23471.5	23471.5		4.60388		8651.4	5098.2	5098.2		66169.9	56479.6	56479.6		11.7529		8633.3	4805.6	4805.6		28963.6	17894.7	17894.7		4.34633		8202.9	4117.2
	Bg (arm)	8619.2	-12598.6					3550.4	-3922.9			8073.6	-7051.1					3700.1	-6941.4			8425.9	-36176.9					3553.2	-5070.8			9690.3	-18684.2					3827.7	-4844.7			11068.9	-15672.4					4085.7	-3554
	CT	21217.8	12362.6	12362.6		3.20607		7473.3	3856	3856		15124.7	6693.9	6693.9		0.943946		10641.5	7091.4	7091.4		44602.8	35667.4	35667.4		7.15265		8624	4986.6	4986.6		28374.5	18243.1	18243.1		3.6825		8672.4	4954	4954		26741.3	17078.1	17078.1		4.41648		7639.7	3866.9
	Bg (arm)	8855.2	-23141.7					3617.3	-4623.8			8430.8	-12356.9					3550.1	-4651.7			8935.4	-22932.9					3637.4	-6259.7			10131.4	-11288.7					3718.4	-3340.6			9663.2	-7805.5					3772.8	-3409.3
	CT	31996.9	23556.3	23556.3		5.13377		8241.1	4588.5	4588.5		20787.7	12139	12139		2.66049		8201.8	4562.7	4562.7		31868.3	22330.6	22330.6		3.65285		9897.1	6113.2	6113.2		21420.1	12111.1	12111.1		3.55071		7059	3410.9	3410.9		17468.7	6409.7	6409.7		1.89105		7182.1	3389.5
	Bg (arm)	8440.6	-6475.7					3652.6	-4344.9			8648.7	-14775.3					3639.1	-5198.8			9537.7	-29913.7					3783.9	-5374			9309	-16317.6					3648.1	-3815.5			11059	-13067.7					3792.6	-3038.1
	CT	14916.3	6575.4	6575.4		1.49505		7997.5	4398.1	4398.1		23424	15435.7	15435.7		2.877		8837.9	5365.2	5365.2		39451.4	29553.5	29553.5		5.48496		9157.9	5388.1	5388.1		25626.6	16280.8	16280.8		4.29652		7463.6	3789.3	3789.3		24126.7	15377	15377		4.92033		6830.7	3125.2
	Bg (arm)	8340.9	-12176.9					3599.4	-4566.7			7988.3	-1641.3					3472.7	-4457.6			9897.9	-41579.1					3769.8	-5842.2			9345.8	-27935.4					3674.3	-2778.8			8749.7	-24031.8					3705.5	-5735.2
	CT	20517.8	11752.3	11752.3		2.62223		8166.1	4481.8	4481.8		9629.6	1832.3	1832.3		0.410986		7930.3	4458.3	4458.3		51477	42224.8	42224.8		7.22458		9612	5844.6	5844.6		37281.2	28691.5	28691.5		9.93748		6453.1	2887.2	2887.2		32781.5	20820.7	20820.7		3.89012		9440.7	5352.2
	Bg (arm)	8765.5	-15078.5					3684.3	-4623.6			7797.3	-6571.5					3472	-5831.6			9252.2	-28356.2					3767.4	-5932.3			8589.7	-6646					3565.9	-3305.4			11960.8	-29061.1					4088.5	-4754.6
	CT	23844	15794.7	15794.7		3.47748		8307.9	4542	4542		14368.8	6040.3	6040.3		1.03629		9303.6	5828.8	5828.8		37608.4	28515	28515		4.77342		9699.7	5973.7	5973.7		15235.7	7875.7	7875.7		2.25568		6871.3	3491.5	3491.5		41021.9	29322.8	29322.8		6.10294		8843.1	4804.7
	Bg (arm)	8049.3	-3968.2					3765.9	-3309.5			8328.5	-6460					3474.8	-5281.7			9093.4	-28441.2					3726	-5082.3			7360	-27566					3379.8	-3531.4			11699.1	-23873.4					4038.4	-5150.6
	CT	12017.5	3844.6	3844.6		1.08399		7075.4	3546.7	3546.7		14788.5	6652	6652		1.29955		8756.5	5118.7	5118.7		37534.6	28862.2	28862.2		5.68355		8808.3	5078.2	5078.2		34926	25989	25989		7.83297		6911.2	3317.9	3317.9		35572.5	25246.5	25246.5		4.67381		9189	5401.7
	Bg (arm)	8172.9	-6691.3					3528.7	-3287.8			8136.5	-6983.1					3637.8	-4668.7			8672.4	-30794.7					3730.1	-4385.1			8937	-15096.2					3593.3	-3696.2			10326	-23747					3787.3	-5838.6
	CT	14864.2	7410.6	7410.6		2.20488		6816.5	3361	3361		15119.6	6991.7	6991.7		1.44633		8306.5	4834.1	4834.1		39467.1	30500.7	30500.7		6.85163		8115.2	4451.6	4451.6		24033.2	15277.1	15277.1		4.18861		7289.5	3647.3	3647.3		34073	23166.4	23166.4		4.03231		9625.9	5745.2
	Bg (arm)	7453.6	-11438.7					3455.5	-3256.8			8127.9	-12611.9					3472.4	-6933.5			8966.4	-35504.7					3663.6	-3940.3			8756.1	-38182.7					3642.2	-4393.1			10906.6	-29661					3880.7	-5485.5
	CT	18892.3	10902.2	10902.2		3.38388		6712.3	3221.8	3221.8		20739.8	12087.7	12087.7		1.78757		10405.9	6762.1	6762.1		44471.1	35028.8	35028.8		8.97024		7603.9	3905	3905		46938.8	37636.4	37636.4		8.7991		8035.3	4277.3	4277.3		40567.6	30566.1	30566.1		5.57928		9366.2	5478.5
	Bg (arm)	7990.1	-7816.7					3490.5	-3472.6			8652.1	-7948.3					3643.8	-6644.3			9442.3	-27660.8					3698.9	-3829.1			9302.4	-25799					3758	-3215.2			10001.5	-27967.1					3887.7	-5927.6
	CT	15806.8	6968.2	6968.2		2.13493		6963.1	3263.9	3263.9		16600.4	8332.6	8332.6		1.26038		10288.1	6611.2	6611.2		37103.1	28176	28176		7.2701		7528	3875.6	3875.6		35101.4	24575.8	24575.8		7.56458		6973.2	3248.8	3248.8		37968.6	27022.5	27022.5		4.52063		9815.3	5977.6
	Bg (arm)	8838.6	-12707.3					3699.2	-4459.8			8267.8	-5838.9					3676.9	-5447.2			8927.1	-24987.3					3652.4	-4437			10525.6	-25416.3					3724.4	-4564.4			10946.1	-10699.8					3837.7	-5338.4
	CT	21545.9	13450	13450		2.99361		8159	4492.9	4492.9		14106.7	5588.9	5588.9		1.01718		9124.1	5494.5	5494.5		33914.4	24974.3	24974.3		5.51528		8089.4	4528.2	4528.2		35941.9	26179.6	26179.6		5.67309		8288.8	4614.7	4614.7		21645.9	11685.3	11685.3		2.23044		9176.1	5239
	Bg (arm)	8095.9	-17964.1					3666.1	-4987			8517.8	-10062.8					3629.6	-7734.9			8940.1	-18523.3					3561.2	-4560.6			9762.3	-30517.8					3674.1	-3672.7			9960.6	-26744.3					3937.1	-4422.6
	CT	26060	17553.5	17553.5		3.6363		8653.1	4827.3	4827.3		18580.6	9830.3	9830.3		1.25685		11364.5	7821.4	7821.4		27463.4	18028.4	18028.4		4.06201		8121.8	4438.3	4438.3		40280.1	30079.6	30079.6		8.66872		7346.8	3469.9	3469.9		36704.9	26660.4	26660.4		6.00649		8359.7	4438.6
	Bg (arm)	8506.5	-7827.7					3825.8	-3831.5			8750.3	-3936					3543.1	-5848.5			9435	-18132.9					3683.5	-4903.7			10200.5	-22988.4					3876.9	-2637			10044.5	-18266.7					3921.1	-3763.7
	CT	16334.2	6858	6858		1.74797		7657.3	3923.4	3923.4		12686.3	5091.8	5091.8		0.859608		9391.6	5923.4	5923.4		27567.9	18287.9	18287.9		3.73986		8587.2	4890	4890		33188.9	23841.9	23841.9		8.41786		6513.9	2832.3	2832.3		28311.2	17645.9	17645.9		4.61548		7684.8	3823.2
	Bg (arm)	9476.2	-4237.7					3733.9	-3747.8			7594.5	-7365.2					3468.2	-7080			9280	-10726.6					3697.2	-4260.3			9347	-21375.2					3681.6	-5260.2			10665.3	-25367.8					3861.6	-4894.1
	CT	13713.9	4969.8	4969.8		1.27729		7481.7	3890.9	3890.9		14959.7	6940	6940		0.992081		10548.2	6995.4	6995.4		20006.6	10365.7	10365.7		2.38046		7957.5	4354.5	4354.5		30722.2	21037.5	21037.5		3.97594		8941.8	5291.2	5291.2		36033.1	25325.7	25325.7		5.26062		8755.7	4814.2
	Bg (arm)	8744.1	-4544.5					3590.8	-5466.3			8019.7	-14257.7					3552.8	-6679.3			9640.9	-18567.5					3603	-4944.6			9684.7	-16664.7					3650.6	-4435.6			10707.4	-15784.1					3941.5	-4108.6
	CT	13288.6	4095.5	4095.5		0.768141		9057.1	5331.7	5331.7		22277.4	13422.8	13422.8		2.00892		10232.1	6681.6	6681.6		28208.4	19175.4	19175.4		3.91039		8547.6	4903.7	4903.7		26349.4	16840.6	16840.6		3.91314		8086.2	4303.6	4303.6		26491.5	15634.6	15634.6		3.66433		8050.1	4266.7
	Bg (arm)	9193.1	-7190.3					3725.4	-5603.5			8854.6	-18416.6					3550.5	-6404.4			9033	-30980.6					3643.9	-5025.4			9508.8	-12975.4					3782.6	-3950.5			10856.9	-26750.6					3783.4	-4598.3
	CT	16383.4	7280	7280		1.29593		9328.9	5617.6	5617.6		27271.2	18500.2	18500.2		2.90054		9954.9	6378.2	6378.2		40013.6	31474.3	31474.3		6.43962		8669.3	4887.6	4887.6		22484.2	14070.7	14070.7		3.40044		7733.1	4137.9	4137.9		37607.5	27063.9	27063.9		5.70655		8381.7	4742.6
	Bg (arm)	9103.4	-26945.7					3711.3	-4993.2			8771	-5061.1					3576.7	-5691.3			8539.3	-29145.5					3781.7	-5346.5			8413.5	-27034.3					3595.2	-4177.7			10543.6	-19329.1					3639.1	-4358
	CT	36049.1	26629.7	26629.7		5.34862		8704.5	4978.8	4978.8		13832.1	5459.3	5459.3		0.969267		9268	5632.4	5632.4		37684.8	28565.7	28565.7		5.40771		9128.2	5282.4	5282.4		35447.8	26183.5	26183.5		6.38155		7772.9	4103	4103		29872.7	19594	19594		4.65615		7997.1	4208.2
	Bg (arm)	9419.4	-16561.3					3725.7	-4276.2			8372.8	-5135.4					3635.6	-4391.4			9119.1	-44511.1					3845.8	-5786			9264.3	-21403.8					3669.9	-3403.1			10278.7	-8876.5					3788.9	-2591
	CT	25980.7	16920.8	16920.8		3.98596		8001.9	4245.1	4245.1		13508.2	5080.7	5080.7		1.17196		8027	4335.2	4335.2		53630.2	43550.8	43550.8		7.39415		9631.8	5889.9	5889.9		30668.1	22025.2	22025.2		6.39672		7073	3443.2	3443.2		19155.2	9397.5	9397.5		3.72473		6379.9	2523
	Bg (arm)	9059.9	-10137.5					3756.8	-4240			8427.5	-4509					3691.8	-5036			10079.4	-39058.7					3741.9	-5866.7			8642.9	-13163.1					3629.8	-3224.4			9757.7	-13559.1					3856.9	-3322.2
	CT	19197.4	10473.4	10473.4		2.3977		7996.8	4368.1	4368.1		12936.5	4363.8	4363.8		0.900886		8727.8	4843.9	4843.9		49138.1	38733.4	38733.4		6.64746		9608.6	5826.8	5826.8		21806	12928.4	12928.4		4.00458		6854.2	3228.4	3228.4		23316.8	14135.1	14135.1		3.90731		7179.1	3617.6
	Bg (arm)	8724	-5675.2					3628.7	-4291.8			8572.7	-8842.2					3883.9	-5501.6			10404.7	-27839.8					3781.8	-5868.9			8877.6	-5982.8					3625.8	-3158.1			9181.7	-15166.3					3561.5	-4617.1
	CT	14399.2	5372	5372		1.25099		7920.5	4294.2	4294.2		17414.9	9131.2	9131.2		1.58509		9385.5	5760.7	5760.7		38244.5	29040.5	29040.5		4.91645		9650.7	5906.8	5906.8		14860.4	7124.3	7124.3		2.15934		6783.9	3299.3	3299.3		24348	15012	15012		3.25661		8178.6	4609.7
	Bg (arm)	9027.2	-19853.4					3626.3	-4023.4			8283.7	-3291.5					3624.8	-2299			9204	-13751.1					3743.9	-4232.8			7736.1	-15524.6					3484.6	-3507.4			9336	-10861.7					3568.9	-3226.4
	CT	28880.6	19811.8	19811.8		4.95245		7649.7	4000.4	4000.4		11575.2	2904.9	2904.9		1.22756		5923.8	2366.4	2366.4		22955.1	13570.2	13570.2		3.13653		7976.7	4326.5	4326.5		23260.7	15635.3	15635.3		4.53026		6992	3451.3	3451.3		20197.7	11046.5	11046.5		3.41616		6795.3	3233.6
	Bg (arm)	9068.8	-17446.6					3649.3	-5101.7			8670.3						3557.4				9384.9	-19134.1					3650.2	-5330.6			7625.4	-15080.3					3540.7	-3376			9151.2	-14785.1					3561.7	-4482.3
	CT	26515.4	17498	17498		3.43455		8751	5094.7	5094.7												28519	19734.6	19734.6		3.88125		8980.8	5084.6	5084.6		22705.7	14207.9	14207.9		4.24344		6916.7	3348.2	3348.2		23936.3	15457.9	15457.9		3.48543		8044	4435
	Bg (arm)	9017.4						3656.3														8784.4	-42136.7					3896.2	-5168			8497.8	-21169.6					3568.5	-3677.5			8478.4						3609
	CT																					50921.1	41317.5	41317.5		7.65451		9064.2	5397.8	5397.8		29667.4	21303.3	21303.3		5.83109		7246	3653.4	3653.4
	Bg (arm)																					9603.6	-21953.4					3666.4	-4713.9			8364.1	-15626.9					3592.6	-3389.6
	CT																					31557	22081.3	22081.3		4.63825		8380.3	4760.7	4760.7		23991	15789.2	15789.2		4.51107		6982.2	3500.1	3500.1
	Bg (arm)																					9475.7	-21719.6					3619.6	-3581.1			8201.8						3482.1
	CT																					31195.3	20320.1	20320.1		5.89023		7200.7	3449.8	3449.8
	Bg (arm)																					10875.2	-23681.6					3750.9	-3906.1
	CT																					34556.8	24357.7	24357.7		6.0943		7657	3996.8	3996.8
	Bg (arm)																					10199.1	-26594.4					3660.2	-4374.2
	CT																					36793.5	27683.3	27683.3		6.28866		8034.4	4402.1	4402.1
	Bg (arm)																					9110.2						3632.3
	CT
	Bg (arm)
	CT
	Bg (arm)
				12018.8		2.9405				4183.13				10047.5		1.72797				5723.03				27018.3		5.52049				4897.81				22697		5.83775				3891.15				18840.6		4.34569
GVBD+6H + NOCO
ACA-561 RED						COMPOSITE 0										COMPOSITE 1										COMPOSITE 2										COMPOSITE 3										COMPOSITE 4
MAD2-491 GREEN
			MAD2			MAD2/ACA			ACA
	CT	45347	36265.5	36265.5		10.1224		7055.7	3582.7	3582.7		23349.5	15788.4	15788.4		7.59496		5449.1	2078.8	2078.8		20493	14093.1	14093.1		4.43961		6499.7	3174.4	3174.4		50664.3	42484.4	42484.4		11.6399		7069.1	3649.9	3649.9		34105.8	25726.6	25726.6		7.70396		6732	3339.4
	Bg (arm)	9081.5	-18834.8					3473	-4058.4			7561.1	-15959.4					3370.3	-2706.4			6399.9	-21745					3325.3	-2818.9			8179.9	-39340					3419.2	-2975.8			8379.2	-25863.3					3392.6	-3861.4
	CT	27916.3	18079.3	18079.3		4.60256		7531.4	3928.1	3928.1		23520.5	15808.6	15808.6		6.0382		6076.7	2618.1	2618.1		28144.9	21666.4	21666.4		7.76657		6144.2	2789.7	2789.7		47519.9	38798.4	38798.4		13.2744		6395	2922.8	2922.8		34242.5	25808.6	25808.6		6.68738		7254	3859.3
	Bg (arm)	9837	-19016.7					3603.3	-3620.8			7711.9	-16722.3					3458.6	-2517.2			6478.5	-26299.6					3354.5	-3357.6			8721.5	-20709.1					3472.2	-2946.2			8433.9	-11834.8					3394.7	-2945.5
	CT	28853.7	19275.5	19275.5		5.58645		7224.1	3450.4	3450.4		24434.2	15391.5	15391.5		6.37303		5975.8	2415.1	2415.1		32778.1	25820.2	25820.2		7.7466		6712.1	3333.1	3333.1		29430.6	21030.8	21030.8		7.67912		6418.4	2738.7	2738.7		20268.7	12152	12152		4.3662		6340.2	2783.2
	Bg (arm)	9578.2	-18667.3					3773.7	-3453.8			9042.7	-23266.2					3560.7	-2605.2			6957.9	-16102					3379	-3714.7			8399.8	-26126.4					3679.7	-2825.5			8116.7	-12175.1					3557	-3827.8
	CT	28245.5	18199.6	18199.6		5.31065		7227.5	3427	3427		32308.9	24881.5	24881.5		9.22904		6165.9	2696	2696		23059.9	15775.9	15775.9		4.28833		7093.7	3678.8	3678.8		34526.2	27031.1	27031.1		8.77234		6505.2	3081.4	3081.4		20291.8	12161.3	12161.3		3.05937		7384.8	3975.1
	Bg (arm)	10045.9	-14284.3					3800.5	-1958.6			7427.4	-20446.2					3469.9	-2913.3			7284	-21939.8					3414.9	-4384.7			7495.1	-28768.7					3423.8	-2802.4			8130.5	-18556.2					3409.7	-3979.7
	CT	24330.2	15617.2	15617.2		7.26415		5759.1	2149.9	2149.9		27873.6	18876.2	18876.2		6.68137		6383.2	2825.2	2825.2		29223.8	22154.3	22154.3		5.05079		7799.6	4386.3	4386.3		36263.8	28079.2	28079.2		10.1766		6226.2	2759.2	2759.2		26686.7	18247.5	18247.5		4.58572		7389.4	3979.2
	Bg (arm)	8713	-24748.2					3609.2	-3672.6			8997.4	-20146.7					3558	-3017			7069.5	-22397.7					3413.3	-4534.8			8184.6	-38525.5					3467	-2990.8			8439.2	-15238.7					3410.2	-3837.6
	CT	33461.2	23320.3	23320.3		6.40281		7281.8	3642.2	3642.2		29144.1	19378.1	19378.1		6.66808		6575	2906.1	2906.1		29467.2	21969.6	21969.6		4.84125		7948.1	4538	4538		46710.1	39085.2	39085.2		13.1649		6457.8	2968.9	2968.9		23677.9	14950.9	14950.9		3.91785		7247.8	3816.1
	Bg (arm)	10140.9	-30565.2					3639.6	-3502.5			9766	-21086.9					3668.9	-2981.4			7497.6	-20532.9					3410.1	-3219			7624.9	-30755.2					3488.9	-3555			8727	-30733.3					3431.7	-4311.6
	CT	40706.1	31535.1	31535.1		8.96877		7142.1	3516.1	3516.1		30852.9	22955	22955		7.05526		6650.3	3253.6	3253.6		28030.5	20780.8	20780.8		6.48569		6629.1	3204.1	3204.1		38380.1	30062.1	30062.1		8.53528		7043.9	3522.1	3522.1		39460.3	30137.2	30137.2		7.0111		7743.3	4298.5
	Bg (arm)	9171	-24938.4					3626	-3234.5			7897.9	-32273.4					3396.7	-3043.1			7249.7	-20244					3425	-3525.7			8318	-31688.6					3521.8	-2636.8			9323.1	-20906.9					3444.8	-3971.3
	CT	34109.4	25025.1	25025.1		7.61035		6860.5	3288.3	3288.3		40171.3	32002.6	32002.6		10.7168		6439.8	2986.2	2986.2		27493.7	20656.5	20656.5		5.85568		6950.7	3527.6	3527.6		40006.6	32103.5	32103.5		12.2992		6158.6	2610.2	2610.2		30230	21117.8	21117.8		5.48913		7416.1	3847.2
	Bg (arm)	9084.3	-35375.8					3572.2	-3189.5			8168.7	-17890.3					3453.6	-2468.9			6837.2	-21952.8					3423.1	-2967			7903.1	-22882.3					3548.4	-2584			9112.2	-22734.1					3568.9	-4084.7
	CT	44460.1	35953.6	35953.6		11.1813		6761.7	3215.5	3215.5		26059	16732.8	16732.8		7.29575		5922.5	2293.5	2293.5		28790	21613.2	21613.2		7.2343		6390.1	2987.6	2987.6		30785.4	23050.3	23050.3		8.74907		6132.4	2634.6	2634.6		31846.3	22255.2	22255.2		5.33084		7653.6	4174.8
	Bg (arm)	8506.5	-19127.6					3546.2	-3827.3			9326.2	-26646.9					3629	-3879.3			7176.8	-33741.1					3402.5	-4358.3			7735.1	-17356.6					3497.8	-2680.5			9591.1	-11066.1					3478.8	-2686.9
	CT	27634.1	18961.2	18961.2		4.97591		7373.5	3810.6	3810.6		35973.1	26123.2	26123.2		6.79743		7508.3	3843.1	3843.1		40917.9	33629.3	33629.3		7.64476		7760.8	4399	4399		25091.7	17438.4	17438.4		6.45747		6178.3	2700.5	2700.5		20657.2	11922.3	11922.3		4.47786		6165.7	2662.5
	Bg (arm)	8672.9	-16854.3					3562.9	-3985			9849.9	-20754.6					3665.2	-2724.7			7288.6	-33129.1					3361.8	-4322.3			7653.3	-35390.8					3477.8	-3314.1			8734.9	-22590.2					3503.2	-3741.2
	CT	25527.2	15784.9	15784.9		4.11934		7547.9	3831.9	3831.9		30604.5	18879.6	18879.6		7.56515		6389.9	2495.6	2495.6		40417.7	33508.1	33508.1		7.74056		7684.1	4328.9	4328.9		43044.1	34640.5	34640.5		10.4079		6791.9	3328.3	3328.3		31325.1	21789.4	21789.4		5.79413		7244.4	3760.6
	Bg (arm)	9742.3	-36175.7					3716	-2394.2			11724.9	-19031.7					3894.3	-2694.8			6909.6	-17433.6					3355.2	-5036.5			8403.6	-45775.1					3463.6	-3704.7			9535.7	-26177.3					3483.8	-3584.9
	CT	45918	37108.5	37108.5		14.6755		6110.2	2528.6	2528.6		30756.6	20408.7	20408.7		7.16371		6589.1	2848.9	2848.9		24343.2	16824.8	16824.8		3.3655		8391.7	4999.2	4999.2		54178.7	46064.5	46064.5		12.7755		7168.3	3605.7	3605.7		35713	26892	26892		7.35297		7068.7	3657.3
	Bg (arm)	8809.5	-17179.9					3581.6	-2614			10347.9	-24362.3					3740.2	-3170.3			7518.4	-22885.1					3392.5	-3348.7			8114.2	-48750.5					3562.6	-3669.9			8821	-25332.2					3411.4	-3664.1
	CT	25989.4	17056.8	17056.8		6.34695		6195.6	2687.4	2687.4		34710.2	24722.4	24722.4		7.69186		6910.5	3214.1	3214.1		30403.5	22758.2	22758.2		6.91655		6741.2	3290.4	3290.4		56864.7	48358.2	48358.2		12.8911		7232.5	3751.3	3751.3		34153.2	25130.3	25130.3		6.89143		7075.5	3646.6
	Bg (arm)	8932.6	-25214.3					3508.2	-3346.3			9987.8	-29066.2					3696.4	-3216			7645.3	-20374.9					3450.8	-3693.8			8506.5	-35509.2					3481.2	-3220			9022.9	-27948.1					3428.9	-4047.7
	CT	34146.9	25940.4	25940.4		7.75683		6854.5	3344.2	3344.2		39054	28896.9	28896.9		9.31497		6912.4	3102.2	3102.2		28020.2	20656.5	20656.5		5.68971		7144.6	3630.5	3630.5		44015.7	34943.2	34943.2		11.0699		6701.2	3156.6	3156.6		36971	27339.2	27339.2		6.84027		7476.6	3996.8
	Bg (arm)	8206.5	-10382.4					3510.3	-2992.5			10157.1	-17986.7					3810.2	-2607			7363.7	-34053.5					3514.1	-4178.1			9072.5	-19789.7					3544.6	-3396.8			9631.8	-20681.1					3479.8	-3506.8
	CT	18588.9	10891.7	10891.7		3.60712		6502.8	3019.5	3019.5		28143.8	18503.9	18503.9		6.41472		6417.2	2884.6	2884.6		41417.2	33475	33475		7.98354		7692.2	4193	4193		28862.2	19450	19450		5.81761		6941.4	3343.3	3343.3		30312.9	20393.5	20393.5		5.90928		6986.6	3451.1
	Bg (arm)	7697.2	-21893.2					3483.3	-3153.8			9639.9	-19184.4					3532.6	-3003			7942.2	-15738.6					3499.2	-4166			9412.2	-34146.5					3598.1	-3662.4			9919.4	-26156.3					3535.5	-3428.5
	CT	29590.4	21338.1	21338.1		7.1494		6637.1	2984.6	2984.6		28824.3	19427.1	19427.1		6.7027		6535.6	2898.4	2898.4		23680.8	15334.9	15334.9		3.66443		7665.2	4184.8	4184.8		43558.7	33804.5	33804.5		9.8997		7260.5	3414.7	3414.7		36075.7	27199.2	27199.2		7.6732		6964	3544.7
	Bg (arm)	8252.3	-23932.9					3652.5	-3092			9397.2	-16135.4					3637.2	-4133.4			8345.9	-14063.3					3480.4	-3929.8			9754.2	-42762.1					3845.8	-3411.1			8876.5	-22544.9					3419.3	-3800.6
	CT	32185.2	24500.9	24500.9		7.40701		6744.5	3307.8	3307.8		25532.6	16125.8	16125.8		3.93111		7770.6	4102.1	4102.1		22409.2	14212.9	14212.9		3.69896		7410.2	3842.4	3842.4		52516.3	42582.9	42582.9		12.3357		7256.9	3452	3452		31421.4	22311	22311		5.87952		7219.9	3794.7
	Bg (arm)	7684.3	-25349.1					3436.7	-3892.6			9406.8	-18424.7					3668.5	-4227.7			8196.3	-26799.7					3567.8	-3719			9933.4	-31968.2					3804.9	-2953.3			9110.4	-27423.9					3425.2	-3474.5
	CT	33033.4	24227.2	24227.2		6.50534		7329.3	3724.2	3724.2		27831.5	18056.8	18056.8		4.47427		7896.2	4035.7	4035.7		34996	27634	27634		7.03818		7286.8	3926.3	3926.3		41901.6	32416.7	32416.7		10.377		6758.2	3123.9	3123.9		36534.3	27115.9	27115.9		7.91913		6899.7	3424.1
	Bg (arm)	8806.2	-29220					3605.1	-2898			9774.7	-16079.8					3860.5	-3239.1			7362	-26336.9					3360.5	-3255.1			9484.9	-40628.5					3634.3	-3516.3			9418.4	-33589.8					3475.6	-3800
	CT	38026.2	29304.4	29304.4		9.86514		6503.1	2970.5	2970.5		25854.5	16009	16009		4.95297		7099.6	3232.2	3232.2		33698.9	26027.7	26027.7		8.87137		6615.6	2933.9	2933.9		50113.4	41509.5	41509.5		11.5138		7150.6	3605.2	3605.2		43008.2	34356.1	34356.1		8.89501		7275.6	3862.4
	Bg (arm)	8721.8	-16708.5					3532.6	-3033.9			9845.5	-19841.1					3867.4	-3571.7			7671.2	-36669.4					3681.7	-2903.8			8603.9	-37500.5					3545.4	-3609.9			8652.1	-34106.7					3413.2	-3985
	CT	25430.3	17440.3	17440.3		5.62137		6566.5	3102.5	3102.5		29686.6	20898.8	20898.8		5.40733		7439.1	3864.9	3864.9		44340.6	36691.2	36691.2		11.3951		6585.5	3219.9	3219.9		46104.4	37571.2	37571.2		10.5127		7155.3	3573.9	3573.9		42758.8	33950.9	33950.9		8.64837		7398.2	3925.7
	Bg (arm)	7990	-22396.3					3464	-2869			8787.8	-28277.1					3574.2	-3788			7649.4	-35125.5					3365.6	-4886.9			8533.2	-16660.2					3581.4	-3624.1			8807.9	-35447.4					3472.5	-3394.3
	CT	30386.3	22543.9	22543.9		8.01475		6333	2812.8	2812.8		37064.9	28128.1	28128.1		7.34262		7362.2	3830.8	3830.8		42774.9	34757.3	34757.3		7.37399		8252.5	4713.5	4713.5		25193.4	16683.4	16683.4		4.48527		7205.5	3719.6	3719.6		44255.3	34817.8	34817.8		10.4151		6866.8	3343
	Bg (arm)	7842.4	-26562					3520.2	-2931.5			8936.8	-27197.9					3531.4	-3655			8017.6	-5649.9					3539	-1601.9			8510	-25140.6					3485.9	-3330.9			9437.5	-31745.2					3523.8	-3884.1
	CT	34404.4	26012.9	26012.9		8.9416		6451.7	2909.2	2909.2		36134.7	27379.2	27379.2		7.54393		7186.4	3629.3	3629.3		13667.5	5481.4	5481.4		3.23768		5140.9	1693	1693		33650.6	24957.1	24957.1		7.61142		6816.8	3278.9	3278.9		41182.7	31413.8	31413.8		7.89014		7407.9	3981.4
	Bg (arm)	8391.5	-11412.8					3542.5	-2752.9			8755.5	-18384.4					3557.1	-4067.3			8186.1	-15904					3447.9	-2728.6			8693.5	-53382.9					3537.9	-3507			9768.9	-25164.7					3426.5	-4071.4
	CT	19804.3	10540.8	10540.8		3.83888		6295.4	2745.8	2745.8		27139.9	18009.8	18009.8		4.49212		7624.4	4009.2	4009.2		24090.1	16051.7	16051.7		6.01277		6176.5	2669.6	2669.6		62076.4	54062	54062		14.9392		7044.9	3618.8	3618.8		34933.6	25347.6	25347.6		6.34181		7497.9	3996.9
	Bg (arm)	9263.5	-21479.7					3549.6	-3060.2			9130.1	-25797.7					3615.2	-3478.8			8038.4	-13783.8					3506.9	-2051.2			8014.4	-46885.1					3426.1	-3918.4			9586	-34891.2					3501	-4367.1
	CT	30743.2	21435	21435		6.82556		6609.8	3140.4	3140.4		34927.8	26412.9	26412.9		7.36782		7094	3584.9	3584.9		21822.2	14286.2	14286.2		6.8355		5558.1	2090	2090		54899.5	46304.8	46304.8		12.1829		7344.5	3800.8	3800.8		44477.2	34834.1	34834.1		7.88316		7868.1	4418.8
	Bg (arm)	9308.2	-29646.1					3469.4	-3239.7			8514.9	-22446.1					3509.1	-4196.8			7536	-26299.5					3468.1	-3235.5			8594.7	-45307.8					3543.7	-4001			9643.1	-21917.3					3449.3	-3241.6
	CT	38954.3	26030.2	26030.2		8.1139		6709.1	3208.1	3208.1		30961	21648.9	21648.9		5.15597		7705.9	4198.8	4198.8		33835.5	26155.3	26155.3		7.84573		6703.6	3333.7	3333.7		53902.5	45514.7	45514.7		11.317		7544.7	4021.8	4021.8		31560.4	21977.6	21977.6		7.18293		6690.9	3059.7
	Bg (arm)	12924.1	-30669					3501	-3621.5			9312.1	-20867.7					3507.1	-4025.5			7680.2	-12239.7					3369.9	-2271.2			8387.8	-53159.3					3522.9	-4166.8			9582.8	-11949.3					3631.2	-3044.6
	CT	43593.1	33962	33962		9.60084		7122.5	3537.4	3537.4		30179.8	21952.2	21952.2		5.5922		7532.6	3925.5	3925.5		19919.9	12700.7	12700.7		5.48887		5641.1	2313.9	2313.9		61547.1	52826.4	52826.4		12.5601		7689.7	4205.9	4205.9		21532.1	11372	11372		3.62339		6675.8	3138.5
	Bg (arm)	9631.1	-38209.9					3585.1	-4758			8227.6	-32732.5					3607.1	-3517.6			7219.2	-15117.4					3327.2	-2332.9			8720.7	-18581.6					3483.8	-4760.5			10160.1	-30836.3					3537.3	-4508
	CT	47841	37174.9	37174.9		8.21436		8343.1	4525.6	4525.6		40960.1	32295.5	32295.5		9.22333		7124.7	3501.5	3501.5		22336.6	14927.1	14927.1		6.49654		5660.1	2297.7	2297.7		27302.3	17535.2	17535.2		3.82856		8244.3	4580.1	4580.1		40996.4	31635.9	31635.9		6.84034		8045.3	4624.9
	Bg (arm)	10666.1	-29725.3					3817.5	-3762.9			8664.6	-29948.6					3623.2	-4182.8			7409.5	-23033.9					3362.4	-3579.9			9767.1	-57716.1					3664.2	-4538.8			9360.5	-20948.9					3420.4	-3767.7
	CT	40391.4	29731.6	29731.6		8.06434		7580.4	3686.8	3686.8		38613.2	30629.4	30629.4		7.05308		7806	4342.7	4342.7		30443.4	22707.8	22707.8		6.45218		6942.3	3519.4	3519.4		67483.2	58026.5	58026.5		12.6532		8203	4585.9	4585.9		30309.4	20783.3	20783.3		5.56298		7188.1	3736
	Bg (arm)	10659.8	-38011.3					3893.6	-3664.6			7983.8	-17791.8					3463.3	-2492.9			7735.6	-27247.7					3422.9	-3614.3			9456.7	-33405.2					3617.1	-3249.5			9526.1	-20867.3					3452.1	-4065.4
	CT	48671.1	37496.7	37496.7		9.89385		7558.2	3789.9	3789.9		25775.6	17715.6	17715.6		7.07125		5956.2	2505.3	2505.3		34983.3	26934.7	26934.7		7.52429		7037.2	3579.7	3579.7		42861.9	34625.8	34625.8		10.5048		6866.6	3296.2	3296.2		30393.4	21037.6	21037.6		5.26941		7517.5	3992.4
	Bg (arm)	11174.4	-21529.9					3768.3	-2960.5			8060	-22862.7					3450.9	-3426			8048.6	-21310.7					3457.5	-3582			8236.1	-47223.7					3570.4	-3280.6			9355.8	-16120.7					3525.1	-3940.6
	CT	32704.3	20968.8	20968.8		7.07784		6728.8	2962.6	2962.6		30922.7	22988.2	22988.2		6.70054		6876.9	3430.8	3430.8		29359.3	21565.1	21565.1		5.93116		7039.5	3635.9	3635.9		55459.8	47246.1	47246.1		13.7688		6851	3431.4	3431.4		25476.5	15631.8	15631.8		4.04812		7465.7	3861.5
	Bg (arm)	11735.5	-54313.3					3766.2	-4727.9			7934.5	-21649					3446.1	-4084.4			7794.2	-21839.1					3403.6	-3634.7			8213.7	-44861.8					3419.6	-3467.4			9844.7	-7492.3					3604.2	-3632
	CT	66048.8	53065.6	53065.6		10.9146		8494.1	4861.9	4861.9		29583.5	21578.9	21578.9		5.29921		7530.5	4072.1	4072.1		29633.3	22061	22061		6.11413		7038.3	3608.2	3608.2		53075.5	45341.1	45341.1		13.0527		6887	3473.7	3473.7		17337	8227.9	8227.9		2.21944		7236.2	3707.2
	Bg (arm)	12983.2	-21994.1					3632.2	-3121.7			8004.6	-29377.4					3458.4	-7174			7572.3	-14835.8					3430.1	-4593.2			7734.4	-44519.1					3413.3	-3431			9109.1	-21030.6					3529	-4160.5
	CT	34977.3	25278.8	25278.8		7.93235		6753.9	3186.8	3186.8		37382	28643.9	28643.9		4.05991		10632.4	7055.3	7055.3		22408.1	14786.2	14786.2		3.29681		8023.3	4485	4485		52253.5	43988.4	43988.4		13.3675		6844.3	3290.7	3290.7		30139.7	21034.6	21034.6		5.01528		7689.5	4194.1
	Bg (arm)	9698.5	-21038.5					3567.1	-2540.2			8738.1	-10544.3					3577.1	-2027.5			7621.9	-24497.2					3538.3	-3790			8265.1	-30946.3					3553.6	-3195.7			9105.1	-14805.9					3495.4	-4145.6
	CT	30737	19196.6	19196.6		7.5592		6107.3	2539.5	2539.5		19282.4	11100	11100		5.2076		5604.6	2131.5	2131.5		32119.1	23117.6	23117.6		6.90201		7328.3	3349.4	3349.4		39211.4	31117.5	31117.5		9.44013		6749.3	3296.3	3296.3		23911	14930.7	14930.7		3.60567		7641	4140.9
	Bg (arm)	11540.4	-21418.3					3567.8	-3352.1			8182.4	-25666.5					3473.1	-3259.3			9001.5	-19141.5					3978.9	-2651.2			8093.9						3453				8980.3	-16353					3500.1	-3588.8
	CT	32958.7	23210.6	23210.6		6.92833		6919.9	3350.1	3350.1		33848.9	25734.7	25734.7		7.72327		6732.4	3332.1	3332.1		28143	20393.1	20393.1		6.47174		6630.1	3151.1	3151.1												25333.3	15924.7	15924.7		4.50423		7088.9	3535.5
	Bg (arm)	9748.1	-34452.6					3569.8	-4416.9			8114.2	-28782.2					3400.3	-4690.2			7749.9	-31296.3					3479	-4092.4													9408.6	-13797.2					3553.4	-3016.7
	CT	44200.7	33105.7	33105.7		8.08541		7986.7	4094.5	4094.5		36896.4	27056.7	27056.7		6.11092		8090.5	4427.6	4427.6		39046.2	31183.1	31183.1		7.42013		7571.4	4202.5	4202.5												23205.8	13969.5	13969.5		4.49296		6570.1	3109.2
	Bg (arm)	11095						3892.2				9839.7	-16271.2					3662.9	-2507.5			7863.1	-30245.1					3368.9	-3890.5													9236.3	-20536					3460.9	-3576.2
	CT											26110.9	17830.8	17830.8		7.13232		6170.4	2500	2500		38108.2	30303.2	30303.2		7.75553		7259.4	3907.3	3907.3												29772.3	20344.9	20344.9		5.68865		7037.1	3576.4
	Bg (arm)											8280.1	-17872					3670.4	-2716.9			7805	-27132.2					3352.1	-4322.8													9427.4	-28205.5					3460.7	-4038.5
	CT											26152.1	17291.8	17291.8		6.20156		6387.3	2788.3	2788.3		34937.2	26999.2	26999.2		6.37224		7674.9	4237	4237												37632.9	29482.4	29482.4		7.1528		7499.2	4121.8
	Bg (arm)											8860.3	-22795.6					3599	-4091.4			7938	-32363.8					3437.9	-3843.5													8150.5	-25140					3377.4	-3084.9
	CT											31655.9	22649.9	22649.9		5.51441		7690.4	4107.4	4107.4		40301.8	32466.7	32466.7		8.44651		7281.4	3843.8	3843.8												33290.5	24403.9	24403.9		8.00837		6462.3	3047.3
	Bg (arm)											9006						3583				7835.1	-34364.3					3437.6	-3842.2													8886.6	-19758					3415	-3994.5
	CT																					42199.4	33923.4	33923.4		8.88978		7279.8	3816	3816												28644.6	19875.7	19875.7		5.0737		7409.5	3917.4
	Bg (arm)																					8276						3463.8														8768.9	-21847.6					3492.1	-2887.8
																																										30616.5	22344.2	22344.2		7.80502		6379.9	2862.8
																																										8272.3						3517.1
				25302.3		7.57386				3338.95				21813.5		6.65423				3367.57				22976.5		6.47654				3564.48				36022.2		10.5473				3410.4				22508.7		6.07641
[truncated: 141 more columns]

## Sheet: SEP-SEC KO — 24.01.25 (RPT2)
DBKO + sepS1121A
GVBD+3H
SLIDE 251, 252 & 253						COMPOSITE 0										COMPOSITE 1										COMPOSITE 2										COMPOSITE 3										COMPOSITE 4
			MAD2			MAD2/ACA			ACA
ACA-561 RED
MAD2-491 GREEN	CT	53294.1	42231.9	42231.9		9.43055		9124.4	4478.2	4478.2		67456.7	56799.1	56799.1		16.03		7716.6	3543.3	3543.3		64619	52424.6	52424.6		13.7963		8448.9	3799.9	3799.9		51529.9	40947.1	40947.1		11.1327		7701.3	3678.1	3678.1		48983.2	36999.1	36999.1		6.15759		10697	6008.7
	Bg (arm)	11062.2	-8297.3					4646.2	-2503.3			10657.6	-58010.1					4173.3	-2954.6			12194.4	-62511.3					4649	-3866.4			10582.8	-38313.9					4023.2	-2906.9			11984.1	-57304.2					4688.3	-6557.2
	CT	19359.5	8787.6	8787.6		3.48507		7149.5	2521.5	2521.5		68667.7	57879.6	57879.6		19.1445		7127.9	3023.3	3023.3		74705.7	62971.9	62971.9		16.1037		8515.4	3910.4	3910.4		48896.7	40108.1	40108.1		13.1394		6930.1	3052.5	3052.5		69288.3	56316.2	56316.2		9.00224		11245.5	6255.8
	Bg (arm)	10571.9	-22700.8					4628	-3940.1			10788.1	-57431.3					4104.6	-3869.9			11733.8	-57762.3					4605	-4025.4			8788.6	-55990					3877.6	-3874.3			12972.1						4989.7	4989.7
	CT	33272.7	20895.6	20895.6		4.87714		8568.1	4284.4	4284.4		68219.4	58851.8	58851.8		14.9079		7974.5	3947.7	3947.7		69496.1	58259.8	58259.8		13.6526		8630.4	4267.3	4267.3		64778.6	53183.7	53183.7		14.4954		7751.9	3669	3669
	Bg (arm)	12377.1	-20022.6					4283.7	-3585			9367.6	-50998.8					4026.8	-3231.2			11236.3	-54396.4					4363.1	-4274.8			11594.9	-58069.3					4082.9	-4092.5
	CT	32399.7	20272.8	20272.8		5.84247		7868.7	3469.9	3469.9		60366.4	50043	50043		16.0739		7258	3113.3	3113.3		65632.7	54951.2	54951.2		13.9152		8637.9	3949	3949		69664.2	60533.8	60533.8		14.0619		8175.4	4304.8	4304.8
	Bg (arm)	12126.9	-41167.2					4398.8	-4725.6			10323.4	-37600.4					4144.7	-2305.4			10681.5	-58658.1					4688.9	-3329			9130.4	-48716					3870.6	-4503.8
	CT	53294.1	42231.9	42231.9		8.83845		9124.4	4778.2	4778.2		47923.8	37868.9	37868.9		15.636		6450.1	2421.9	2421.9		69339.6	57745.2	57745.2		16.6672		8017.9	3464.6	3464.6		57846.4	45146.8	45146.8		10.6624		8374.4	4234.2	4234.2
	Bg (arm)	11062.2	-32411.8					4346.2	-3406.2			10054.9	-41440.2					4028.2	-2722.5			11594.4	-54853.4					4553.3	-3500.3			12699.6	-40387.1					4140.2	-4057.8
	CT	43474	31463.8	31463.8		10.3707		7752.4	3033.9	3033.9		51495.1	41117.1	41117.1		17.0994		6750.7	2404.6	2404.6		66447.8	55246.4	55246.4		15.5169		8053.6	3560.4	3560.4		53086.7	42476.4	42476.4		10.1308		8198	4192.8	4192.8
	Bg (arm)	12010.2						4718.5				10378	-46755.8					4346.1	-2494.8			11201.4	-45325.5					4493.2	-4306.9			10610.3	-51467.9					4005.2	-5217.6
	CT											57133.8	46940.2	46940.2		17.9937		6840.9	2608.7	2608.7		56526.9	44434.6	44434.6		10.7741		8800.1	4124.2	4124.2		62078.2	49262.7	49262.7		10.37		9222.8	4750.5	4750.5
	Bg (arm)											10193.6	-46888.3					4232.2	-2549.1			12092.3	-45131.7					4675.9	-3512.9			12815.5	-57730.8					4472.3	-5183.3
	CT											57081.9	48355.5	48355.5		16.695		6781.3	2896.4	2896.4		57224	44612.5	44612.5		12.5369		8188.8	3558.5	3558.5		70546.3	58393.3	58393.3		11.488		9655.6	5083	5083
	Bg (arm)											8726.4	-48865					3884.9	-4098.6			12611.5	-46843.1					4630.3	-4100.5			12153	-44027.8					4572.6	-4264.7
	CT											57591.4	45797.2	45797.2		14.8307		7983.5	3088	3088		59454.6	47579.5	47579.5		11.7361		8730.8	4054.1	4054.1		56180.8	44653.3	44653.3		9.84789		8837.3	4534.3	4534.3
	Bg (arm)											11794.2	-58913					4895.5	-3190.8			11875.1	-48020.3					4676.7	-3489.9			11527.5	-47225.7					4303	-5173.4
	CT											70707.2	59545.3	59545.3		16.0448		8086.3	3711.2	3711.2		59895.4	49561.9	49561.9		14.2064		8166.6	3488.7	3488.7		58753.2	47146.7	47146.7		9.85034		9476.4	4786.3	4786.3
	Bg (arm)											11161.9	-64221					4375.1	-2984.9			10333.5	-37211.1					4677.9	-3093			11606.5	-60302.8					4690.1	-4668.2
	CT											75382.9	63605.8	63605.8		23.7992		7360	2672.6	2672.6		47544.6	35956.9	35956.9		10.8265		7770.9	3321.2	3321.2		71909.3	59971	59971		12.4561		9358.3	4814.6	4814.6
	Bg (arm)											11777.1	-37941.1					4687.4	-3598.6			11587.7	-65994					4449.7	-4417.5			11938.3	-35992					4543.7	-4858.8
	CT											49718.2	36994.6	36994.6		11.5058		8286	3215.3	3215.3		77581.7	65875.1	65875.1		16.0241		8867.2	4111	4111		47930.3	35366.1	35366.1		7.46356		9402.5	4738.5	4738.5
	Bg (arm)											12723.6	-66350					5070.7	-4336.7			11706.6	-39200.4					4756.2	-3922.5			12564.2	-32782.9					4664	-3800.8
	CT											79073.6	67460.1	67460.1		14.3294		9407.4	4707.8	4707.8		50907	39108.7	39108.7		9.21918		8678.7	4242.1	4242.1		45347.1	34520.6	34520.6		8.34375		8464.8	4137.3	4137.3
	Bg (arm)											11613.5	-63576.9					4699.6	-4519.8			11798.3	-45816.9					4436.6	-3610.3			10826.5	-42332					4327.5	-3898.5
	CT											75190.4	59884	59884		16.5052		9219.4	3628.2	3628.2		57615.2	46907	46907		12.5396		8046.9	3740.7	3740.7		53158.5	42518.3	42518.3		10.0017		8226	4251.1	4251.1
	Bg (arm)											15306.4	-42059.6					5591.2	-3293.8			10708.2	-60979.9					4306.2	-4017			10640.2	-43212.1					3974.9	-3529.8
												57366	46056	46056		10.7434		8885	4286.9	4286.9		71688.1	61075.4	61075.4		15.4786		8323.2	3945.8	3945.8		53852.3	44351.9	44351.9		12.333		7504.7	3596.2	3596.2
												11310	-62525.9					4598.1	-4661.6			10612.7	-64868.9					4377.4	-3628.2			9500.4	-50440.1					3908.5	-4112.3
												73835.9	62408.6	62408.6		14.3106		9259.7	4361	4361		75481.6	64476.7	64476.7		17.2892		8005.6	3729.3	3729.3		59940.5	49807.1	49807.1		13.2961		8020.8	3746	3746
												11427.3	-55182.8					4898.7	-3730.5			11004.9	-53204.8					4276.3	-3867.5			10133.4	-30380					4274.8	-2305.6
												66610.1	55685	55685		14.0779		8629.2	3955.5	3955.5		64209.7	52690.7	52690.7		15.874		8143.8	3319.3	3319.3		40513.4	30288.1	30288.1		11.2224		6580.4	2698.9	2698.9
												10925.1	-52167.3					4673.7	-3673.8			11519	-54927					4824.5	-4703.2			10225.3	-30667					3881.5	-3987.6
												63092.4	52089.3	52089.3		14.4576		8347.5	3602.9	3602.9		66446	54934.5	54934.5		10.7031		9527.7	5132.6	5132.6		40892.3	31128.2	31128.2		7.6801		7869.1	4053.1	4053.1
												11003.1	-55630.7					4744.6	-4386.3			11511.5	-61335.9					4395.1	-4993.6			9764.1	-34227.8					3816	-2494.4
												66633.8	55669.7	55669.7		12.6597		9130.9	4397.4	4397.4		72847.4	61455.1	61455.1		12.7479		9388.7	4820.8	4820.8		43991.9	34431.7	34431.7		14.6786		6310.4	2345.7	2345.7
												10964.1	-49357.1					4733.5	-3448.7			11392.3	-65231.4					4567.9	-4636.7			9560.2	-36650.8					3964.7	-2580.5
												60321.2	49527.4	49527.4		14.6077		8182.2	3390.5	3390.5		76623.7	65095.7	65095.7		14.4177		9204.6	4515	4515		46211	37402.8	37402.8		13.3873		6545.2	2793.9	2793.9
												10793.8	-60330.5					4791.7	-4402.5			11528	-46941.4					4689.6	-2740.4			8808.2	-49148.2					3751.3	-3819.6
												71124.3	59629.6	59629.6		13.7872		9194.2	4325	4325		58469.4	48406.2	48406.2		16.4826		7430	2936.8	2936.8		57956.4	48508	48508		12.6692		7570.9	3828.8	3828.8
												11494.7	-59108.5					4869.2	-4707.2			10063.2	-54863.3					4493.2	-3465.9			9448.4	-45833.8					3742.1	-4588.3
												70603.2	58768.8	58768.8		12.5577		9576.4	4679.9	4679.9		64926.5	53702	53702		14.131		7959.1	3800.3	3800.3		55282.2	45357.1	45357.1		10.199		8330.4	4447.2	4447.2
												11834.4	-32853.2					4896.5	-3074.4			11224.5	-58901.5					4158.8	-4188.4			9925.1	-66455.7					3883.2	-4133
												44687.6	34242.8	34242.8		8.78945		7970.9	3895.9	3895.9		70126	58918.6	58918.6		14.9589		8347.2	3938.7	3938.7		76380.8	66229.2	66229.2		16.2986		8016.2	4063.5	4063.5
												10444.8	-52961.5					4075	-4218.5			11207.4	-59575.3					4408.5	-4422.5			10151.6	-57167					3952.7	-4484.3
												63406.3	52571.4	52571.4		15.0367		8293.5	3496.2	3496.2		70782.7	59523.5	59523.5		14.7951		8831	4023.2	4023.2		67318.6	57238.4	57238.4		12.329		8437	4642.6	4642.6
												10834.9	-41410.8					4797.3	-2317.9			11259.2						4807.8				10080.2	-32939.6					3794.4	-3205.3
												52245.7	41975	41975		17.7013		7115.2	2371.3	2371.3												43019.8	32531.1	32531.1		10.5975		6999.7	3069.7	3069.7
												10270.7	-39784.4					4743.9	-3693.7													10488.7	-50862.2					3930	-4300.5
												50055.1	39283.4	39283.4		10.692		8437.6	3674.1	3674.1												61350.9	49693.1	49693.1		12.2174		8230.5	4067.4	4067.4
												10771.7						4763.5														11657.8	-48046.3					4163.1	-3534.6
																																59704.1	48499.5	48499.5		13.2679		7697.7	3655.4	3655.4
																																11204.6	-59769					4042.3	-4162.5
																																70973.6	57930.5	57930.5		14.3895		8204.8	4025.9	4025.9
																																13043.1	-39249.4					4178.9	-3021.5
																																52292.5	42644.8	42644.8		13.1421		7200.4	3244.9	3244.9
																																9647.7	-42222.4					3955.5	-3365
																																51870.1	41625.5	41625.5		12.8959		7320.5	3227.8	3227.8
																																10244.6	-36780.3					4092.7	-3094.6
																																47024.9	37910.2	37910.2		11.6058		7187.3	3266.5	3266.5
																																9114.7	-31129.5					3920.8	-1926.2
																																40244.2	31151.3	31151.3		14.885		5847	2092.8	2092.8
																																9092.9	-32447.3					3754.2	-1865.5
																																41540.2	33337.9	33337.9		16.7418		5619.7	1991.3	1991.3
																																8202.3	-26609.3					3628.4	-1994.7
																																34811.6	26327.3	26327.3		13.6843		5623.1	1923.9	1923.9
																																8484.3	-38929.1					3699.2	-2752.2
																																47413.4	38180.8	38180.8		14.3139		6451.4	2667.4	2667.4
																																9232.6	-40712.8					3784	-2952.9
																																49945.4	40651.7	40651.7		13.9066		6736.9	2923.2	2923.2
																																9293.7						3813.7
				27647.3		7.14074				3761.02				51501.9		15.0006				3516.11				53996.4		13.933				3906.41				43873.7		12.1996				3683.31				46657.7		7.57991
GVBD+6H
ACA-561 RED						COMPOSITE 0										COMPOSITE 1										COMPOSITE 3										COMPOSITE 6										COMPOSITE 5
MAD2-491 GREEN
			MAD2			MAD2/ACA			ACA
	CT	5543.5	735.3	735.3		0.988439		4016.7	743.9	743.9		7122.2	1664.4	1664.4		2.76157		3965.6	602.7	602.7		10366	1109.6	1109.6		0.553886		5953.2	2003.3	2003.3		19285.9	10064.7	10064.7		4.0935		6389.1	2458.7	2458.7		32284.5	24203.8	24203.8		15.1977		5117.9	1592.6
	Bg (arm)	4808.2	-3715.9					3272.8	-772.8			5457.8	-725.3					3362.9	-606.6			9256.4	-12196.2					3949.9	-1930			9221.2	-4215.9					3930.4	-1965.2			8080.7	-20346.2					3525.3	-1556.1
	CT	8524.1	3691.1	3691.1		4.80049		4045.6	768.9	768.9		6183.1	275.7	275.7		0.493555		3969.5	558.6	558.6		21452.6	11804.9	11804.9		6.16605		5879.9	1914.5	1914.5		13437.1	4846.6	4846.6		2.36466		5895.6	2049.6	2049.6		28426.9	20067.4	20067.4		13.2941		5081.4	1509.5
	Bg (arm)	4833	-4326.8					3276.7	-1132.2			5907.4	-2245.6					3410.9	-514.5			9647.7	-6656.4					3965.4	-1712.7			8590.5	-682.5					3846	-199.7			8359.5	-7065.5					3571.9	-1520.6
	CT	9159.8	3706.5	3706.5		3.54825		4408.9	1044.6	1044.6		8153	2443.1	2443.1		4.4171		3925.4	553.1	553.1		16304.1	7726.6	7726.6		3.98731		5678.1	1937.8	1937.8		9273	299	299		1.74752		4045.7	171.1	171.1		15425	7481.2	7481.2		4.72149		5092.5	1584.5
	Bg (arm)	5453.3	-5883.7					3364.3	-1068.2			5709.9	-668.3					3372.3	-658.8			8577.5	-3965.3					3740.3	-1848.6			8974	-6114					3874.6	-2980.5			7943.8	-1505.7					3508	-1696.2
	CT	11337	5913.5	5913.5		5.29599		4432.5	1116.6	1116.6		6378.2	583.2	583.2		0.943537		4031.1	618.1	618.1		12542.8	4093.7	4093.7		2.11725		5588.9	1933.5	1933.5		15088	5746.5	5746.5		2.0599		6855.1	2789.7	2789.7		9449.5	1464.4	1464.4		0.887838		5204.2	1649.4
	Bg (arm)	5423.5	-2398.3					3315.9	-1161.6			5795	-3881.2					3413	-693.3			8449.1	-4901.6					3655.4	-1741.7			9341.5	-9184.7					4065.4	-3189.3			7985.1	-16455.6					3554.8	-1613.6
	CT	7821.8	2376.4	2376.4		2.10041		4477.5	1131.4	1131.4		9676.2	4242.2	4242.2		5.80646		4106.3	730.6	730.6		13350.7	4423.9	4423.9		2.67208		5397.1	1655.6	1655.6		18526.2	9204.6	9204.6		2.78699		7254.7	3302.7	3302.7		24440.7	15756.2	15756.2		10.216		5168.4	1542.3
	Bg (arm)	5445.4	-5520.9					3346.1	-981.5			5434	-5253.1					3375.7	-518.1			8926.8	-2628.8					3741.5	-1833.5			9321.6	-4407.4					3952	-3439.6			8684.5	-7138.5					3626.1	-1433.7
	CT	10966.3	5588.1	5588.1		5.87355		4327.6	951.4	951.4		10687.1	5352.3	5352.3		9.28896		3893.8	576.2	576.2		11555.6	2798	2798		1.52181		5575	1838.6	1838.6		13729	4399.9	4399.9		1.25575		7391.6	3503.8	3503.8		15823	6984.1	6984.1		4.99007		5059.8	1399.6
	Bg (arm)	5378.2	-4985.6					3376.2	-1030.4			5334.8	-791.1					3317.6	-596.7			8757.6	-1412.9					3736.4	-2169.1			9329.1	-11919.1					3887.8	-3043.7			8838.9	-19574.5					3660.2	-1728.4
	CT	10363.8	4528.2	4528.2		4.26706		4406.6	1061.2	1061.2		6125.9	1054.1	1054.1		1.69551		3914.3	621.7	621.7		10170.5	948.5	948.5		0.472761		5905.5	2006.3	2006.3		21248.2	11916.6	11916.6		3.97021		6931.5	3001.5	3001.5		28413.4	20031.7	20031.7		11.2538		5388.6	1780
	Bg (arm)	5835.6	-4067.4					3345.4	-1193.8			5071.8	-1764.1					3292.6	-823.8			9222	-6219.7					3899.2	-2106.6			9331.6	-5499					3930	-2817			8381.7	-22289.1					3608.6	-1800.1
	CT	9903	4027.1	4027.1		3.52945		4539.2	1141	1141		6835.9	1341.8	1341.8		1.83783		4116.4	730.1	730.1		15441.7	5996.1	5996.1		2.83745		6005.8	2113.2	2113.2		14830.6	5653.6	5653.6		1.9543		6747	2892.9	2892.9		30670.8	22056.6	22056.6		12.3084		5408.7	1792
	Bg (arm)	5875.9	-6211.1					3398.2	-1128.3			5494.1	-1749					3386.3	-561.6			9445.6	-8334.8					3892.6	-2253.6			9177	-6851					3854.1	-2899.3			8614.2	-16715.1					3616.7	-1015.3
	CT	12087	6687.8	6687.8		5.81649		4526.5	1149.8	1149.8		7243.1	1865.1	1865.1		3.28478		3947.9	567.8	567.8		17780.4	8469.8	8469.8		3.73349		6146.2	2268.6	2268.6		16028	6596.4	6596.4		2.53532		6753.4	2601.8	2601.8		25329.3	15634.8	15634.8		15.6254		4632	1000.6
	Bg (arm)	5399.2	-2965.4					3376.7	-876.6			5378	-2992.5					3380.1	-691.7			9310.6	-4728.4					3877.6	-2340.3			9431.6	-6148.4					4151.6	-2797.4			9694.5	-19796.7					3631.4	-1807.5
	CT	8364.6	2892.8	2892.8		3.21244		4253.3	900.5	900.5		8370.5	3213.1	3213.1		4.12836		4071.8	778.3	778.3		14039	4605.1	4605.1		1.89354		6217.9	2432	2432		15580	5901.5	5901.5		2.11372		6949	2792	2792		29491.2	20474.3	20474.3		10.5516		5438.9	1940.4
	Bg (arm)	5471.8	-6911					3352.8	-1393.2			5157.4	-1911.9					3293.5	-663.8			9433.9	-7931					3785.9	-1990.2			9678.5	-5832.9					4157	-2281.1			9016.9	-34332.5					3498.5	-2157.2
	CT	12382.8	6556.2	6556.2		4.79535		4746	1367.2	1367.2		7069.3	2008.8	2008.8		3.00629		3957.3	668.2	668.2		17364.9	7994.5	7994.5		4.2935		5776.1	1862	1862		15511.4	5485.4	5485.4		2.23383		6438.1	2455.6	2455.6		43349.4	34260.7	34260.7		16.5375		5655.7	2071.7
	Bg (arm)	5826.6	-4888.2					3378.8	-1111.5			5060.5	-2894					3289.1	-632.7			9370.4	-3057					3914.1	-2511.3			10026	-13396.5					3982.5	-3889			9088.7	-28994.1					3584	-2199.5
	CT	10714.8	4698	4698		4.38124		4490.3	1072.3	1072.3		7954.5	2731.3	2731.3		5.14951		3921.8	530.4	530.4		12427.4	2935.6	2935.6		1.20257		6425.4	2441.1	2441.1		23422.5	13723.4	13723.4		3.55722		7871.5	3857.9	3857.9		38082.8	28384.7	28384.7		13.621		5783.5	2083.9
	Bg (arm)	6016.8	-10611					3418	-1003.6			5223.2	-4581.1					3391.4	-566.3			9491.8	-5085.9					3984.3	-2113.8			9699.1	-12498.1					4013.6	-2619.1			9698.1	-29629.1					3699.6	-2014.8
	CT	16627.8	10924.8	10924.8		10.3064		4421.6	1060	1060		9804.3	4294.2	4294.2		7.27461		3957.7	590.3	590.3		14577.7	5132.6	5132.6		2.52987		6098.1	2028.8	2028.8		22197.2	13198.5	13198.5		4.63382		6632.7	2848.3	2848.3		39327.2	30216.9	30216.9		14.0413		5714.4	2152
	Bg (arm)	5703	-3431.3					3361.6	-1241.5			5510.1	-6513.3					3367.4	-1163.8			9445.1	-2808.8					4069.3	-2323.2			8998.7	-6037.5					3784.4	-3083.4			9110.3	-32774.1					3562.4	-1765.6
	CT	9134.3	3030.7	3030.7		2.58924		4603.1	1170.5	1170.5		12023.4	6588.1	6588.1		5.95992		4531.2	1105.4	1105.4		12253.9	2570.6	2570.6		1.1283		6392.5	2278.3	2278.3		15036.2	5734.1	5734.1		2.04439		6867.8	2804.8	2804.8		41884.4	32310.3	32310.3		19.0565		5328	1695.5
	Bg (arm)	6103.6	417.6	417.6				3432.6	4	4		5435.3	-5605.9					3425.8	-633.4			9683.3	-3879					4114.2	-2295.4			9302.1	-3528.5					4063	-2874.1			9574.1	-33848					3632.5	-1468.4
	CT	5686	270.2	270.2		4.37217		3428.6	61.8	61.8		11041.2	5622.3	5622.3		8.17432		4059.2	687.8	687.8		13562.3	3570.1	3570.1		1.52445		6409.6	2341.9	2341.9		12830.6	2833.7	2833.7		1.01833		6937.1	2782.7	2782.7		43422.1	34380.9	34380.9		24.1253		5100.9	1425.1
	Bg (arm)	5415.8	-3555.1					3366.8	-997.8			5418.9	-9195.3					3371.4	-746.7			9992.2	-4463.7					4067.7	-2212.6			9996.9	-2107.7					4154.4	-2769.8			9041.2	-3545.2					3675.8	-541.5
	CT	8970.9	3407	3407		3.26873		4364.6	1042.3	1042.3		14614.2	8787	8787		11.9081		4118.1	737.9	737.9		14455.9	4879.1	4879.1		2.21626		6280.3	2201.5	2201.5		12104.6	2682.5	2682.5		0.925958		6924.2	2897	2897		12586.4	2300.9	2300.9		4.82167		4217.3	477.2
	Bg (arm)	5563.9	-4694.3					3322.3	-952.7			5827.2	-5322.9					3380.2	-775.3			9576.8	-8652.7					4078.8	-2672.5			9422.1	-5788.3					4027.2	-2412.7			10285.5	-16173.4					3740.1	-1547.8
	CT	10258.2	5151.1	5151.1		5.51156		4275	934.6	934.6		11150.1	5555.2	5555.2		6.97977		4155.5	795.9	795.9		18229.5	8239.4	8239.4		3.12786		6751.3	2634.2	2634.2		15210.4	5912.5	5912.5		2.2541		6439.9	2623	2623		26458.9	17494	17494		10.931		5287.9	1600.4
	Bg (arm)	5107.1	-2147.8					3340.4	-970.2			5594.9	-3456.8					3359.6	-609.1			9990.1	-1594.3					4117.1	-2706.4			9297.9	-15811.7					3816.9	-3342.7			8964.9	-13462.3					3687.5	-1590.8
	CT	7254.9	2052.3	2052.3		2.10644		4310.6	974.3	974.3		9051.7	3482	3482		6.18472		3968.7	563	563		11584.4	2591.9	2591.9		0.872488		6823.5	2970.7	2970.7		25109.6	14865.2	14865.2		4.68446		7159.6	3173.3	3173.3		22427.2	13530.4	13530.4		7.78728		5278.3	1737.5
	Bg (arm)	5202.6	-6593.6					3336.3	-1014.4			5569.7	-7105.9					3405.7	-678			8992.5	-4384.9					3852.8	-2772.4			10244.4	-22449.5					3986.3	-3032.3			8896.8	-20150.3					3540.8	-2198.8
	CT	11796.2	6298.8	6298.8		6.47825		4350.7	972.3	972.3		12675.6	7043.6	7043.6		10.3385		4083.7	681.3	681.3		13377.4	2970.4	2970.4		1.17379		6625.2	2530.6	2530.6		32693.9	22859.6	22859.6		7.69709		7018.6	2969.9	2969.9		29047.1	19244.6	19244.6		10.4733		5739.6	1837.5
	Bg (arm)	5497.4	-5937.1					3378.4	-1253.3			5632	-2396.2					3402.4	-711.8			10407	-10254.2					4094.6	-2255.6			9834.3	-14945.9					4048.7	-3368.4			9802.5	-22972.6					3902.1	-1293.7
	CT	11434.5	6077.9	6077.9		4.60238		4631.7	1320.6	1320.6		8028.2	925.7	925.7		1.37958		4114.2	671	671		20661.2	11395.6	11395.6		4.47606		6350.2	2545.9	2545.9		24780.2	15434.6	15434.6		4.45662		7417.1	3463.3	3463.3		32775.1	23052.8	23052.8		14.7359		5195.8	1564.4
	Bg (arm)	5356.6	-7386.9					3311.1	-1081.8			7102.5	-5037.4					3443.2	-788.2			9265.6	-7227.1					3804.3	-2230.5			9345.6	-8076.7					3953.8	-3692.7			9722.3	-17747.9					3631.4	-2146.6
	CT	12743.5	7092	7092		6.84424		4392.9	1036.2	1036.2		12139.9	6276.6	6276.6		7.41039		4231.4	847	847		16492.7	6689.3	6689.3		3.13845		6034.8	2131.4	2131.4		17422.3	7463.7	7463.7		2.03999		7646.5	3658.7	3658.7		27470.2	17254.7	17254.7		8.171		5778	2111.7
	Bg (arm)	5651.5	-7901.7					3356.7	-1537.5			5863.3	-3701.8					3384.4	-949.9			9803.4	-6835.8					3903.4	-1058.5			9958.6	-8431.2					3987.8	-3779			10215.5	-21059.3					3666.3	-2631.3
	CT	13553.2	7644.1	7644.1		5.19406		4894.2	1471.7	1471.7		9565.1	3809.7	3809.7		4.03955		4334.3	943.1	943.1		16639.2	7812.3	7812.3		6.27847		4961.9	1244.3	1244.3		18389.8	8698.3	8698.3		2.40577		7766.8	3615.6	3615.6		31274.8	21344.7	21344.7		8.38066		6297.6	2546.9
	Bg (arm)	5909.1	-3845.7					3422.5	-1561.6			5755.4	-7883.6					3391.2	-876.8			8826.9	-11002.5					3717.6	-2429.7			9691.5	-4769.3					4151.2	-2668.6			9930.1	-13553.1					3750.7	-2297.1
	CT	9754.8	3769.2	3769.2		2.45087		4984.1	1537.9	1537.9		13639	7597.5	7597.5		9.9548		4268	763.2	763.2		19829.4	10592.6	10592.6		4.12468		6147.3	2568.1	2568.1		14460.8	5269.3	5269.3		1.79827		6819.8	2930.2	2930.2		23483.2	13458.8	13458.8		5.88311		6047.8	2287.7
	Bg (arm)	5985.6	-3197.3					3446.2	-1023.4			6041.5	-3958.9					3504.8	-596.8			9236.8	-17535.4					3579.2	-2080			9191.5	-6528.4					3889.6	-2532.1			10024.4	-7959.9					3760.1	-2495.7
	CT	9182.9	3461.7	3461.7		3.28248		4469.6	1054.6	1054.6		10000.4	4339.7	4339.7		6.21555		4101.6	698.2	698.2		26772.2	16602.2	16602.2		8.72422		5659.2	1903	1903		15719.9	6958.3	6958.3		2.70804		6421.7	2569.5	2569.5		17984.3	8125.1	8125.1		3.3405		6255.8	2432.3
	Bg (arm)	5721.2	-1631.4					3415	-879.4			5660.7	-6398.5					3403.4	-730.7			10170	-15213.5					3756.2	-2274.7			8761.6	-6576					3852.2	-3528.1			9859.2	-12694.3					3823.5	-2809.4
	CT	7352.6	1711.1	1711.1		1.89743		4294.4	901.8	901.8		12059.2	6528.3	6528.3		9.15225		4134.1	713.3	713.3		25383.5	15588.6	15588.6		6.74919		6030.9	2309.7	2309.7		15337.6	5929	5929		1.72696		7380.3	3433.2	3433.2		22553.5	12824.3	12824.3		4.61987		6632.9	2775.9
	Bg (arm)	5641.5	-5785.2					3392.6	-1084.6			5530.9	-4535.6					3420.8	-737.3			9794.9	-5344.4					3721.2	-2317.5			9408.6	-6346.3					3947.1	-3010.1			9729.2	-18868.6					3857	-2533.8
	CT	11426.7	5511.1	5511.1		4.85816		4477.2	1134.4	1134.4		10066.5	4473.3	4473.3		5.59582		4158.1	799.4	799.4		15139.3	6846.3	6846.3		3.07699		6038.7	2225	2225		15754.9	6142.7	6142.7		2.0447		6957.2	3004.2	3004.2		28597.8	18214.4	18214.4		7.50058		6390.8	2428.4
	Bg (arm)	5915.6	-3426					3342.8	-1345.4			5593.2	-6581.6					3358.7	-820.8			8293	-11062					3813.7	-1705.1			9612.2	-1596.6					3953	-2841.3			10383.4	-22151.1					3962.4	-2362.9
	CT	9341.6	3576.8	3576.8		2.86144		4688.2	1250	1250		12174.8	6545.2	6545.2		8.24956		4179.5	793.4	793.4		19355	10900.5	10900.5		6.36488		5518.8	1712.6	1712.6		11208.8	1796.2	1796.2		0.627932		6794.3	2860.5	2860.5		32534.5	21935.3	21935.3		8.41917		6325.3	2605.4
	Bg (arm)	5764.8	-3968.9					3438.2	-882			5629.6	-5578.1					3386.1	-760			8454.5	-8732.9					3806.2	-2507			9412.6	-3254.6					3933.8	-2772.1			10599.2	-9743.9					3719.9	-2082.8
	CT	9733.7	4206.9	4206.9		4.59168		4320.2	916.2	916.2		11207.7	5284.6	5284.6		7.48209		4146.1	706.3	706.3		17187.4	8375.4	8375.4		3.4734		6313.2	2411.3	2411.3		12667.2	3273.6	3273.6		1.24927		6705.9	2620.4	2620.4		20343.1	10522	10522		5.09614		5802.7	2064.7
	Bg (arm)	5526.8	-1447.3					3404	-760			5923.1	-4875.6					3439.8	-887			8812	-6040.2					3901.9	-2038.2			9393.6						4085.5				9821.1	-2634.5					3738	-1698.7
	CT	6974.1	919.6	919.6		1.52327		4164	603.7	603.7		10798.7	5113.1	5113.1		5.73732		4326.8	891.2	891.2		14852.2	5449.1	5449.1		3.3566		5940.1	1623.4	1623.4												12455.6	2736.2	2736.2		1.87642		5436.7	1458.2
	Bg (arm)	6054.5	-3931.3					3560.3	-1056.5			5685.6	-4441.9					3435.6	-664.7			9403.1						4316.7														9719.4	-9922.8					3978.5	-2404.9
	CT	9985.8	4180.8	4180.8		3.40234		4616.8	1228.8	1228.8		10127.5	4567.2	4567.2		6.28139		4100.3	727.1	727.1																						19642.2	9038.6	9038.6		3.59017		6383.4	2517.6
	Bg (arm)	5805	-5370.4					3388	-1209.9			5560.3	-4807.9					3373.2	-710.6																							10603.6	-8818.7					3865.8	-1840
	CT	11175.4	5516.5	5516.5		4.51654		4597.9	1221.4	1221.4		10368.2	4851.5	4851.5		7.21198		4083.8	672.7	672.7																						19422.3	4544.2	4544.2		2.54549		5705.8	1785.2
	Bg (arm)	5658.9	-5146.8					3376.5	-1080.1			5516.7	-1845.2					3411.1	-788.8																							14878.1	-18757.6					3920.6	-2051
	CT	10805.7	4781.4	4781.4		4.55371		4456.6	1050	1050		7361.9	1777.7	1777.7		2.19958		4199.9	808.2	808.2																						33635.7	23580.9	23580.9		11.1378		5971.6	2117.2
	Bg (arm)	6024.3	-5086.1					3406.6	-1100.6			5584.2	-1044.9					3391.7	-758.9																							10054.8	-16459.6					3854.4	-2514.6
	CT	11110.4	5124	5124		4.85687		4507.2	1055	1055		6629.1	818.3	818.3		1.10566		4150.6	740.1	740.1																						26514.4	16752.4	16752.4		6.7722		6369	2473.7
	Bg (arm)	5986.4	-6426.9					3452.2	-742			5810.8	-7086.6					3410.5	-752.4																							9762	-15858.2					3895.3	-2235.9
	CT	12413.3	6628	6628		8.57994		4194.2	772.5	772.5		12897.4	7753.5	7753.5		8.81781		4162.9	879.3	879.3																						25620.2	15782.4	15782.4		6.85119		6131.2	2303.6
	Bg (arm)	5785.3	-5023.1					3421.7	-1202.7			5143.9	-6252.8					3283.6	-870.2																							9837.8	-15182.5					3827.6	-2428.7
		10808.4	4934.8	4934.8		4.11954		4624.4	1197.9	1197.9		11396.7	5822.4	5822.4		7.71997		4153.8	754.2	754.2																						25020.3	15436.2	15436.2		6.39816		6256.3	2412.6
		5873.6	-3174.2					3426.5	-865			5574.3	-3251.3					3399.6	-706.6																							9584.1	-9109.4					3843.7	-2309.9
		9047.8	3522.1	3522.1		3.75771		4291.5	937.3	937.3		8825.6	3451.2	3451.2		4.4457		4106.2	776.3	776.3																						18693.5	8054.8	8054.8		3.70216		6153.6	2175.7
		5525.7	-6618.6					3354.2	-888.2			5374.4	-3726.2					3329.9	-702.7																							10638.7	-21188.9					3977.9	-2124
		12144.3	6475.5	6475.5		7.62272		4242.4	849.5	849.5		9100.6	3446.8	3446.8		5.20979		4032.6	661.6	661.6																						31827.6	21588.2	21588.2		9.25063		6101.9	2333.7
		5668.8	-5637.1					3392.9	-1052.9			5653.8	-3917.5					3371	-783.1																							10239.4	-13421.7					3768.2	-2608.1
		11305.9	5768.3	5768.3		5.39144		4445.8	1069.9	1069.9		9571.3	3903.2	3903.2		5.3286		4154.1	732.5	732.5																						23661.1	13708.7	13708.7		5.43263		6376.3	2523.4
		5537.6	-3894.9					3375.9	-837.8			5668.1	-4429.2					3421.6	-686.8																							9952.4	-19886.5					3852.9	-2166
		9432.5	4163.1	4163.1		4.49725		4213.7	925.7	925.7		10097.3	4472.9	4472.9		6.58942		4108.4	678.8	678.8																						29838.9	20028.3	20028.3		8.71895		6018.9	2297.1
		5269.4	-5398.7					3288	-897.2			5624.4	-1995.9					3429.6	-685.5																							9810.6	-38457.7					3721.8	-2463.5
		10668.1	5138	5138		5.77239		4185.2	890.1	890.1		7620.3	1819.8	1819.8		2.48234		4115.1	733.1	733.1																						48268.3	37898.3	37898.3		16.332		6185.3	2320.5
		5530.1	-6830.1					3295.1	-806.4			5800.5	-3539.3					3382	-719.4																							10370	-24834.3					3864.8	-2241.1
		12360.2	6928.5	6928.5		9.24416		4101.5	749.5	749.5		9339.8	3729.7	3729.7		5.20181		4101.4	717	717																						35204.3	25308.7	25308.7		10.1854		6105.9	2484.8
		5431.7	-7522.9					3352	-871			5610.1	-2245.8					3384.4	-615.6																							9895.6	-21147.2					3621.1	-2059.6
		12954.6	7681.1	7681.1		8.15663		4223	941.7	941.7		7855.9	2304.1	2304.1		3.68361		4000	625.5	625.5																						31042.8	21191.9	21191.9		10.8072		5680.7	1960.9
		5273.5	-7230.4					3281.3	-931.5			5551.8	-4931.1					3374.5	-635.7																							9850.9	-29622.4					3719.8	-2779.9
		12503.9	6462.6	6462.6		8.06816		4212.8	801	801		10482.9	5076.3	5076.3		7.32194		4010.2	693.3	693.3																						39473.3	28925.1	28925.1		10.713		6499.7	2700
		6041.3	-7038.9					3411.8	-965.5			5406.6	-4651.5					3316.9	-468.3																							10548.2	-16717.7					3799.7	-1939.8
		13080.2	7141.4	7141.4		7.4654		4377.3	956.6	956.6		10058.1	4628.1	4628.1		9.41628		3785.2	491.5	491.5																						27265.9	17115.2	17115.2		8.37666		5739.5	2043.2
		5938.8	-7499.3					3420.7	-1047.9			5430	-3344.4					3293.7	-444.5																							10150.7	-8491.2					3696.3	-1694
		13438.1	7762.5	7762.5		6.95939		4468.6	1115.4	1115.4		8774.4	3467.2	3467.2		7.637		3738.2	454	454																						18641.9	7906.6	7906.6		4.73761		5390.3	1668.9
		5675.6	-4989.7					3353.2	-947.4			5307.2	-1134.3					3284.2	-475.8																							10735.3	-18087.2					3721.4	-1919.3
		10665.3	4918.5	4918.5		5.14111		4300.6	956.7	956.7		6441.5	1066.9	1066.9		2.84583		3760	374.9	374.9																						28822.5	19801	19801		9.64491		5640.7	2053
		5746.8	-5618					3343.9	-988			5374.6	-1756.8					3385.1	-568.5																							9021.5	-37021					3587.7	-2105.2
		11364.8	5722.9	5722.9		5.68764		4331.9	1006.2	1006.2		7131.4	1515.6	1515.6		2.77684		3953.6	545.8	545.8																						46042.5	36063.5	36063.5		16.875		5692.9	2137.1
		5641.9	-4467.5					3325.7	-433.6			5615.8	-7313.9					3407.8	-865.8																							9979	-39570.3					3555.8	-1919
		10109.4	4738.9	4738.9		9.44757		3759.3	501.6	501.6		12929.7	7359.7	7359.7		8.3076		4273.6	885.9	885.9																						49549.3	40267.3	40267.3		21.1344		5474.8	1905.3
		5370.5	-2890.9					3257.7	-868.5			5570	-10523.5					3387.7	-766.9																							9282	-19251.9					3569.5	-2235.2
		8261.4	3053.8	3053.8		3.53449		4126.2	864	864		16093.5	10353.7	10353.7		15.6306		4154.6	662.4	662.4																						28533.9	19087.3	19087.3		8.67407		5804.7	2200.5
		5207.6	-6928.7					3262.2	-1248.8			5739.8	-7029.8					3492.2	-905.6																							9446.6	-10777.8					3604.2	-2371.5
		12136.3	6673.3	6673.3		5.8379		4511	1143.1	1143.1		12769.6	7163.2	7163.2		7.01793		4397.8	1020.7	1020.7																						20224.4	10698.4	10698.4		4.73339		5975.7	2260.2
		5463	-3356.8					3367.9	-958.1			5606.4						3377.1																								9526	-39171.8					3715.5	-2225.3
		8819.8	3270.8	3270.8		3.25065		4326	1006.2	1006.2																																48697.8	39754.8	39754.8		16.0925		5940.8	2470.4
		5549	-2017.6					3319.8	-814.5																																	8943	-5045.3					3470.4	-2645.5
		7566.6	2072	2072		2.64725		4134.3	782.7	782.7																																13988.3	3991	3991		1.759		6115.9	2268.9
		5494.6	-5177.3					3351.6	-789.6																																	9997.3	-24867.5					3847	-1613.8
		10671.9	4930	4930		6.22004		4141.2	792.6	792.6																																34864.8	24603.4	24603.4		14.6492		5460.8	1679.5
		5741.9	-1107.7					3348.6	-760.5																																	10261.4	-3642.6					3781.3	-2300.3
		6849.6	1297	1297		1.67312		4109.1	775.2	775.2																																13904	4101.3	4101.3		1.79811		6081.6	2280.9
		5552.6	-2843.7					3333.9	-970.7																																	9802.7	-5978.6					3800.7	-2116.2
		8396.3	2357.2	2357.2		2.4164		4304.6	975.5	975.5																																15781.3	6100.3	6100.3		2.82408		5916.9	2160.1
		6039.1	-2622.2					3329.1	-717.3																																	9681	-8533.2					3756.8	-2084.9
		8661.3	3175.1	3175.1		4.03649		4046.4	786.6	786.6																																18214.2	6734.3	6734.3		3.31837		5841.7	2029.4
		5486.2	-4471.4					3259.8	-1432.9																																	11479.9	-6932					3812.3	-2288.1
		9957.6	4167.4	4167.4		3.0808		4692.7	1352.7	1352.7																																18411.9	8858.9	8858.9		3.84701		6100.4	2302.8
		5790.2	-5796.5					3340	-845.6																																	9553	-10661.5					3797.6	-3003.5
		11586.7	5968.8	5968.8		7.08547		4185.6	842.4	842.4																																20214.5	10429.6	10429.6		3.33651		6801.1	3125.9
		5617.9						3343.2																																		9784.9	-7857.4					3675.2	-2515.7
																																										17642.3	8036.8	8036.8		3.22543		6190.9	2491.7
																																										9605.5	-12333.1					3699.2	-2575.7
																																										21938.6	12450.7	12450.7		4.89742		6274.9	2542.3
																																										9487.9	-6449.9					3732.6	-2340.4
																																										15937.8	6792.4	6792.4		2.93802		6073	2311.9
																																										9145.4	-14549.1					3761.1	-2306.2
																																										23694.5	14545.9	14545.9		6.12665		6067.3	2374.2
																																										9148.6	-15341.4					3693.1	-2307.4
																																										24490	15009.7	15009.7		6.36922		6000.5	2356.6
																																										9480.3	-9220.3					3643.9	-2755.3
																																										18700.6	8693.4	8693.4		3.70626		6399.2	2345.6
																																										10007.2	-1979.3					4053.6	-2010.8
																																										11986.5	2832.9	2832.9		1.20104		6064.4	2358.7
																																										9153.6	-22266					3705.7	-2184.9
																																										31419.6	23361.8	23361.8		10.211		5890.6	2287.9
																																										8057.8	-14598.5					3602.7	-2145.9
																																										22656.3	13637.5	13637.5		6.65049		5748.6	2050.6
																																										9018.8						3698
				4667.98		4.86636				977.579				4218.89		5.9045				705.218				6857.24		3.32978				2145.14				7603.21		2.60674				2861.85				16991.9		8.47802
GVBD+6H + NOCO
ACA-561 RED						COMPOSITE 0										COMPOSITE 1										COMPOSITE 2										COMPOSITE 3										COMPOSITE 5
MAD2-491 GREEN
			MAD2			MAD2/ACA			ACA
		31877.8	22946.6	22946.6		8.17973		6735.4	2805.3	2805.3		19448.4	10774	10774		5.98522		5539.4	1800.1	1800.1		29831.3	20756	20756		10.0826		6521.9	2058.6	2058.6		27423.6	18658.5	18658.5		8.09479		6175.7	2305	2305		36277.7	27167.2	27167.2		9.8815		6961.8	2749.3
		8931.2	-24695.7					3930.1	-3576.2			8674.4	-11050.1					3739.3	-1847.6			9075.3	-28490.5					4463.3	-2161.1			8765.1	-20309.9					3870.7	-2796.9			9110.5	-19583					4212.5	-2901.7
		33626.9	24422.7	24422.7		6.79787		7506.3	3592.7	3592.7		19724.5	11040.1	11040.1		5.92185		5586.9	1864.3	1864.3		37565.8	28810.7	28810.7		11.451		6624.4	2516	2516		29075	19629.8	19629.8		7.87428		6667.6	2492.9	2492.9		28693.5	18582.3	18582.3		7.18518		7114.2	2586.2
		9204.2	-25332.8					3913.6	-3169			8684.4	-18080.9					3722.6	-2018.5			8755.1	-31299.1					4108.4	-2122			9445.2	-26140.3					4174.7	-2890.1			10111.2	-29769					4528	-2565.3
		34537	25254.2	25254.2		8.00526		7082.6	3154.7	3154.7		26765.3	17574.2	17574.2		9.19297		5741.1	1911.7	1911.7		40054.2	29836.8	29836.8		19.1017		6230.4	1562	1562		35585.5	26906.4	26906.4		8.26313		7064.8	3256.2	3256.2		39880.2	30297.9	30297.9		10.7215		7093.3	2825.9
		9282.8	-36617.5					3927.9	-3887			9191.1	-13381.4					3829.4	-1694.1			10217.4	-14243.1					4668.4	-1707.9			8679.1	-25661.7					3808.6	-3302.1			9582.3	-29408.2					4267.4	-2992
		45900.3	37308.8	37308.8		9.23943		7814.9	4038	4038		22572.5	14058.3	14058.3		7.7989		5523.5	1802.6	1802.6		24460.5	14612.6	14612.6		7.13471		6376.3	2048.1	2048.1		34340.8	25391.3	25391.3		8.19947		7110.7	3096.7	3096.7		38990.5	29079	29079		10.6575		7259.4	2728.5
		8591.5	-29373.3					3776.9	-4600.6			8514.2	-13834.6					3720.9	-1885.6			9847.9	-16567.7					4328.2	-2005.7			8949.5	-9630.6					4014	-1776.4			9911.5	-18745.2					4530.9	-2640.6
		37964.8	28852.3	28852.3		6.48599		8377.5	4448.4	4448.4		22348.8	14293.6	14293.6		6.89712		5606.5	2072.4	2072.4		26415.6	16929.4	16929.4		10.3197		6333.9	1640.5	1640.5		18580.1	10556.5	10556.5		5.18441		5790.4	2036.2	2036.2		28656.7	19531.6	19531.6		6.7483		7171.5	2894.3
		9112.5	-27379.7					3929.1	-3990			8055.2	-15922.6					3534.1	-2151.2			9486.2	-21297.2					4693.4	-2981.7			8023.6	-20058.2					3754.2	-2723.5			9125.1	-29065.8					4277.2	-2843.4
		36492.2	26746	26746		7.12751		7919.1	3752.5	3752.5		23977.8	15628.8	15628.8		8.00697		5685.3	1951.9	1951.9		30783.4	19422.7	19422.7		8.32663		7675.1	2332.6	2332.6		28081.8	19606.3	19606.3		7.10039		6477.7	2761.3	2761.3		38190.9	28018.4	28018.4		10.4562		7120.6	2679.6
		9746.2	-18786.2					4166.6	-3858.4			8349	-10987.4					3733.4	-1677.9			11360.7	-26510.8					5342.5	-2414.2			8475.5	-27799.9					3716.4	-3313.8			10172.5	-37009.8					4441	-2838.8
		28532.4	18351.7	18351.7		4.56589		8025	4019.3	4019.3		19336.4	10139.3	10139.3		6.56265		5411.3	1545	1545		37871.5	27170.9	27170.9		10.1109		7756.7	2687.3	2687.3		36275.4	27703.2	27703.2		8.22981		7030.2	3366.2	3366.2		47182.3	37981.9	37981.9		12.0082		7279.8	3163
		10180.7	-28830.5					4005.7	-3867.6			9197.1	-18184					3866.3	-1696.8			10700.6	-28563					5069.4	-2692.6			8572.2	-24210.9					3664	-2778.3			9200.4	-36296.3					4116.8	-3348.5
		39011.2	29345.5	29345.5		7.65621		7873.3	3832.9	3832.9		27381.1	18773.8	18773.8		9.29258		5563.1	2020.3	2020.3		39263.6	29174.9	29174.9		9.56523		7762	3050.1	3050.1		32783.1	24140.2	24140.2		8.81963		6442.3	2737.1	2737.1		45496.7	35543.8	35543.8		11.2423		7465.3	3161.6
		9665.7	-20151.2					4040.4	-3253.9			8607.3	-13151.8					3542.8	-2327.1			10088.7	-20355.9					4711.9	-2385.4			8642.9	-15035.1					3705.2	-3032.9			9952.9	-34264.2					4303.7	-3528.2
		29816.9	21208.1	21208.1		6.4529		7294.3	3286.6	3286.6		21759.1	13217	13217		6.09584		5869.9	2168.2	2168.2		30444.6	20201.6	20201.6		7.99209		7097.3	2527.7	2527.7		23678	15292.2	15292.2		4.97323		6738.1	3074.9	3074.9		44217.1	33135.7	33135.7		10.3588		7831.9	3198.8
		8608.8	-27450.8					4007.7	-3793.8			8542.1	-12256.8					3701.7	-2263.3			10243	-22005.7					4569.6	-2610.8			8385.8	-26749.4					3663.2	-3173			11081.4	-40580.5					4633.1	-3100.5
		36059.6	27435.6	27435.6		6.98391		7801.5	3928.4	3928.4		20798.9	11586.9	11586.9		5.66707		5965	2044.6	2044.6		32248.7	21922.3	21922.3		8.3184		7180.4	2635.4	2635.4		35135.2	25427.4	25427.4		9.63524		6836.2	2639	2639		51661.9	41420.9	41420.9		12.829		7733.6	3228.7
		8624	-20187.4					3873.1	-3872.8			9212	-12576.8					3920.4	-1746.7			10326.4	-33245.5					4545	-3380.4			9707.8	-22263.3					4197.2	-3244.1			10241	-33184.5					4504.9	-3081.4
		28811.4	19785.6	19785.6		5.13818		7745.9	3850.7	3850.7		21788.8	13257.1	13257.1		6.52192		5667.1	2032.7	2032.7		43571.9	32939.3	32939.3		10.6122		7925.4	3103.9	3103.9		31971.1	22354.9	22354.9		6.48363		7441.3	3447.9	3447.9		43425.5	32904.8	32904.8		10.6467		7586.3	3090.6
		9025.8	-20576.5					3895.2	-3588.8			8531.7	-13589.1					3634.4	-2285.3			10632.6	-26260.8					4821.5	-2516.1			9616.2	-22484					3993.4	-3115.7			10520.7	-27386.7					4495.7	-3035.8
		29602.3	19914.7	19914.7		6.0022		7484	3317.9	3317.9		22120.8	12626.4	12626.4		5.9165		5919.7	2134.1	2134.1		36893.4	25089	25089		11.6341		7337.6	2156.5	2156.5		32100.2	22848.6	22848.6		7.4884		7109.1	3051.2	3051.2		37907.4	27195.5	27195.5		8.9453		7531.5	3040.2
		9687.6	-36112.1					4166.1	-4308.4			9494.4	-18937.7					3785.6	-3029.3			11804.4	-16644.8					5181.1	-1117.2			9251.6	-21185.3					4057.9	-3321			10711.9	-22784					4491.3	-3902.5
		45799.7	36111.9	36111.9		8.19812		8474.5	4404.9	4404.9		28432.1	19493.1	19493.1		6.52838		6814.9	2985.9	2985.9		28449.2	18754.4	18754.4		10.9323		6298.3	1715.5	1715.5		30436.9	20409.9	20409.9		6.20569		7378.9	3288.9	3288.9		33495.9	23231.4	23231.4		5.70292		8393.8	4073.6
		9687.8	-27293.9					4069.6	-4209.3			8939	-16262.3					3829	-2195.5			9694.8	-25103.8					4582.8	-2080.1			10027	-25487.9					4090	-3919.8			10264.5	-9952.2					4320.2	-2991.6
		36981.7	27670.8	27670.8		6.5996		8278.9	4192.8	4192.8		25201.3	16829.2	16829.2		6.83419		6024.5	2462.5	2462.5		34798.6	25058.5	25058.5		11.5792		6662.9	2164.1	2164.1		35514.9	25401	25401		6.99771		8009.8	3629.9	3629.9		20216.7	9877.8	9877.8		3.63355		7311.8	2718.5
		9310.9	-26729					4086.1	-3558.4			8372.1	-15864.3					3562	-2498.8			9740.1	-23704.4					4498.8	-3326.3			10113.9	-25003.3					4379.9	-2829.2			10338.9	-22973.8					4593.3	-3333.6
		36039.9	26198.9	26198.9		7.36152		7644.5	3558.9	3558.9		24236.4	15814.6	15814.6		6.33674		6060.8	2495.7	2495.7		33444.5	22730.7	22730.7		8.05796		7825.1	2820.9	2820.9		35117.2	24616.4	24616.4		8.51072		7209.1	2892.4	2892.4		33312.7	22666.4	22666.4		6.14582		7926.9	3688.1
		9841	-16976					4085.6	-2497.5			8421.8	-20570.4					3565.1	-2468.3			10713.8	-18119.6					5004.2	-1805.4			10500.8	-22736.5					4316.7	-3097.8			10646.3	-36696.2					4238.8	-3479
		26817	16963.7	16963.7		6.74474		6583.1	2515.1	2515.1		28992.2	19940.7	19940.7		9.08046		6033.4	2196	2196		28833.4	18554.4	18554.4		10.0845		6809.6	1839.9	1839.9		33237.3	22544.1	22544.1		7.32713		7414.5	3076.8	3076.8		47342.5	36894.2	36894.2		12.1215		7717.8	3043.7
		9853.3	-20710.6					4068	-4169.7			9051.5	-17234.9					3837.4	-2780.3			10279	-22851.3					4969.7	-2758.2			10693.2	-19280.6					4337.7	-3145.9			10448.3	-25472.5					4674.1	-2341
		30563.9	21053.9	21053.9		5.03008		8237.7	4185.6	4185.6		26286.4	17201.2	17201.2		6.13037		6617.7	2805.9	2805.9		33130.3	21875.3	21875.3		8.52938		7727.9	2564.7	2564.7		29973.8	20099	20099		6.12662		7483.6	3280.6	3280.6		35920.8	24948.1	24948.1		9.7484		7015.1	2559.2
		9510	-46429.2					4052.1	-5130.1			9085.2	-20013.8					3811.8	-2402.9			11255	-32583.5					5163.2	-2792.2			9874.8	-26324.8					4203	-4020.7			10972.7	-23189.2					4455.9	-2460.8
		55939.2	46323.1	46323.1		8.87127		9182.2	5221.7	5221.7		29099	19514.3	19514.3		8.21136		6214.7	2376.5	2376.5		43838.5	32136.5	32136.5		11.338		7955.4	2834.4	2834.4		36199.6	26059.1	26059.1		6.5864		8223.7	3956.5	3956.5		34161.9	23630.9	23630.9		10.106		6916.7	2338.3
		9616.1	-22477.8					3960.5	-4502.9			9584.7	-11933.8					3838.2	-2162.9			11702	-21853.5					5121	-1843.1			10140.5	-77197.2					4267.2	-3068			10531	-26330					4578.4	-3167.9
		32093.9	22128.9	22128.9		5.15477		8463.4	4292.9	4292.9		21518.5	11622.4	11622.4		5.87168		6001.1	1979.4	1979.4		33555.5	22349.3	22349.3		13.3389		6964.1	1675.5	1675.5		87337.7	76548.1	76548.1		29.5667		7335.2	2589	2589		36861	26817.5	26817.5		7.83267		7746.3	3423.8
		9965	-22176.5					4170.5	-4187.9			9896.1	-21300.8					4021.7	-2842.5			11206.2	-21820.6					5288.6	-2377.6			10789.6	-25813.8					4746.2	-2594.2			10043.5	-33771.5					4322.5	-3217.9
		32141.5	21747.6	21747.6		5.25647		8358.4	4137.3	4137.3		31196.9	20933.9	20933.9		7.56939		6864.2	2765.6	2765.6		33026.8	21851.5	21851.5		7.93849		7666.2	2752.6	2752.6		36603.4	26499.3	26499.3		9.15252		7340.4	2895.3	2895.3		43815	33429.2	33429.2		10.5352		7540.4	3173.1
		10393.9	-19570.9					4221.1	-3430			10263	-17179.7					4098.6	-2698.3			11175.3	-13086.1					4913.6	-3140.3			10104.1	-26438.5					4445.1	-2954.6			10385.8	-15662.8					4367.3	-2280.5
		29964.8	19207	19207		5.47177		7651.1	3510.2	3510.2		27442.7	16983.1	16983.1		5.99115		6796.9	2834.7	2834.7		24261.4	12736.1	12736.1		3.98938		8053.9	3192.5	3192.5		36542.6	26326.2	26326.2		8.65282		7399.7	3042.5	3042.5		26048.6	16226.9	16226.9		6.40873		6647.8	2532
		10757.8	-15226.2					4140.9	-3617.5			10459.6	-12559.2					3962.2	-2613.9			11525.3	-23833.3					4861.4	-2968.8			10216.4	-15429					4357.2	-2649.6			9821.7	-19215.8					4115.8	-2736.1
		25984	15812.5	15812.5		4.70484		7758.4	3360.9	3360.9		23018.8	12641.7	12641.7		5.35325		6576.1	2361.5	2361.5		35358.6	23967.8	23967.8		8.46979		7830.2	2829.8	2829.8		25645.4	15765.1	15765.1		5.56441		7006.8	2833.2	2833.2		29037.5	19452.1	19452.1		6.96534		6851.9	2792.7
		10171.5	-23544					4397.5	-3679.7			10377.1	-21132.1					4214.6	-3299.2			11390.8	-18534.4					5000.4	-2830.7			9880.3	-21660					4173.6	-2590.8			9585.4	-21731.2					4059.2	-2647.3
		33715.5	23586.6	23586.6		6.10514		8077.2	3863.4	3863.4		31509.2	21651.8	21651.8		6.30531		7513.8	3433.9	3433.9		29925.2	19202.1	19202.1		5.98625		7831.1	3207.7	3207.7		31540.3	22002.9	22002.9		7.99059		6764.4	2753.6	2753.6		31316.6	22013.7	22013.7		8.24298		6706.5	2670.6
		10128.9	-34574.8					4213.8	-4799.4			9857.4	-18380					4079.9	-2018			10723.1	-30958.4					4623.4	-3450			9537.4	-18077.9					4010.8	-2653.9			9302.9	-19447.1					4035.9	-2669.5
		44703.7	34303.1	34303.1		7.00192		9013.2	4899.1	4899.1		28237.4	17864.9	17864.9		8.88403		6097.9	2010.9	2010.9		41681.5	31376.8	31376.8		10.0438		8073.4	3124	3124		27615.3	18096.8	18096.8		7.11352		6664.7	2544	2544		28750	19171.5	19171.5		7.5416		6705.4	2542.1
		10400.6	-25388.3					4114.1	-3981.4			10372.5	-10602.9					4087	-1503.2			10304.7	-28870.7					4949.4	-2251			9518.5	-18210.7					4120.7	-3083.9			9578.5	-16132					4163.3	-2911
		35788.9	26025.4	26025.4		6.31807		8095.5	4119.2	4119.2		20975.4	11280.6	11280.6		6.79882		5590.2	1659.2	1659.2		39175.4	26932.1	26932.1		12.0685		7200.4	2231.6	2231.6		27729.2	17872.5	17872.5		5.87621		7204.6	3041.5	3041.5		25710.5	16092.4	16092.4		5.34987		7074.3	3008
		9763.5	-19875					3976.3	-3997.8			9694.8	-14971.1					3931	-2165.9			12243.3	-31577.9					4968.8	-2776.8			9856.7	-15059.8					4163.1	-2443.4			9618.1	-21505.5					4066.3	-3448.3
		29638.5	18302.1	18302.1		4.83517		7974.1	3785.2	3785.2		24665.9	15331.7	15331.7		6.67786		6096.9	2295.9	2295.9		43821.2	33408.8	33408.8		10.6881		7745.6	3125.8	3125.8		24916.5	14831.9	14831.9		6.53474		6606.5	2269.7	2269.7		31123.6	20210.4	20210.4		6.46485		7514.6	3126.2
		11336.4	-24421.3					4188.9	-4492.2			9334.2	-15825.9					3801	-2489.8			10412.4	-29027.2					4619.8	-3106.4			10084.6	-29641.1					4336.8	-3592.1			10913.2	-17648.2					4388.4	-3212.6
		35757.7	25624.3	25624.3		5.57595		8681.1	4595.5	4595.5		25160.1	15235.5	15235.5		7.02226		6290.8	2169.6	2169.6		39439.6	28995.5	28995.5		8.88751		7726.2	3262.5	3262.5		39725.7	29721.3	29721.3		7.78778		7928.9	3816.4	3816.4		28561.4	18812.4	18812.4		5.72066		7601	3288.5
		10133.4	-31542.1					4085.6	-4410.2			9924.6	-23778					4121.2	-3593.5			10444.1	-32100.3					4463.7	-3977.8			10004.4	-21924.2					4112.5	-4387.7			9749	-11793.8					4312.5	-1424.3
		41675.5	31095.9	31095.9		7.26981		8495.8	4277.4	4277.4		33702.6	24202.9	24202.9		6.62857		7714.7	3651.3	3651.3		42544.4	31679.5	31679.5		8.54655		8441.5	3706.7	3706.7		31928.6	22336.1	22336.1		5.37947		8500.2	4152.1	4152.1		21542.8	11020.4	11020.4		8.78329		5736.8	1254.7
		10579.6	-34424.6					4218.4	-4112.6			9499.7	-18439.5					4063.4	-2387.6			10864.9	-25638.4					4734.8	-1738.1			9592.5	-24048.4					4348.1	-2560.5			10522.4	-23742.8					4482.1	-3352.8
		45004.2	34580.8	34580.8		8.59748		8331	4022.2	4022.2		27939.2	18793.4	18793.4		7.25558		6451	2590.2	2590.2		36503.3	26533.7	26533.7		13.8427		6472.9	1916.8	1916.8		33640.9	25057.5	25057.5		8.78871		6908.6	2851.1	2851.1		34265.2	24154.9	24154.9		7.0069		7834.9	3447.3
		10423.4	-30861.8					4308.8	-3935.7			9145.8						3860.8				9969.6	-38595.9					4556.1	-3247.4			8583.4	-24559.4					4057.5	-4166.2			10110.3	-34435.8					4387.6	-4530.7
		41285.2	30799.9	30799.9		7.663		8244.5	4019.3	4019.3												48565.5	37431.7	37431.7		12.6677		7803.5	2954.9	2954.9		33142.8	25113.2	25113.2		6.08083		8223.7	4129.9	4129.9		44546.1	33502.5	33502.5		8.08575		8918.3	4143.4
		10485.3	-19743.8					4225.2	-2560													11133.8	-31722.4					4848.6	-2759.8			8029.6	-29478.8					4093.8	-3744.8			11043.6	-38486.7					4774.9	-3068
		30229.1	20084.3	20084.3		7.32282		6785.2	2742.7	2742.7												42856.2	31539.8	31539.8		11.7809		7608.4	2677.2	2677.2		37508.4	28665.2	28665.2		7.45616		7838.6	3844.5	3844.5		49530.3	39053.6	39053.6		11.3766		7842.9	3432.8
		10144.8	-13478.5					4042.5	-3985.6													11316.4	-26523.8					4931.2	-2713.9			8843.2	-33978.9					3994.1	-4211.1			10476.7	-34685.8					4410.1	-3077.5
		23623.3	13182.9	13182.9		3.43582		8028.1	3836.9	3836.9												37840.2	27340.2	27340.2		9.84629		7645.1	2776.7	2776.7		42822.1	32665.5	32665.5		8.51751		8205.2	3835.1	3835.1		45162.5	34124.1	34124.1		11.3945		7487.6	2994.8
		10440.4	-25399.2					4191.2	-3459.9													10500	-20131					4868.4	-2452.3			10156.6	-30150.1					4370.1	-3558.1			11038.4	-48148.2					4492.8	-3742.3
		35839.6	25634.7	25634.7		7.56007		7651.1	3390.8	3390.8												30631	20401.6	20401.6		7.55419		7320.7	2700.7	2700.7		40306.7	29566.1	29566.1		8.35389		7928.2	3539.2	3539.2		59186.6	49099.4	49099.4		13.1086		8235.1	3745.6
		10204.9	-17971.9					4260.3	-4307.6													10229.4	-25781.3					4620	-2951			10740.6	-26981.6					4389	-2880			10087.2	-24364.5					4489.5	-2323.1
		28176.8	17739.4	17739.4		4.22015		8567.9	4203.5	4203.5												36010.7	26320.2	26320.2		8.51208		7571	3092.1	3092.1		37722.2	28148.8	28148.8		9.68244		7269	2907.2	2907.2		34451.7	25028.9	25028.9		9.13397		6812.6	2740.2
		10437.4	-21606.6					4364.4	-3989													9690.5	-24351.6					4478.9	-3609.6			9573.4	-15503.7					4361.8	-2628.7			9422.8	-36657.8					4072.4	-3542.5
		32044	21660.1	21660.1		5.59881		8353.4	3868.7	3868.7												34042.1	23619.7	23619.7		7.21741		8088.5	3272.6	3272.6		25077.1	15000.4	15000.4		5.25261		6990.5	2855.8	2855.8		46080.6	36058.4	36058.4		11.05		7614.9	3263.2
		10383.9	-17431.1					4484.7	-3703.5													10422.4	-25250.6					4815.9	-2987.2			10076.7	-26015.9					4134.7	-3538.4			10022.2	-35021.5					4351.7	-3260.9
		27815	17396	17396		4.43945		8188.2	3918.5	3918.5												35673	24533.9	24533.9		8.90943		7803.1	2753.7	2753.7		36092.6	26458.8	26458.8		6.99876		7673.1	3780.5	3780.5		45043.7	35651.7	35651.7		10.1142		7612.6	3524.9
		10419	-24879.7					4269.7	-4508.8													11139.1	-16773.2					5049.4	-2092.3			9633.8	-22696.5					3892.6	-3588.1			9392	-24671.1					4087.7	-3505.3
		35298.7	24246.2	24246.2		5.40173		8778.5	4488.6	4488.6												27912.3	16713	16713		8.46014		7141.7	1975.5	1975.5		32330.3	23261.4	23261.4		6.86643		7480.7	3387.7	3387.7		34063.1	23605.1	23605.1		7.45605		7593	3165.9
		11052.5	-19002.1					4289.9	-4891.5													11199.3	-28405.4					5166.2	-3165.9			9068.9	-17763.1					4093	-3040.8			10458	-21131.7					4427.1	-3551.8
		30054.6	19576.4	19576.4		4.03629		9181.4	4850.1	4850.1												39604.7	28849.5	28849.5		8.80605		8332.1	3276.1	3276.1		26832	17830	17830		5.9965		7133.8	2973.4	2973.4		31589.7	21376.5	21376.5		6.13492		7978.9	3484.4
		10478.2	-32131.4					4331.3	-5099.7													10755.2	-27656.2					5056	-3366			9002	-23859.7					4160.4	-3565			10213.2	-29319.8					4494.5	-3253.9
		42609.6	31804.2	31804.2		6.0576		9431	5250.3	5250.3												38411.4	27651.7	27651.7		7.9238		8422	3489.7	3489.7		32861.7	22656.5	22656.5		6.73539		7725.4	3363.8	3363.8		39533	29453.3	29453.3		8.39484		7748.4	3508.5
		10805.4	-28315.1					4180.7	-4058.8													10759.7	-23806.8					4932.3	-2122.1			10205.2	-8588.2					4361.6	-2600.3			10079.7	-31950.1					4239.9	-3832
		39120.5	28929.4	28929.4		6.97111		8239.5	4149.9	4149.9												34566.5	23920.4	23920.4		11.4963		7054.4	2080.7	2080.7		18793.4	8193.9	8193.9		3.18123		6961.9	2575.7	2575.7		42029.8	31385.5	31385.5		8.10681		8071.9	3871.5
		10191.1	-18711.8					4089.6	-5547.4													10646.1	-19936.8					4973.7	-3611.9			10599.5	-11929.8					4386.2	-2049.7			10644.3	-26658.4					4200.4	-3376.7
		28902.9	18461	18461		3.32757		9637	5547.9	5547.9												30582.9	19675.2	19675.2		5.41152		8585.6	3635.8	3635.8		22529.3	12135.8	12135.8		6.65961		6435.9	1822.3	1822.3		37302.7	26845	26845		8.2689		7577.1	3246.5
		10441.9	-23521.6					4089.1	-4323.4													10907.7	-26021.1					4949.8	-3208.6			10393.5	-47145.6					4613.6	-4269.3			10457.7	-17288.9					4330.6	-2750
		33963.5	24643.1	24643.1		5.63052		8412.5	4376.7	4376.7												36928.8	26397.5	26397.5		7.92218		8158.4	3332.1	3332.1		57539.1	46923.7	46923.7		10.4925		8882.9	4472.1	4472.1		27746.6	17492.8	17492.8		6.43425		7080.6	2718.7
		9320.4	-41283.4					4035.8	-5334.1													10531.3	-14654.3					4826.3	-2120.3			10615.4	-33772.4					4410.8	-3500			10253.8	-27352.1					4361.9	-3333
		50603.8	40466.5	40466.5		7.80318		9369.9	5185.9	5185.9												25185.6	14975.9	14975.9		7.47263		6946.6	2004.1	2004.1		44387.8	32963.4	32963.4		9.6917		7910.8	3401.2	3401.2		37605.9	27469.8	27469.8		7.98843		7694.9	3438.7
		10137.3	-26374.1					4184	-3790.8													10209.7	-24307.1					4942.5	-2711.6			11424.4	-18909.2					4509.6	-2638			10136.1	-19644.2					4256.2	-2892.8
		36511.4	25967.6	25967.6		6.61645		7974.8	3924.7	3924.7												34516.8	24329	24329		9.13319		7654.1	2663.8	2663.8		30333.6	19516.1	19516.1		6.71441		7147.6	2906.6	2906.6		29780.3	20135	20135		7.37627		7149	2729.7
		10543.8	-20256.1					4050.1	-3897.8													10187.8	-24763.1					4990.3	-2970.5			10817.5	-24200.8					4241	-2685.5			9645.3	-28998.6					4419.3	-2859.1
		30799.9	20121.5	20121.5		5.48988		7947.9	3665.2	3665.2												34950.9	24094.1	24094.1		8.08418		7960.8	2980.4	2980.4		35018.3	24512.6	24512.6		9.5715		6926.5	2561	2561		38643.9	29617.8	29617.8		9.11121		7278.4	3250.7
		10678.4	-25773.5					4282.7	-4540.3													10856.8	-21270.7					4980.4	-3320.4			10505.7	-23303.8					4365.5	-2852.1			9026.1	-21477.7					4027.7	-3268.2
		36451.9	25887.7	25887.7		5.70063		8823	4541.2	4541.2												32127.5	22571.1	22571.1		5.8535		8300.8	3856	3856		33809.5	24479.1	24479.1		7.20143		7217.6	3399.2	3399.2		30503.8	21410.2	21410.2		6.85763		7295.9	3122.1
		10564.2	-27221					4281.8	-3858.4													9556.4	-18073.9					4444.8	-1984.9			9330.4	-30470.5					3818.4	-3860.6			9093.6	-24318.4					4173.8	-1606.8
		37785.2	26738.9	26738.9		6.93886		8140.2	3853.5	3853.5												27630.3	17752.1	17752.1		8.93502		6429.7	1986.8	1986.8		39800.9	29977.9	29977.9		8.25519		7679	3631.4	3631.4		33412	24786	24786		14.0566		5780.6	1763.3
		11046.3	-17431.2					4286.7	-4419.8													9878.2	-26631.9					4442.9	-3482.8			9823	-32540.3					4047.6	-3461.6			8626	-23461.5					4017.3	-2991.8
		28477.5	17988.9	17988.9		4.05859		8706.5	4432.3	4432.3												36510.1	26178.2	26178.2		8.20608		7925.7	3190.1	3190.1		42363.3	31921.6	31921.6		9.65887		7509.2	3304.9	3304.9		32087.5	23170.3	23170.3		8.17785		7009.1	2833.3
		10488.6	-27884.6					4274.2	-4315.6													10331.9	-24446.7					4735.6	-2387.8			10441.7	-33170.2					4204.3	-2540.4			8917.2	-24131.6					4175.8	-2651.5
		38373.2	27883.5	27883.5		6.4472		8589.8	4324.9	4324.9												34778.6	24005.1	24005.1		12.5235		7123.4	1916.8	1916.8		43611.9	33043.2	33043.2		14.0981		6744.7	2343.8	2343.8		33048.8	24218.5	24218.5		8.013		6827.3	3022.4
		10489.7	-27760.1					4264.9	-4458.6													10773.5	-22150.8					5206.6	-2151.8			10568.7	-15597					4400.9	-2367			8830.3	-27927.7					3804.9	-2987.6
		38249.8	27227.4	27227.4		6.15977		8723.5	4420.2	4420.2												32924.3	21880.6	21880.6		8.07343		7358.4	2710.2	2710.2		26165.7	15442.7	15442.7		6.78055		6767.9	2277.5	2277.5		36758	27598.3	27598.3		9.94462		6792.5	2775.2
		11022.4	-20072.2					4303.3	-4578.6													11043.7	-27848.2					4648.2	-2937.8			10723	-19601.2					4490.4	-3352.3			9159.7	-25188					4017.3	-3002.5
		31094.6	19718	19718		4.53767		8881.9	4345.4	4345.4												38891.9	28370.9	28370.9		9.91227		7586	2862.2	2862.2		30324.2	19632.5	19632.5		5.81773		7842.7	3374.6	3374.6		34347.7	24512.6	24512.6		8.75481		7019.8	2799.9
		11376.6	-41686.8					4536.5	-4306.1													10521	-21699					4723.8	-2374.8			10691.7	-27195.6					4468.1	-3694.1			9835.1	-26901.1					4219.9	-2914.5
		53063.4	42626	42626		9.62647		8842.6	4428	4428												32220	22579.9	22579.9		9.39225		7098.6	2404.1	2404.1		37887.3	27914.3	27914.3		7.50889		8162.2	3717.5	3717.5		36736.2	26158.9	26158.9		9.83122		7134.4	2660.8
		10437.4	-29098					4414.6	-5241.1													9640.1	-22322.8					4694.5	-1494.4			9973	-28635.2					4444.7	-2784.9			10577.3	-16517.5					4473.6	-761.6
		39535.4	28683.9	28683.9		5.33138		9655.7	5380.2	5380.2												31962.9	22059.9	22059.9		13.6552		6188.9	1615.5	1615.5		38608.2	28280.3	28280.3		9.41139		7229.6	3004.9	3004.9		27094.8	18592.4	18592.4		14.6466		5235.2	1269.4
		10851.5	-28109.6					4275.5	-3836.2													9903	-22152.2					4573.4	-2734.3			10327.9	-15235.7					4224.7	-2818.6			8502.4	-10269.7					3965.8	-2061.6
		38961.1	29029.6	29029.6		7.20159		8111.7	4031	4031												32055.2	22155.2	22155.2		8.94148		7307.7	2477.8	2477.8		25563.6	15480.8	15480.8		5.53083		7043.3	2799	2799		18772.1	9871.3	9871.3		4.64444		6027.4	2125.4
		9931.5	-42854.3					4080.7	-3600.6													9900	-19879.6					4829.9	-2367.2			10082.8	-19897.4					4244.3	-2959.7			8900.8	-16678.4					3902	-1731.9
		52785.8	43072.6	43072.6		11.9923		7681.3	3591.7	3591.7												29779.6	19797.5	19797.5		7.87459		7197.1	2514.1	2514.1		29980.2	20403.8	20403.8		6.44996		7204	3163.4	3163.4		25579.2	16324.7	16324.7		10.4552		5633.9	1561.4
		9713.2	-31675.1					4089.6	-3132.5													9982.1	-14904.8					4683	-2580.8			9576.4	-21767.3					4040.6	-3288.4			9254.5	-22578.9					4072.5	-1902.1
		41388.3	31540.8	31540.8		9.70755		7222.1	3249.1	3249.1												24886.9	15257.5	15257.5		6.17038		7263.8	2472.7	2472.7		31343.7	22192.8	22192.8		6.17805		7329	3592.2	3592.2		31833.4	23087.6	23087.6		11.1604		5974.6	2068.7
		9847.5	-27552.4					3973	-4512.3													9629.4	-17373.4					4791.1	-1875.7			9150.9	-10989.9					3736.8	-2397.8			8745.8	-24071.2					3905.9	-2488.5
		37399.9	27407.9	27407.9		6.16351		8485.3	4446.8	4446.8												27002.8	17459.8	17459.8		7.9482		6666.8	2196.7	2196.7		20140.8	11473.6	11473.6		4.88967		6134.6	2346.5	2346.5		32817	23354.6	23354.6		11.2655		6394.4	2073.1
		9992	-29521					4038.5	-3690.5													9543	-28086.9					4470.1	-2003			8667.2	-22932.6					3788.1	-2175.1			9462.4	-22925.4					4321.3	-2219.4
		39513	29330.5	29330.5		8.09162		7729	3624.8	3624.8												37629.9	28273	28273		15.9267		6473.1	1775.2	1775.2		31599.8	21860.2	21860.2		11.0394		5963.2	1980.2	1980.2		32387.8	22809.2	22809.2		9.17285		6540.7	2486.6
		10182.5	-27978.9					4104.2	-3927.7													9356.9	-16276.7					4697.9	-2342			9739.6	-18383					3983	-2870.4			9578.6	-25448.8					4054.1	-2711.5
		38161.4	26480	26480		7.93408		8031.9	3337.5	3337.5												25633.6	15141.9	15141.9		5.9513		7039.9	2544.3	2544.3		28122.6	18228.6	18228.6		6.33399		6853.4	2877.9	2877.9		35027.4	25380.5	25380.5		9.48839		6765.6	2674.9
		11681.4	-27852.3					4694.4	-3048.6													10491.7	-19953.2					4495.6	-2387.5			9894	-26421.8					3975.5	-2137			9646.9	-22317.4					4090.7	-2401.6
		39533.7	28331.8	28331.8		8.03876		7743	3524.4	3524.4												30444.9	20595.1	20595.1		8.98329		6883.1	2292.6	2292.6		36315.8	26684.9	26684.9		12.238		6112.5	2180.5	2180.5		31964.3	22045.5	22045.5		9.29014		6492.3	2373
		11201.9	-19739.6					4218.6	-3035.6													9849.8	-20657.8					4590.5	-1946.1			9630.9	-19726.7					3932	-2528.5			9918.8	-18921.6					4119.3	-1698.3
		30941.5	21991.2	21991.2		6.48478		7254.2	3391.2	3391.2												30507.6	20416.4	20416.4		10.8069		6536.6	1889.2	1889.2		29357.6	19904.2	19904.2		8.54368		6460.5	2329.7	2329.7		28840.4	19034.8	19034.8		11.7972		5817.6	1613.5
		8950.3	-30521.6					3863	-3952.6													10091.2	-32738					4647.4	-2811.7			9453.4	-20069.7					4130.8	-2484			9805.6	-23946.1					4204.1	-2442.1
		39471.9	29810	29810		7.78593		7815.6	3828.7	3828.7												42829.2	32525.2	32525.2		10.1252		7459.1	3212.3	3212.3		29523.1	20700.7	20700.7		7.34588		6614.8	2818	2818		33751.7	23717	23717		10.0833		6646.2	2352.1
		9661.9	-33544.3					3986.9	-4818.1													10304	-30974					4246.8	-3080.6			8822.4	-38537.8					3796.8	-3281.1			10034.7	-26336.8					4294.1	-1999
		43206.2	32534.1	32534.1		7.08372		8805	4592.8	4592.8												41278	31541.9	31541.9		9.14868		7327.4	3447.7	3447.7		47360.2	38341.8	38341.8		13.0277		7077.9	2943.1	2943.1		36371.5	26538.3	26538.3		12.9569		6293.1	2048.2
		10672.1	-41563.6					4212.2	-3709.9													9736.1	-26361.4					3879.7	-2901.5			9018.4	-25172.4					4134.8	-2498.3			9833.2	-15432.9					4244.9	-2583.3
		52235.7	41878.9	41878.9		11.4255		7922.1	3665.4	3665.4												36097.5	26593.2	26593.2		10.5174		6781.2	2528.5	2528.5		34190.8	24643.6	24643.6		9.17312		6633.1	2686.5	2686.5		25266.1	15152.4	15152.4		5.75327		6828.2	2633.7
		10356.8	-11252.6					4256.7	-552.6													9504.3	-16785.4					4252.7	-2489.4			9547.2	-24232.3					3946.6	-2155.2			10113.7	-17597.6					4194.5	-2799.5
		21609.4	11579.5	11579.5		13.187		4809.3	878.1	878.1												26289.7	17349.1	17349.1		7.02649		6742.1	2469.1	2469.1		33779.5	25108	25108		10.8434		6101.8	2315.5	2315.5		27711.3	17949.2	17949.2		6.20586		6994	2892.3
		10029.9	-20037.1					3931.2	-2090.5													8940.6	-27639.7					4273	-2114.4			8671.5	-17606.1					3786.3	-1791.9			9762.1	-16797.8					4101.7	-3063.8
		30067	17434.8	17434.8		8.7815		6021.7	1985.4	1985.4												36580.3	26774	26774		13.1484		6387.4	2036.3	2036.3		26277.6	16885.4	16885.4		11.0463		5578.2	1528.6	1528.6		26559.9	15814.7	15814.7		5.45598		7165.5	2898.6
		12632.2	-21197.5					4036.3	-3102.3													9806.3	-38945.3					4351.1	-2511.9			9392.2	-13438.1					4049.6	-3149.5			10745.2	-20014.2					4266.9	-2481.7
		33829.7	24133.5	24133.5		7.36878		7138.6	3275.1	3275.1												48751.6	38759.9	38759.9		15.5257		6863	2496.5	2496.5		22830.3	12671.2	12671.2		4.02567		7199.1	3147.6	3147.6		30759.4	21202.8	21202.8		7.69723		6748.6	2754.6
		9696.2	-35292.9					3863.5	-3462.4													9991.7	-21280.2					4366.5	-1655.7			10159.1	-22852.1					4051.5	-3564.7			9556.6	-31640.8					3994	-2164.7
		44989.1	34795.8	34795.8		10.4482		7325.9	3330.3	3330.3												31271.9	21917.4	21917.4		12.9658		6022.2	1690.4	1690.4		33011.2	23546.1	23546.1		6.53895		7616.2	3600.9	3600.9		41197.4	31853.9	31853.9		15.0659		6158.7	2114.3
		10193.3	-12519.2					3995.6	-2708													9354.5	-34153.7					4331.8	-2282			9465.1	-21598.8					4015.3	-4102.4			9343.5	-24682.2					4044.4	-2314.5
		22712.5	12182.8	12182.8		4.7158		6703.6	2583.4	2583.4												43508.2	34702.4	34702.4		13.6099		6613.8	2549.8	2549.8		31063.9	21075.2	21075.2		5.23659		8117.7	4024.6	4024.6		34025.7	23440.7	23440.7		10.6616		6358.9	2198.6
		10529.7	-29306.8					4120.2	-4840.4													8805.8	-17511.6					4064	-2272.6			9988.7	-23769					4093.1	-3978			10585						4160.3
		39836.5	29054.4	29054.4		6.46688		8960.6	4492.8	4492.8												26317.4	17017.5	17017.5		7.50265		6336.6	2268.2	2268.2		33757.7	23500.6	23500.6		6.23805		8071.1	3767.3	3767.3
		10782.1						4467.8														9299.9	-31175.9					4068.4	-2348.6			10257.1	-32931.8					4303.8	-4465
																						40475.8	31449.4	31449.4		13.685		6417	2298.1	2298.1		43188.9	33178	33178		7.16355		8768.8	4631.5	4631.5
																						9026.4	-32880					4118.9	-2345			10010.9	-28875					4137.3	-3539.9
																						41906.4	32860	32860		13.8931		6463.9	2365.2	2365.2		38885.9	27759.1	27759.1		8.41925		7677.2	3297.1	3297.1
																						9046.4	-24931.7					4098.7	-2105.4			11126.8	-22575.1					4380.1	-3135.1
																						33978.1	24475	24475		12.1259		6204.1	2018.4	2018.4		33701.9	22951.8	22951.8		7.65596		7515.2	2997.9	2997.9
																						9503.1	-25678.2					4185.7	-1728.4			10750.1	-25658.7					4517.3	-2455.7
																						35181.3	25756.7	25756.7		15.9662		5914.1	1613.2	1613.2		36408.8	25967.1	25967.1		9.52257		6973	2726.9	2726.9
																						9424.6	-39738.4					4300.9	-2455.2			10441.7	-21307.4					4246.1	-3587.6
																						49163	39592.6	39592.6		16.4346		6756.1	2409.1	2409.1		31749.1	21558.8	21558.8		5.80974		7833.7	3710.8	3710.8
																						9570.4	-25407.2					4347	-1554.2			10190.3						4122.9
																						34977.6	25768.9	25768.9		16.7276		5901.2	1540.5	1540.5
																						9208.7	-23755.5					4360.7	-1295.6
																						32964.2	22948.6	22948.6		17.8672		5656.3	1284.4	1284.4
																						10015.6						4371.9
				25948.1		6.78549				3913.48				15803.6		6.94272				2290.43				24640.6		10.2025				2517.95				23881.6		7.9299				3067.38				25180.2		9.05743
[truncated: 143 more columns]

## Sheet: WT — 03.02.25 (RPT3)
WILD TYPE
GVBD+3H
SLIDE 254, 255 & 256						COMPOSITE 0										COMPOSITE 1										COMPOSITE 2										COMPOSITE 3										COMPOSITE 4
			MAD2			MAD2/ACA			ACA
ACA-561 RED
MAD2-491 GREEN	CT	45404.3	34886.3	34886.3		3.56354		13462.6	9789.8	9789.8		52813.9	43534.7	43534.7		6.05852		11041	7185.7	7185.7		54642.9	44295.2	44295.2		3.20355		17933.9	13826.9	13826.9		59104.4	45235.7	45235.7		2.70203		20632.3	16741.4	16741.4		33137.6	22048.4	22048.4		2.97068		11187.5	7422
	Bg (arm)	10518	-37147					3672.8	-9424			9279.2	-38200.6					3855.3	-10216.6			10347.7	-60627.2					4107	-11943.5			13868.7	-52443.8					3890.9	-15435.1			11089.2	-36386.6					3765.5	-10482.3
	CT	47665	35408.2	35408.2		3.80165		13096.8	9313.9	9313.9		47479.8	37882.2	37882.2		3.69564		14071.9	10250.5	10250.5		70974.9	61782	61782		5.02285		16050.5	12300.2	12300.2		66312.5	51250.9	51250.9		3.32334		19326	15421.5	15421.5		47475.8	36395.9	36395.9		3.41489		14247.8	10658
	Bg (arm)	12256.8	-37991.1					3782.9	-12212.2			9597.6	-44618					3821.4	-9576.8			9192.9	-55216					3750.3	-11119.5			15061.6	-41938.9					3904.5	-15208.7			11079.9	-24674.9					3589.8	-8279.9
	CT	50247.9	38200.3	38200.3		3.14357		15995.1	12151.9	12151.9		54215.6	44158.8	44158.8		4.66263		13398.2	9470.8	9470.8		64408.9	53859.2	53859.2		4.90583		14869.8	10978.6	10978.6		57000.5	43002.8	43002.8		2.83746		19113.2	15155.4	15155.4		35754.8	25331.3	25331.3		3.06511		11869.7	8264.4
	Bg (arm)	12047.6	-31729.6					3843.2	-11728.2			10056.8	-40604.1					3927.4	-9168.2			10549.7	-35970.4					3891.2	-7737.6			13997.7	-44481.5					3957.8	-14479.6			10423.5	-21221.9					3605.3	-7685
	CT	43777.2	31731.1	31731.1		2.68942		15571.4	11798.5	11798.5		50660.9	40906.4	40906.4		4.43382		13095.6	9226	9226		46520.1	37304.6	37304.6		4.86649		11628.8	7665.6	7665.6		58479.2	44700.8	44700.8		3.02851		18437.4	14760	14760		31645.4	20774.9	20774.9		2.70475		11290.3	7680.9
	Bg (arm)	12046.1	-70083.4					3772.9	-13730.2			9754.5	-60387					3869.6	-10828.5			9215.5	-44938.5					3963.2	-10795			13778.4	-56093.7					3677.4	-16797.9			10870.5	-44063.4					3609.4	-12369.7
	CT	82129.5	69663.6	69663.6		5.12711		17503.1	13587.3	13587.3		70141.5	61247.3	61247.3		5.7115		14698.1	10723.5	10723.5		54154	44906.2	44906.2		4.09407		14758.2	10968.6	10968.6		69872.1	55624.7	55624.7		3.3821		20475.3	16446.8	16446.8		54933.9	43969.1	43969.1		3.54173		15979.1	12414.6
	Bg (arm)	12465.9	-39132.1					3915.8	-9299.5			8894.2	-51293.9					3974.6	-9587.9			9247.8	-35342.6					3789.6	-5623.1			14247.4	-64451.8					4028.5	-17589.8			10964.8	-26351					3564.5	-10086.5
	CT	51598	39446.7	39446.7		4.24958		13215.3	9282.5	9282.5		60188.1	51201.2	51201.2		5.21626		13562.5	9815.7	9815.7		44590.4	35794.6	35794.6		6.38517		9412.7	5605.9	5605.9		78699.2	64233.9	64233.9		3.61112		21618.3	17787.8	17787.8		37315.8	27254.3	27254.3		2.82777		13651	9638.1
	Bg (arm)	12151.3	-40934.8					3932.8	-13637.1			8986.9	-38833.4					3746.8	-6403.9			8795.8	-29247.4					3806.8	-7037.1			14465.3	-47309.8					3830.5	-16848.1			10061.5						4012.9
	CT	53086.1	40838.3	40838.3		2.99885		17569.9	13618	13618		47820.3	39539.4	39539.4		6.12719		10150.7	6453.1	6453.1		38043.2	29842.4	29842.4		4.08951		10843.9	7297.3	7297.3		61775.1	47876.1	47876.1		2.88664		20678.6	16585.4	16585.4
	Bg (arm)	12247.8	-33279.2					3951.9	-11978.6			8280.9	-44801.2					3697.6	-7496.5			8200.8	-43273.7					3546.6	-7675.5			13899	-55057.9					4093.2	-15868.7
	CT	45527	34366.6	34366.6		2.81437		15930.5	12211.1	12211.1		53082.1	44554.2	44554.2		5.9875		11194.1	7441.2	7441.2		51474.5	43387	43387		5.61085		11222.1	7732.7	7732.7		68956.9	55781.2	55781.2		3.39087		19961.9	16450.4	16450.4
	Bg (arm)	11160.4						3719.4				8527.9	-36384.2					3752.9	-6603.2			8087.5	-43166					3489.4	-8597.4			13175.7						3511.5
	CT											44912.1	36952.7	36952.7		5.61276		10356.1	6583.7	6583.7		51253.5	43663.2	43663.2		5.10036		12086.8	8560.8	8560.8
	Bg (arm)											7959.4	-54173.6					3772.4	-8928.4			7590.3	-27294.3					3526	-6832.5
	CT											62133	53024.8	53024.8		5.91498		12700.8	8964.5	8964.5		34884.6	26855.2	26855.2		3.92947		10358.5	6834.3	6834.3
	Bg (arm)											9108.2	-41068.4					3736.3	-9263.9			8029.4	-40267.5					3524.2	-10131.1
	CT											50176.6	40607.7	40607.7		4.38912		13000.2	9251.9	9251.9		48296.9	39951.1	39951.1		3.94692		13655.3	10122.1	10122.1
	Bg (arm)											9568.9	-32091.5					3748.3	-9444.9			8345.8	-43121.2					3533.2	-9593.9
	CT											41660.4	32714.8	32714.8		3.52253		13193.2	9287.3	9287.3		51467	43116.7	43116.7		4.59612		13127.1	9381.1	9381.1
	Bg (arm)											8945.6	-54419.8					3905.9	-9355.7			8350.3	-39576.2					3746	-11369.2
	CT											63365.4	53737.5	53737.5		5.79393		13261.6	9274.8	9274.8		47926.5	38594	38594		3.40921		15115.2	11320.5	11320.5
	Bg (arm)											9627.9	-39400.2					3986.8	-8008.9			9332.5	-38713.3					3794.7	-7877.4
	CT											49028.1	39608.3	39608.3		4.88654		11995.7	8105.6	8105.6		48045.8	39378.1	39378.1		4.96753		11672.1	7927.1	7927.1
	Bg (arm)											9419.8	-50220.1					3890.1	-8948.5			8667.7	-27710.5					3745	-7477.8
	CT											59639.9	49554.6	49554.6		5.69606		12838.6	8699.8	8699.8		36378.2	27502	27502		3.7198		11222.8	7393.4	7393.4
	Bg (arm)											10085.3	-45493.6					4138.8	-7909.7			8876.2	-36727.3					3829.4	-8040.9
	CT											55578.9	45263.1	45263.1		5.63387		12048.5	8034.1	8034.1		45603.5	36113.5	36113.5		4.49581		11870.3	8032.7	8032.7
	Bg (arm)											10315.8	-31950.2					4014.4	-10697.2			9490	-52546.4					3837.6	-11116
	CT											42266	32869.4	32869.4		3.04547		14711.6	10792.9	10792.9		62036.4	53111.9	53111.9		4.72177		14953.6	11248.3	11248.3
	Bg (arm)											9396.6	-69814.3					3918.7	-10468.5			8924.5	-43638					3705.3	-8742.6
	CT											79210.9	69046	69046		6.56175		14387.2	10522.5	10522.5		52562.5	43354.7	43354.7		4.91138		12447.9	8827.4	8827.4
	Bg (arm)											10164.9	-39710.7					3864.7	-8537.5			9207.8	-38208.2					3620.5	-9049.9
	CT											49875.6	40540.3	40540.3		4.67485		12402.2	8672	8672		47416	39173	39173		4.34368		12670.4	9018.4	9018.4
	Bg (arm)											9335.3	-36298.1					3730.2	-10013.7			8243	-22553.8					3652	-6569.6
	CT											45633.4	36108.5	36108.5		3.71422		13743.9	9721.7	9721.7		30796.8	22015.3	22015.3		3.37782		10221.6	6517.6	6517.6
	Bg (arm)											9524.9	-31796.5					4022.2	-10206.8			8781.5	-42005.6					3704	-8868.3
	CT											41321.4	31217.9	31217.9		3.01526		14229	10353.3	10353.3		50787.1	42017	42017		4.74935		12572.3	8846.9	8846.9
	Bg (arm)											10103.5	-44559.4					3875.7	-7473.4			8770.1	-37806.8					3725.4	-8538.7
	CT											54662.9	44899.4	44899.4		5.95712		11349.1	7537.1	7537.1		46576.9	37881.6	37881.6		4.45477		12264.1	8503.6	8503.6
	Bg (arm)											9763.5	-39935					3812	-8498.4			8695.3	-47778.8					3760.5	-11539.7
	CT											49698.5	39534.5	39534.5		4.71581		12310.4	8383.4	8383.4		56474.1	47597.5	47597.5		4.04744		15300.2	11759.9	11759.9
	Bg (arm)											10164	-58777.8					3927	-12005.1			8876.6	-65773.8					3540.3	-11986.1
	CT											68941.8	59432	59432		4.92158		15932.1	12075.8	12075.8		74650.4	63885.3	63885.3		5.58233		15526.4	11444.2	11444.2
	Bg (arm)											9509.8	-57289					3856.3	-10061.7			10765.1	-54291.3					4082.2	-13822.3
	CT											66798.8	56370.3	56370.3		5.64199		13918	9991.2	9991.2		65056.4	54829.6	54829.6		3.89442		17904.5	14079	14079
	Bg (arm)											10428.5	-49926.3					3926.8	-10666.7			10226.8	-46758.6					3825.5	-11573.7
	CT											60354.8	49965.6	49965.6		4.7177		14593.5	10591.1	10591.1		56985.4	47011.1	47011.1		4.07555		15399.2	11534.9	11534.9
	Bg (arm)											10389.2	-41718.5					4002.4	-11239.5			9974.3						3864.3
	CT											52107.7	42027.9	42027.9		3.73455		15241.9	11253.8	11253.8
	Bg (arm)											10079.8	-56335.3					3988.1	-8251.4
	CT											66415.1	56707.7	56707.7		6.87341		12239.5	8250.3	8250.3
	Bg (arm)											9707.4	-44761.7					3989.2	-9501.4
	CT											54469.1	44321.9	44321.9		4.66409		13490.6	9502.8	9502.8
	Bg (arm)											10147.2	-59919.4					3987.8	-8974.8
	CT											70066.6	60534.3	60534.3		6.83972		12962.6	8850.4	8850.4
	Bg (arm)											9532.3	-52297					4112.2	-11033
	CT											61829.3	52467.8	52467.8		4.67715		15145.2	11217.9	11217.9
	Bg (arm)											9361.5	-50457.3					3927.3	-11162.3
	CT											59818.8	49454.5	49454.5		4.70216		15089.6	10517.4	10517.4
	Bg (arm)											10364.3						4572.2
				40567.6		3.54851				11469.1				46249.6		5.05624				9281.31				42200.8		4.48085				9528				50963.3		3.14526				16168.6				29295.7		3.08749
GVBD+6H
ACA-561 RED						COMPOSITE 0										COMPOSITE 1										COMPOSITE 2										COMPOSITE 3										COMPOSITE 4
MAD2-491 GREEN
			MAD2			MAD2/ACA			ACA
	CT	23272.2	14605.7	14605.7		2.2097		10280	6609.8	6609.8		40700.8	32029	32029		6.74835		8550.4	4746.2	4746.2		43520.8	35314	35314		6.11826		9540.3	5771.9	5771.9		47360.1	39245.3	39245.3		5.1222		11308.2	7661.8	7661.8		28703.1	17319	17319		2.29485		11230.6	7546.9
	Bg (arm)	8666.5	-31185					3670.2	-7792			8671.8	-25623.9					3804.2	-2812.2			8206.8	-42354.3					3768.4	-6779.4			8114.8	-34609.2					3646.4	-5544.6			11384.1	-39474.1					3683.7	-7324.8
	CT	39851.5	31359.6	31359.6		4.08169		11462.2	7683	7683		34295.7	25558.9	25558.9		8.38987		6616.4	3046.4	3046.4		50561.1	42064	42064		6.26829		10547.8	6710.6	6710.6		42724	35080.5	35080.5		6.229		9191	5631.8	5631.8		50858.2	37424.7	37424.7		5.40562		11008.5	6923.3
	Bg (arm)	8491.9	-45657.6					3779.2	-7655.2			8736.8	-24035					3570	-4148			8497.1	-36634.1					3837.2	-7600.4			7643.5	-15563.6					3559.2	-5144.3			13433.5	-22125.7					4085.2	-6558.4
	CT	54149.5	44630.5	44630.5		5.96035		11434.4	7487.9	7487.9		32771.8	23423.2	23423.2		5.92363		7718	3954.2	3954.2		45131.2	37132.6	37132.6		4.8433		11437.6	7666.8	7666.8		23207.1	15663.9	15663.9		3.16423		8703.5	4950.3	4950.3		35559.2	23415.3	23415.3		3.49138		10643.6	6706.6
	Bg (arm)	9519	-45249					3946.5	-7127.5			9348.6	-49520.9					3763.8	-5821.9			7998.6	-38859.1					3770.8	-5896.3			7543.2	-42610.8					3753.2	-8204.3			12143.9	-7311.7					3937	-5443.8
	CT	54768	46047	46047		6.31923		11074	7286.8	7286.8		58869.5	49907.1	49907.1		8.3112		9585.7	6004.8	6004.8		46857.7	38496.7	38496.7		6.76734		9667.1	5688.6	5688.6		50154	42006.7	42006.7		5.04434		11957.5	8327.5	8327.5		19455.6	7712.4	7712.4		1.40225		9380.8	5500
	Bg (arm)	8721	-19227.4					3787.2	-7652.1			8962.4	-16423.8					3580.9	-5065.7			8361	-42009.4					3978.5	-9381.9			8147.3	-29018.3					3630	-6877			11743.2	-16626.9					3880.8	-5545.3
	CT	27948.4	19402.7	19402.7		2.46832		11439.3	7860.7	7860.7		25386.2	16278.6	16278.6		3.32556		8646.6	4895	4895		50370.4	41335.5	41335.5		4.41336		13360.4	9366	9366		37165.6	28524.4	28524.4		4.29054		10507	6648.2	6648.2		28370.1	19605.3	19605.3		3.40317		9426.1	5760.9
	Bg (arm)	8545.7	-31923					3578.6	-5684.4			9107.6	-42700.3					3751.6	-6060.9			9034.9	-32196.9					3994.4	-6264.4			8641.2	-30375.3					3858.8	-5809.3			8764.8	-33832.3					3665.2	-8017.8
	CT	40468.7	32417.5	32417.5		5.71707		9263	5670.3	5670.3		51807.9	42396.5	42396.5		7.01081		9812.5	6047.3	6047.3		41231.8	33124.4	33124.4		5.20276		10258.8	6366.7	6366.7		39016.5	30016.2	30016.2		5.05928		9668.1	5932.9	5932.9		42597.1	32986.1	32986.1		4.123		11683	8000.5
	Bg (arm)	8051.2	-24095.3					3592.7	-6060.8			9411.4	-34949.5					3765.2	-4453			8107.4	-26155.9					3892.1	-6393.9			9000.3	-25208.6					3735.2	-7823.5			9611	-15096.6					3682.5	-9445.2
	CT	32146.5	22365.7	22365.7		3.82607		9653.5	5845.6	5845.6		44360.9	34814.6	34814.6		7.69366		8218.2	4525.1	4525.1		34263.3	26044.5	26044.5		3.91088		10286	6659.5	6659.5		34208.9	24705.5	24705.5		3.07949		11558.7	8022.6	8022.6		24707.6	15977.2	15977.2		1.72792		13127.7	9246.5
	Bg (arm)	9780.8	-15174.1					3807.9	-4193			9546.3	-25979.9					3693.1	-5204.7			8218.8	-24969.5					3626.5	-6991			9503.4	-25511.7					3536.1	-6990.2			8730.4	-6903.3					3881.2	-7812.2
	CT	24954.9	16717	16717		3.80615		8000.9	4392.1	4392.1		35526.2	26430.8	26430.8		5.1979		8897.8	5084.9	5084.9		33188.3	25190.7	25190.7		3.63413		10617.5	6931.7	6931.7		35015.1	26082.3	26082.3		4.05477		10526.3	6432.5	6432.5		15633.7	6621.5	6621.5		0.817732		11693.4	8097.4
	Bg (arm)	8237.9	-18395.2					3608.8	-5346.9			9095.4	-33392.8					3812.9	-6391.9			7997.6	-29850.4					3685.8	-6712.8			8932.8	-35856.2					4093.8	-8178.1			9012.2	-24024.1					3596	-8327.1
	CT	26633.1	19225.1	19225.1		3.51535		8955.7	5468.9	5468.9		42488.2	33008	33008		5.14207		10204.8	6419.2	6419.2		37848	29566.3	29566.3		4.51808		10398.6	6544	6544		44789	35739.9	35739.9		4.24742		12271.9	8414.5	8414.5		33036.3	23653.9	23653.9		2.91987		11923.1	8101
	Bg (arm)	7408	-31948.9					3486.8	-7223.5			9480.2	-42722					3785.6	-6033.9			8281.7	-27436.3					3854.6	-6746.5			9049.1	-38051.6					3857.4	-6289.8			9382.4	-20516.8					3822.1	-7819.7
	CT	39356.9	31527.7	31527.7		4.48429		10710.3	7030.7	7030.7		52202.2	42620.4	42620.4		7.09182		9819.5	6009.8	6009.8		35718	27688.4	27688.4		4.20011		10601.1	6592.3	6592.3		47100.7	37898.1	37898.1		6.03271		10147.2	6282.1	6282.1		29899.2	20891.9	20891.9		2.65025		11641.8	7883
	Bg (arm)	7829.2	-12037.6					3679.6	-6162.3			9581.8	-42326.9					3809.7	-5323.2			8029.6	-32734.5					4008.8	-6537.1			9202.6	-15776.1					3865.1	-4915.2			9007.3	-28899.5					3758.8	-8379.1
	CT	19866.8	11523.3	11523.3		1.8619		9841.9	6189	6189		51908.7	42351.4	42351.4		7.86222		9132.9	5386.7	5386.7		40764.1	31564.2	31564.2		4.80876		10545.9	6563.9	6563.9		24978.7	16651.9	16651.9		3.25086		8780.3	5122.3	5122.3		37906.8	29185.1	29185.1		3.51903		12137.9	8293.5
	Bg (arm)	8343.5	-38608.4					3652.9	-5280			9557.3	-33312.7					3746.2	-5683.1			9199.9	-28378.7					3982	-6173			8326.8	-26059.7					3658	-7510.2			8721.7	-20212.4					3844.4	-7982.2
	CT	46951.9	38567.4	38567.4		7.3194		8932.9	5269.2	5269.2		42870	33649.2	33649.2		5.8081		9429.3	5793.5	5793.5		37578.6	28959.2	28959.2		4.59174		10155	6306.8	6306.8		34386.5	25819.3	25819.3		3.49216		11168.2	7393.5	7393.5		28934.1	20084.3	20084.3		2.51179		11826.6	7996
	Bg (arm)	8384.5	-9518.7					3663.7	-2341.1			9220.8	-23766					3635.8	-4392.1			8619.4	-26798.5					3848.2	-5012.8			8567.2	-30138.1					3774.7	-7659.1			8849.8	-15769.7					3830.6	-7549.1
	CT	17903.2	9974	9974		3.94822		6004.8	2526.2	2526.2		32986.8	24122.1	24122.1		5.50657		8027.9	4380.6	4380.6		35417.9	26784.4	26784.4		5.25009		8861	5101.7	5101.7		38705.3	29736.4	29736.4		3.8687		11433.8	7686.4	7686.4		24619.5	15996.9	15996.9		2.12101		11379.7	7542.1
	Bg (arm)	7929.2						3478.6				8864.7	-18951.9					3647.3	-5739.5			8633.5	-29198.5					3759.3	-5042.1			8968.9	-35059.7					3747.4	-7234			8622.6	-16069.3					3837.6	-6596.9
	CT											27816.6	18245.4	18245.4		3.41214		9386.8	5347.2	5347.2		37832	29605	29605		5.76253		8801.4	5137.5	5137.5		44028.6	34863.4	34863.4		4.85063		10981.4	7187.4	7187.4		24691.9	16362.6	16362.6		2.43952		10434.5	6707.3
	Bg (arm)											9571.2	-22406.9					4039.6	-5923			8227	-17036.5					3663.9	-5365.6			9165.2	-38463.9					3794	-6207			8329.3	-27057.6					3727.2	-7774.4
	CT											31978.1	21367.2	21367.2		3.55563		9962.6	6009.4	6009.4		25263.5	16596.3	16596.3		3.15891		9029.5	5253.8	5253.8		47629.1	39368.3	39368.3		6.27493		10001	6273.9	6273.9		35386.9	26734.3	26734.3		3.38791		11501.6	7891.1
	Bg (arm)											10610.9	-27671.4					3953.2	-5684.4			8667.2	-37491.2					3775.7	-5924.3			8260.8	-38216.7					3727.1	-7023.5			8652.6	-25365.6					3610.5	-5585
	CT											38282.3	26891	26891		4.88918		9637.6	5500.1	5500.1		46158.4	37748.8	37748.8		6.59103		9700	5727.3	5727.3		46477.5	37952.1	37952.1		5.44015		10750.6	6976.3	6976.3		34018.2	26158.3	26158.3		4.83151		9195.5	5414.1
	Bg (arm)											11391.3	-40161.5					4137.5	-6835.4			8409.6	-36249.4					3972.7	-6874.9			8525.4	-33275.7					3774.3	-6185.6			7859.9	-27835.8					3781.4	-5541.5
	CT											51552.8	41357	41357		5.93153		10972.9	6972.4	6972.4		44659	36491.8	36491.8		5.06177		10847.6	7209.3	7209.3		41801.1	33150	33150		5.32564		9959.9	6224.6	6224.6		35695.7	25133.9	25133.9		4.44384		9322.9	5655.9
	Bg (arm)											10195.8	-25640					4000.5	-6575.3			8167.2	-18496.3					3638.3	-2923.9			8651.1	-27532.4					3735.3	-8233.4			10561.8	-13459.1					3667	-6255
	CT											35835.8	25818.3	25818.3		3.96181		10575.8	6516.8	6516.8		26663.5	18171.8	18171.8		6.24267		6562.2	2910.9	2910.9		36183.5	27153.3	27153.3		3.36414		11968.7	8071.4	8071.4		24020.9	16330.9	16330.9		2.6494		9922	6164
	Bg (arm)											10017.5	-47554.3					4059	-6546.1			8491.7	-25861.7					3651.3	-4234.4			9030.2	-29011.4					3897.3	-8394.4			7690	-15780.6					3758	-5400.6
	CT											57571.8	48152.6	48152.6		6.93722		10605.1	6941.2	6941.2		34353.4	27570.3	27570.3		6.24964		7885.7	4411.5	4411.5		38041.6	29579.6	29579.6		3.54701		12291.7	8339.3	8339.3		23470.6	15775.7	15775.7		2.87767		9158.6	5482.1
	Bg (arm)											9419.2	-30552.6					3663.9	-7797.3			6783.1	-16634.6					3474.2	-5330.7			8462	-41580.1					3952.4	-8649.6			7694.9						3676.5
	CT											39971.8	30373.8	30373.8		4.03446		11461.2	7528.6	7528.6		23417.7	15934.8	15934.8		3.07372		8804.9	5184.2	5184.2		50042.1	41009.7	41009.7		4.70117		12602	8723.3	8723.3
	Bg (arm)											9598	-28100.8					3932.6	-4385.5			7482.9	-26215.3					3620.7	-5096.2			9032.4	-19223.9					3878.7	-5591.4
	CT											37698.8	27751.5	27751.5		6.44066		8318.1	4308.8	4308.8		33698.2	25651.7	25651.7		5.21132		8716.9	4922.3	4922.3		28256.3	19521	19521		3.45504		9470.1	5650	5650
	Bg (arm)											9947.3	-37702.5					4009.3	-4796			8046.5	-31158.2					3794.6	-6867.8			8735.3	-13804.3					3820.1	-7006
	CT											47649.8	37495.8	37495.8		7.81146		8805.3	4800.1	4800.1		39204.7	31666.5	31666.5		4.47843		10662.4	7070.9	7070.9		22539.6	13634	13634		1.96063		10826.1	6953.9	6953.9
	Bg (arm)											10154	-37575.6					4005.2	-4946.6			7538.2	-28468.8					3591.5	-6572			8905.6	-21865.6					3872.2	-6405
	CT											47729.6	37423.3	37423.3		7.30168		8951.8	5125.3	5125.3		36007	27497.3	27497.3		4.39317		10163.5	6259.1	6259.1		30771.2	22535.6	22535.6		3.43557		10277.2	6559.5	6559.5
	Bg (arm)											10306.3	-27343.7					3826.5	-5132.9			8509.7	-19310.6					3904.4	-7004.6			8235.6	-20835.3					3717.7	-5640.1
	CT											37650	28363.1	28363.1		5.41829		8959.4	5234.7	5234.7		27820.3	17982.8	17982.8		2.93094		10909	6135.5	6135.5		29070.9	20747.4	20747.4		3.59804		9357.8	5766.3	5766.3
	Bg (arm)											9286.9	-30961.9					3724.7	-5323.5			9837.5	-26288.3					4773.5	-6258.2			8323.5	-32168					3591.5	-6873.9
	CT											40248.8	31152.2	31152.2		6.06204		9048.2	5138.9	5138.9		36125.8	28110.4	28110.4		3.81049		11031.7	7377.1	7377.1		40491.5	32544.5	32544.5		4.9063		10465.4	6633.2	6633.2
	Bg (arm)											9096.6	-25517.4					3909.3	-4871.5			8015.4	-36423.7					3654.6	-7275.3			7947	-33621.2					3832.2	-4661.5
	CT											34614	25607.8	25607.8		5.3746		8780.8	4764.6	4764.6		44439.1	36691.6	36691.6		5.07309		10929.9	7232.6	7232.6		41568.2	33191.7	33191.7		6.97554		8493.7	4758.3	4758.3
	Bg (arm)											9006.2	-27251.6					4016.2	-4758			7747.5	-750.2					3697.3	-155.1			8376.5	-23064					3735.4	-5976
	CT											36257.8	27456.8	27456.8		5.42485		8774.2	5061.3	5061.3		8497.7	187.5	187.5		3.31858		3852.4	56.5	56.5		31440.5	23697.6	23697.6		3.84807		9711.4	6158.3	6158.3
	Bg (arm)											8801	-11896.7					3712.9	-4870.3			8310.2	-31117.7					3795.9	-8016.7			7742.9	-22304.6					3553.1	-4998.6
	CT											20697.7	12415.9	12415.9		2.57971		8583.2	4812.9	4812.9		39427.9	31417.4	31417.4		3.89301		11812.6	8070.2	8070.2		30047.5	21995.5	21995.5		4.60764		8551.7	4773.7	4773.7
	Bg (arm)											8281.8	-17584.8					3770.3	-4460.8			8010.5	-35701.6					3742.4	-6276			8052	-17119.6					3778	-6784.2
	CT											25866.6	18123.6	18123.6		4.02693		8231.1	4500.6	4500.6		43712.1	35370.7	35370.7		5.93897		10018.4	5955.7	5955.7		25171.6	16678	16678		2.42653		10562.2	6873.2	6873.2
	Bg (arm)											7743	-28577.7					3730.5	-3600.1			8341.4	-12836.8					4062.7	-7393.4			8493.6	-39280.1					3689	-7745.3
	CT											36320.7	28648.4	28648.4		7.69229		7330.6	3724.3	3724.3		21178.2	13745.7	13745.7		1.78268		11456.1	7710.7	7710.7		47773.7	38834.3	38834.3		5.11435		11434.3	7593.2	7593.2
	Bg (arm)											7672.3	-25373.1					3606.3	-4563.1			7432.5	-21481.4					3745.4	-6904.5			8939.4	-39529.5					3841.1	-8677
	CT											33045.4	25470.4	25470.4		5.52743		8169.4	4608	4608		28913.9	21528.1	21528.1		3.11934		10649.9	6901.5	6901.5		48468.9	39646.3	39646.3		4.48746		12518.1	8834.9	8834.9
	Bg (arm)											7575	-31593.6					3561.4	-4089.9			7385.8	-21181.1					3748.4	-4114.9			8822.6	-23107.9					3683.2	-5828.9
	CT											39168.6	31373.2	31373.2		7.72225		7651.3	4062.7	4062.7		28566.9	20636.2	20636.2		5.15274		7863.3	4004.9	4004.9		31930.5	24058.8	24058.8		4.0655		9512.1	5917.8	5917.8
	Bg (arm)											7795.4	-29006.2					3588.6	-4942.8			7930.7	-12008.4					3858.4	-4663.6			7871.7	-27792.7					3594.3	-6037.3
	CT											36801.6	28470.3	28470.3		5.79631		8531.4	4911.8	4911.8		19939.1	12050.7	12050.7		2.48915		8522	4841.3	4841.3		35664.4	27729.6	27729.6		4.74391		9631.6	5845.3	5845.3
	Bg (arm)											8331.3	-33794.8					3619.6	-5281.9			7888.4	-37044.6					3680.7	-5618.6			7934.8	-22114.9					3786.3	-5724.9
	CT											42126.1	33559.8	33559.8		6.5341		8901.5	5136.1	5136.1		44933	36667.2	36667.2		6.51699		9299.3	5626.4	5626.4		30049.7	21812.5	21812.5		3.73374		9511.2	5842	5842
	Bg (arm)											8566.3	-22707.6					3765.4	-4921.6			8265.8	-10114					3672.9	-4262.3			8237.2						3669.2
	CT											31273.9	22407.5	22407.5		4.39389		8687	5099.7	5099.7		18379.8	10700.5	10700.5		2.59375		7935.2	4125.5	4125.5
	Bg (arm)											8866.4	-20928.9					3587.3	-4229.2			7679.3	-26505.4					3809.7	-5891.7
	CT											29795.3	21241.3	21241.3		5.12691		7816.5	4143.1	4143.1		34184.7	25940.1	25940.1		4.29493		9701.4	6039.7	6039.7
	Bg (arm)											8554	-23612.6					3673.4	-3649.4			8244.6	-31350.8					3661.7	-7396.3
	CT											32166.6	23842.5	23842.5		6.64914		7322.8	3585.8	3585.8		39595.4	31350.4	31350.4		4.27362		11058	7335.8	7335.8
	Bg (arm)											8324.1	-31077.8					3737	-4368.7			8245	-26806.6					3722.2	-5804.3
	CT											39401.9	31027.4	31027.4		7.25109		8105.7	4279	4279		35051.6	27101.3	27101.3		4.68249		9526.5	5787.8	5787.8
	Bg (arm)											8374.5						3826.7				7950.3	-27325.5					3738.7	-6843.1
																						35275.8	26942.6	26942.6		4.07413		10581.8	6613.1	6613.1
																						8333.2	-24709.3					3968.7	-7178.8
																						33042.5	24773.7	24773.7		3.40181		11147.5	7282.5	7282.5
																						8268.8						3865
				26027.9		4.2706				6101.55				29753.3		5.89125				5115.98				27284.9		4.55243				6036.35				29025.7		4.34699				6719.48				20914.2		3.00093
GVBD+6H + NOCO
ACA-561 RED						COMPOSITE 0										COMPOSITE 1										COMPOSITE 2										COMPOSITE 3										COMPOSITE 4
MAD2-491 GREEN
			MAD2			MAD2/ACA			ACA
	CT	58800.9	49929.5	49929.5		4.21991		15492	11831.9	11831.9		63318.4	55087.8	55087.8		5.68854		13223.6	9684	9684		64083.5	55050.8	55050.8		4.22905		16729	13017.3	13017.3		54097.4	44283.2	44283.2		4.0823		14826.2	10847.6	10847.6		73256.1	63366.7	63366.7		7.59092		12405.3	8347.7
	Bg (arm)	8871.4	-17460.8					3660.1	-13705.8			8230.6	-45079.9					3539.6	-11550.2			9032.7	-37209.8					3711.7	-9675.3			9814.2	-29061.7					3978.6	-9527.5			9889.4	-41767.7					4057.6	-5704.2
	CT	26332.2	17820.5	17820.5		1.31803		17365.9	13520.6	13520.6		53310.5	43781.5	43781.5		3.99977		15089.8	10946	10946		46242.5	37407.9	37407.9		3.92042		13387	9541.8	9541.8		38875.9	30126.6	30126.6		3.08662		13506.1	9760.4	9760.4		51657.1	41266	41266		7.27026		9761.8	5676
	Bg (arm)	8511.7	-67170.2					3845.3	-11783			9529	-38470.4					4143.8	-9614.9			8834.6	-43053.6					3845.2	-10251.6			8749.3	-42033.1					3745.7	-10587.9			10391.1	-49563.4					4085.8	-6070.9
	CT	75681.9	66954.2	66954.2		5.70469		15628.3	11736.7	11736.7		47999.4	39596.9	39596.9		4.0554		13758.7	9764	9764		51888.2	42220.7	42220.7		4.04816		14096.8	10429.6	10429.6		50782.4	41491.1	41491.1		3.92132		14333.6	10580.9	10580.9		59954.5	50491.3	50491.3		8.31982		10156.7	6068.8
	Bg (arm)	8727.7	-68025.3					3891.6	-13074.4			8402.5	-50886.1					3994.7	-9336.7			9667.5	-46343.8					3667.2	-10454.6			9291.3	-40100.5					3752.7	-8320.3			9463.2	-65826.4					4087.9	-10410.1
	CT	76753	67183.9	67183.9		5.16414		16966	13009.7	13009.7		59288.6	49326.2	49326.2		5.26877		13331.4	9362	9362		56011.3	47442	47442		4.55398		14121.8	10417.7	10417.7		49391.8	40310.9	40310.9		4.97905		12073	8096.1	8096.1		75289.6	64334.1	64334.1		6.04894		14498	10635.6
	Bg (arm)	9569.1	-61876.1					3956.3	-12349.4			9962.4	-76434.9					3969.4	-10358.9			8569.3	-42727.5					3704.1	-11419.8			9080.9	-32913					3976.9	-12075.7			10955.5	-38364.3					3862.4	-6703.5
	CT	71445.2	62397.2	62397.2		4.91015		16305.7	12707.8	12707.8		86397.3	76156.4	76156.4		7.31422		14328.3	10412.1	10412.1		51296.8	41879.6	41879.6		3.71675		15123.9	11267.8	11267.8		41993.9	32779.7	32779.7		2.69636		16052.6	12157	12157		49319.8	38539	38539		6.30278		10565.9	6114.6
	Bg (arm)	9048	-76737.1					3597.9	-12852.1			10240.9	-51783.2					3916.2	-10703.8			9417.2	-31448.2					3856.1	-10550.3			9214.2	-21128.3					3895.6	-11803.4			10780.8	-37248					4451.3	-7561.5
	CT	85785.1	76217.9	76217.9		6.16525		16450	12362.5	12362.5		62024.1	51762.1	51762.1		4.82091		14620	10737	10737		40865.4	31106.7	31106.7		2.8898		14406.4	10764.3	10764.3		30342.5	21230	21230		1.81568		15699	11692.6	11692.6		48028.8	37449.2	37449.2		4.84641		12012.8	7727.2
	Bg (arm)	9567.2	-45340.2					4087.5	-11280.1			10262	-39949.6					3883	-8200.9			9758.7	-60624.9					3642.1	-9986.8			9112.5	-22813.6					4006.4	-12056.5			10579.6	-58071.6					4285.6	-10459.7
	CT	54907.4	46522.4	46522.4		3.96824		15367.6	11723.7	11723.7		50211.6	39354.7	39354.7		4.87504		12083.9	8072.7	8072.7		70383.6	60515.2	60515.2		6.32667		13628.9	9565.1	9565.1		31926.1	22020.4	22020.4		1.83919		16062.9	11972.9	11972.9		68651.2	58337.8	58337.8		5.48819		14745.3	10629.7
	Bg (arm)	8385	-28439.8					3643.9	-14153.1			10856.9	-44814					4011.2	-9379.3			9868.4	-40465.4					4063.8	-8701			9905.7	-35945.2					4090	-10351.5			10313.4	-35099.5					4115.6	-6064.4
	CT	36824.8	27371.5	27371.5		1.97891		17797	13831.6	13831.6		55670.9	45683.8	45683.8		4.79348		13390.5	9530.4	9530.4		50333.8	40240	40240		4.45794		12764.8	9026.6	9026.6		45850.9	36302.1	36302.1		3.4099		14441.5	10646.1	10646.1		45412.9	34871.5	34871.5		5.63498		10180	6188.4
	Bg (arm)	9453.3	-43511.3					3965.4	-14706			9987.1	-44802.9					3860.1	-9223.1			10093.8	-40643					3738.2	-12224.9			9548.8	-30358.4					3795.4	-8866.1			10541.4	-37820.4					3991.6	-7033.4
	CT	52964.6	43805.8	43805.8		2.98508		18671.4	14674.9	14674.9		54790	45404.1	45404.1		4.9153		13083.2	9237.3	9237.3		50736.8	41671.7	41671.7		3.40069		15963.1	12253.9	12253.9		39907.2	31533.8	31533.8		3.49835		12661.5	9013.9	9013.9		48361.8	37859.9	37859.9		5.59726		11025	6764
	Bg (arm)	9158.8	-34189.2					3996.5	-15154.5			9385.9	-51340.5					3845.9	-10255.5			9065.1	-43181.4					3709.2	-12393.8			8373.4	-45714.7					3647.6	-12504.3			10501.9	-60589.6					4261	-11238.8
	CT	43348	33667.6	33667.6		2.22283		19151	15146.3	15146.3		60726.4	51067.8	51067.8		5.52544		14101.4	9242.3	9242.3		52246.5	42506	42506		3.42528		16103	12409.5	12409.5		54088.1	44433.1	44433.1		3.58488		16151.9	12394.6	12394.6		71091.5	59995	59995		5.343		15499.8	11228.7
	Bg (arm)	9680.4	-49709.4					4004.7	-14145.6			9658.6	-70178					4859.1	-7869			9740.5	-53328.2					3693.5	-9227.5			9655	-39741.2					3757.3	-11684.9			11096.5	-36678.3					4271.1	-5662.8
	CT	59389.8	49825.1	49825.1		3.51909		18150.3	14158.5	14158.5		79836.6	69785.9	69785.9		7.72866		12728.1	9029.5	9029.5		63068.7	53266.5	53266.5		6.03395		12921	8827.8	8827.8		49396.2	40391.4	40391.4		3.60666		15442.2	11199.1	11199.1		47774.8	36487.4	36487.4		6.42803		9933.9	5676.3
	Bg (arm)	9564.7	-47369.7					3991.8	-11862.5			10050.7	-40292.8					3698.6	-11904			9802.2	-29037.2					4093.2	-10244.6			9004.8	-33230.9					4243.1	-10719.5			11287.4	-36216.7					4257.6	-10000.4
	CT	56934.4	46935.5	46935.5		4.04466		15854.3	11604.3	11604.3		50343.5	40143.7	40143.7		3.39381		15602.6	11828.5	11828.5		38839.4	29719.3	29719.3		2.86228		14337.8	10383.1	10383.1		42235.7	33287.1	33287.1		3.00103		14962.6	11091.9	11091.9		47504.1	37425.8	37425.8		3.82884		14258	9774.7
	Bg (arm)	9998.9	-43035.4					4250	-13192			10199.8	-33380.8					3774.1	-9776.6			9120.1	-63439.7					3954.7	-9544.3			8948.6	-41573.3					3870.7	-10599.9			10078.3	-37182.2					4483.3	-6283.6
	CT	53034.3	44570.9	44570.9		3.35326		17442	13291.8	13291.8		43580.6	34432	34432		3.54053		13550.7	9725.1	9725.1		72559.8	63224.1	63224.1		6.43922		13499	9818.6	9818.6		50521.9	40547.9	40547.9		3.89315		14470.6	10415.2	10415.2		47260.5	35681.7	35681.7		5.52716		10766.9	6455.7
	Bg (arm)	8463.4	-59269.5					4150.2	-12053.5			9148.6	-44272.6					3825.6	-10002.7			9335.7	-65728					3680.4	-12346.4			9974	-34960					4055.4	-10441.1			11578.8	-34554					4311.2	-7241.9
	CT	67732.9	58885.3	58885.3		4.78443		16203.7	12307.7	12307.7		53421.2	44318.4	44318.4		4.41181		13828.3	10045.4	10045.4		75063.7	65062.2	65062.2		5.3668		16026.8	12123.1	12123.1		44934	35794.5	35794.5		3.36573		14496.5	10635	10635		46132.8	35793.7	35793.7		4.86565		11553.1	7356.4
	Bg (arm)	8847.6	-29358.8					3896	-11999.9			9102.8	-32523.5					3782.9	-9584.1			10001.5	-51337.9					3903.7	-10806.5			9139.5	-59806					3861.5	-10463.9			10339.1	-65508.1					4196.7	-9102.9
	CT	38206.4	29629	29629		2.46066		15895.9	12041.1	12041.1		41626.3	31596.8	31596.8		3.35954		13367	9405.1	9405.1		61339.4	51371.2	51371.2		4.69972		14710.2	10930.7	10930.7		68945.5	59464.9	59464.9		5.8418		14325.4	10179.2	10179.2		75847.2	65126.7	65126.7		6.9582		13299.6	9359.7
	Bg (arm)	8577.4	-27531.6					3854.8	-13012			10029.5	-69456.6					3961.9	-9764.3			9968.2	-38362.9					3779.5	-10841			9480.6	-49573.7					4146.2	-11891.3			10720.5	-54443.2					3939.9	-10038.6
	CT	36109	27159	27159		2.1308		16866.8	12745.9	12745.9		79486.1	69966.7	69966.7		7.09328		13726.2	9863.8	9863.8		48331.1	38314.5	38314.5		3.54718		14620.5	10801.4	10801.4		59054.3	48640.6	48640.6		4.02501		16037.5	12084.6	12084.6		65163.7	54552.4	54552.4		5.60449		13978.5	9733.7
	Bg (arm)	8950	-59108.6					4120.9	-11648			9519.4	-28292.5					3862.4	-8484.9			10016.6	-45696.9					3819.1	-10422.1			10413.7	-39361.8					3952.9	-9192.3			10611.3	-72438.5					4244.8	-8198.4
	CT	68058.6	59282.6	59282.6		5.00427		15768.9	11846.4	11846.4		37811.9	27778.3	27778.3		3.35941		12347.3	8268.8	8268.8		55713.5	45701	45701		4.51359		14241.2	10125.2	10125.2		49775.5	40123.8	40123.8		4.41824		13145.2	9081.4	9081.4		83049.8	72678	72678		8.63641		12443.2	8415.3
	Bg (arm)	8776	-56821.3					3922.5	-12695.1			10033.6	-49545.3					4078.5	-10863.5			10012.5	-44845.8					4116	-6131.4			9651.7	-36871.8					4063.8	-9822.9			10371.8	-53421.4					4027.9	-10654.4
	CT	65597.3	56589.1	56589.1		4.58802		16617.6	12334.1	12334.1		59578.9	49614.5	49614.5		4.55882		14942	10883.2	10883.2		54858.3	45511.8	45511.8		7.11778		10247.4	6394.1	6394.1		46523.5	36840	36840		3.76772		13886.7	9777.8	9777.8		63793.2	52917.8	52917.8		4.97451		14682.3	10637.8
	Bg (arm)	9008.2	-57973.1					4283.5	-7767.3			9964.4	-61435.6					4058.8	-10846.4			9346.5	-27937.5					3853.3	-7436.3			9683.5	-39410.7					4108.9	-12133.5			10875.4	-70450.1					4044.5	-7828.5
	CT	66981.3	58315.4	58315.4		7.16625		12050.8	8137.5	8137.5		71400	62106.1	62106.1		5.74961		14905.2	10801.8	10801.8		37284	27920.4	27920.4		3.81802		11289.6	7312.8	7312.8		49094.2	39046.7	39046.7		3.22088		16242.4	12123	12123		81325.5	70697.4	70697.4		8.82042		11873	8015.2
	Bg (arm)	8665.9	-32683.7					3913.3	-12918.3			9293.9	-49146					4103.4	-12213.6			9363.6	-43384.5					3976.8	-7442.8			10047.5	-35739.5					4119.4	-12160.9			10628.1	-65239.3					3857.8	-8598.1
	CT	41349.6	32972.7	32972.7		2.54246		16831.6	12968.8	12968.8		58439.9	47767.8	47767.8		3.95668		16317	12072.7	12072.7		52748.1	43010.5	43010.5		5.74132		11419.6	7491.4	7491.4		45787	36101.3	36101.3		2.95818		16280.3	12203.9	12203.9		75867.4	65254.7	65254.7		7.86561		12455.9	8296.2
	Bg (arm)	8376.9	-51393.2					3862.8	-12896.7			10672.1	-45849.2					4244.3	-7450.7			9737.6	-56759.6					3928.2	-7961.4			9685.7	-25451.1					4076.4	-11233.1			10612.7	-68129.9					4159.7	-7492.6
	CT	59770.1	50123.9	50123.9		3.95783		16759.5	12664.5	12664.5		56521.3	45005.4	45005.4		7.21981		11695	6233.6	6233.6		66497.2	57281.7	57281.7		6.95369		11889.6	8237.6	8237.6		35136.8	25590.5	25590.5		2.34064		15309.5	10933.1	10933.1		78742.6	68855.8	68855.8		9.02187		11652.3	7632.1
	Bg (arm)	9646.2	-31868.7					4095	-7988.4			11515.9	-39955.2					5461.4	-9072.7			9215.5	-36363.8					3652	-9158.6			9546.3	-31158.2					4376.4	-10452.3			9886.8	-71935					4020.2	-7147.5
	CT	41514.9	33133.3	33133.3		4.05186		12083.4	8177.3	8177.3		51471.1	39620.1	39620.1		4.05449		14534.1	9771.9	9771.9		45579.3	37152.9	37152.9		4.04126		12810.6	9193.4	9193.4		40704.5	31065	31065		2.92379		14828.7	10624.9	10624.9		81821.8	71422.5	71422.5		10.0308		11167.7	7120.3
	Bg (arm)	8381.6	-61464.7					3906.1	-11482.8			11851	-53163.9					4762.2	-10310.4			8426.4	-47687					3617.2	-9101			9639.5	-34379.8					4203.8	-11285.3			10399.3	-32461.7					4047.4	-8465.5
	CT	69846.3	60304.8	60304.8		5.33322		15388.9	11307.4	11307.4		65014.9	55480.6	55480.6		4.97347		15072.6	11155.3	11155.3		56113.4	48386.1	48386.1		5.32605		12718.2	9084.8	9084.8		44019.3	34114	34114		3.01438		15489.1	11317.1	11317.1		42861	32968	32968		4.00316		12512.9	8235.5
	Bg (arm)	9541.5	-21210.1					4081.5	-11911.6			9534.3	-69332.1					3917.3	-11326.5			7727.3	-32630.8					3633.4	-10159.6			9905.3	-15127.3					4172	-11362.2			9893	-40310.7					4277.4	-8341.3
	CT	30751.6	22446.9	22446.9		1.84794		15993.1	12147	12147		78866.4	68295.3	68295.3		6.09959		15243.8	11196.7	11196.7		40358.1	32384.1	32384.1		3.19392		13793	10139.3	10139.3		25032.6	16082.8	16082.8		1.38971		15534.2	11572.8	11572.8		50203.7	40006.3	40006.3		4.64509		12618.7	8612.6
	Bg (arm)	8304.7	-25744.2					3846.1	-10933.4			10571.1	-51752.7					4047.1	-9618.3			7974	-54126.6					3653.7	-8989.4			8949.8	-34896.8					3961.4	-10923.2			10197.4	-22094.7					4006.1	-10654.5
	CT	34048.9	26218.8	26218.8		2.41348		14779.5	10863.5	10863.5		62323.8	52557.7	52557.7		5.38865		13665.4	9753.4	9753.4		62100.6	53615	53615		6.04133		12643.1	8874.7	8874.7		43846.6	34787.4	34787.4		3.18922		14884.6	10907.8	10907.8		32292.1	21578.2	21578.2		2.10472		14660.6	10252.3
	Bg (arm)	7830.1	-61032.1					3916	-9904.4			9766.1	-57905.8					3912	-11404.5			8485.6	-38549.6					3768.4	-7727			9059.2	-16586					3976.8	-8586.2			10713.9	-64524.8					4408.3	-9464.9
	CT	68862.2	59754.2	59754.2		6.12148		13820.4	9761.4	9761.4		67671.9	57308.6	57308.6		5.06546		15316.5	11313.6	11313.6		47035.2	37338.1	37338.1		4.84747		11495.4	7702.6	7702.6		25645.2	16290.5	16290.5		1.86286		12563	8744.9	8744.9		75238.7	65206.6	65206.6		6.69541		13873.2	9739
	Bg (arm)	9108	-35657.4					4059	-11764.9			10363.3	-42714					4002.9	-12551.2			9697.1	-21858.7					3792.8	-9593.5			9354.7	-8761					3818.1	-13166.9			10032.1	-65889					4134.2	-11126.4
	CT	44765.4	35566.9	35566.9		3.08133		15823.9	11542.7	11542.7		53077.3	42046	42046		3.37312		16554.1	12465	12465		31555.8	22833.6	22833.6		2.35158		13386.3	9709.9	9709.9		18115.7	8866.2	8866.2		0.672028		16985	13193.2	13193.2		75921.1	64433.2	64433.2		5.88904		15260.6	10941.2
	Bg (arm)	9198.5	-38264					4281.2	-9316.2			11031.3	-44224.5					4089.1	-12626.7			8722.2	-40795.4					3676.4	-7424.5			9249.5	-42215.2					3791.8	-11804			11487.9	-38274.5					4319.4	-5481.4
	CT	47462.5	39069.2	39069.2		4.04113		13597.4	9667.9	9667.9		55255.8	44835.6	44835.6		3.5451		16715.8	12647.2	12647.2		49517.6	40548.2	40548.2		5.53227		11100.9	7329.4	7329.4		51464.7	42156.3	42156.3		3.60123		15595.8	11706.1	11706.1		49762.4	37655.8	37655.8		7.14531		9800.8	5270
	Bg (arm)	8393.3	-45443.4					3929.5	-10537.9			10420.2	-51738					4068.6	-9245.9			8969.4	-35852.8					3771.5	-9584.1			9308.4	-36396.9					3889.7	-10744.3			12106.6	-55586.8					4530.8	-9200.9
	CT	53836.7	44122.4	44122.4		4.39125		14467.4	10047.8	10047.8		62158.2	50016.8	50016.8		5.64116		13314.5	8866.4	8866.4		44822.2	36118.7	36118.7		3.75603		13355.6	9616.2	9616.2		45705.3	36268.1	36268.1		3.38375		14634	10718.3	10718.3		67693.4	57508.1	57508.1		6.02987		13731.7	9537.2
	Bg (arm)	9714.3	-46369.5					4419.6	-10766.3			12141.4	-57480.5					4448.1	-8398			8703.5	-44262.4					3739.4	-8248.6			9437.2	-39778.3					3915.7	-10944.8			10185.3	-36925					4194.5	-6517
	CT	56083.8	46323.9	46323.9		4.19327		15185.9	11047.2	11047.2		69621.9	60064.6	60064.6		6.71465		12846.1	8945.3	8945.3		52965.9	44556.4	44556.4		5.31123		11988	8389.1	8389.1		49215.5	39391.5	39391.5		3.62151		14860.5	10877.1	10877.1		47110.3	37021.1	37021.1		5.71146		10711.5	6481.9
	Bg (arm)	9759.9	-38356.4					4138.7	-12758.4			9557.3	-58616.5					3900.8	-12052.3			8409.5	-41892.7					3598.9	-8347			9824	-22234.4					3983.4	-8775.8			10089.2	-34463.7					4229.6	-6745.3
	CT	48116.3	39089.7	39089.7		3.06175		16897.1	12767.1	12767.1		68173.8	59024.6	59024.6		4.8528		15953.1	12163	12163		50302.2	41674.7	41674.7		5.04628		11945.9	8258.5	8258.5		32058.4	22923	22923		2.61127		12759.2	8778.5	8778.5		44552.9	32481.8	32481.8		5.14514		10974.9	6313.1
	Bg (arm)	9026.6	-45855.2					4130	-9607.7			9149.2	-62828.5					3790.1	-12657.7			8627.5	-30994.4					3687.4	-5774.6			9135.4	-43433.5					3980.7	-7799.1			12071.1	-47430.4					4661.8	-6697.1
	CT	54881.8	46319.1	46319.1		4.71566		13737.7	9822.4	9822.4		71977.7	61181.2	61181.2		4.93361		16447.8	12400.9	12400.9		39621.9	30850.9	30850.9		5.34335		9462	5773.7	5773.7		52568.9	43199	43199		5.42211		11779.8	7967.2	7967.2		59501.5	49661.6	49661.6		7.0432		11358.9	7051
	Bg (arm)	8562.7						3915.3				10796.5	-57142.7					4046.9	-10405.7			8771	-54989.9					3688.3	-10669.2			9369.9	-39975.4					3812.6	-9679.5			9839.9	-45024					4307.9	-7038.9
	CT											67939.2	57133.5	57133.5		5.38447		14452.6	10610.8	10610.8		63760.9	54841.1	54841.1		5.18764		14357.5	10571.5	10571.5		49345.3	40184.2	40184.2		4.17767		13492.1	9618.8	9618.8		54863.9	44908.1	44908.1		6.06334		11346.8	7406.5
	Bg (arm)											10805.7	-46396.5					3841.8	-7902.2			8919.8	-44266.7					3786	-8517.7			9161.1	-45244.1					3873.3	-12736			9955.8	-52967.8					3940.3	-9303.2
	CT											57202.2	47037.9	47037.9		6.13311		11744	7669.5	7669.5		53186.5	44070.9	44070.9		5.14823		12303.7	8560.4	8560.4		54405.2	44735.5	44735.5		3.58242		16609.3	12487.5	12487.5		62923.6	53123.2	53123.2		5.75718		13243.5	9227.3
	Bg (arm)											10164.3	-56575.7					4074.5	-9329.6			9115.6	-44347					3743.3	-12224.3			9669.7	-39919.4					4121.8	-9807.5			9800.4	-51364.6					4016.2	-8434.3
	CT											66740	57059.3	57059.3		5.98865		13404.1	9527.9	9527.9		53462.6	44129.2	44129.2		3.61822		15967.6	12196.4	12196.4		49589.1	40160.9	40160.9		4.00021		13929.3	10039.7	10039.7		61165	51451.4	51451.4		6.38339		12450.5	8060.2
	Bg (arm)											9680.7	-50606.8					3876.2	-9709.7			9333.4	-47833.4					3771.2	-11269.6			9428.2	-39513.2					3889.6	-11315.6			9713.6	-46830.2					4390.3	-8737.1
	CT											60287.5	50151.2	50151.2		5.18809		13585.9	9666.6	9666.6		57166.8	47217.1	47217.1		4.26132		15040.8	11080.4	11080.4		48941.4	38860.9	38860.9		3.51339		15205.2	11060.8	11060.8		56543.8	45248.3	45248.3		5.49123		13127.4	8240.1
	Bg (arm)											10136.3	-60817.4					3919.3	-8326.3			9949.7	-48668.9					3960.4	-10052			10080.5	-33699.1					4144.4	-9619.5			11295.5	-49200.5					4887.3	-6771.8
	CT											70953.7	60469	60469		7.32168		12245.6	8258.9	8258.9		58618.6	49632.8	49632.8		4.84691		14012.4	10240.1	10240.1		43779.6	33916.1	33916.1		3.57614		13763.9	9484	9484		60496	50220.2	50220.2		6.83342		11659.1	7349.2
	Bg (arm)											10484.7	-59687.1					3986.7	-9781.9			8985.8	-40698					3772.3	-9867.9			9863.5	-41068.7					4279.9	-10925.6			10275.8	-23392.8					4309.9	-10574
	CT											70171.8	61134.6	61134.6		6.19047		13768.6	9875.6	9875.6		49683.8	39506.4	39506.4		4.12643		13640.2	9574	9574		50932.2	41115.2	41115.2		3.58515		15205.5	11468.2	11468.2		33668.6	22876.7	22876.7		2.09907		14883.9	10898.5
	Bg (arm)											9037.2	-70492.9					3893	-5768.2			10177.4	-34951.2					4066.2	-10192.4			9817						3737.3				10791.9	-32800.8					3985.4	-8709.7
	CT											79530.1	69657.5	69657.5		11.792		9661.2	5907.2	5907.2		45128.6	36619.6	36619.6		3.48712		14258.6	10501.4	10501.4												43592.7	33460.7	33460.7		3.87277		12695.1	8640
	Bg (arm)											9872.6	-41655					3754	-7924.9			8509	-55082.9					3757.2	-9585.7													10132						4055.1
												51527.6	42173.5	42173.5		5.41874		11678.9	7782.9	7782.9		63591.9	54924.1	54924.1		5.72013		13342.9	9601.9	9601.9
												9354.1	-58436.6					3896	-9489.5			8667.8	-31916.4					3741	-10763.6
												67790.7	58453.9	58453.9		6.22234		13385.5	9394.2	9394.2		40584.2	31350.4	31350.4		2.93293		14504.6	10689.1	10689.1
												9336.8	-61920.3					3991.3	-10041.9			9233.8						3815.5
												71257.1	61847.1	61847.1		6.13763		14033.2	10076.7	10076.7
												9410	-36151.3					3956.5	-7417.9
												45561.3	36022.3	36022.3		4.86933		11374.4	7397.8	7397.8
												9539	-29092.8					3976.6	-7282.9
												38631.8	29161.3	29161.3		3.91191		11259.5	7454.5	7454.5
												9470.5	-36701.7					3805	-7222.4
												46172.2	35809.9	35809.9		4.96877		11027.4	7207	7207
												10362.3	-59901.2					3820.4	-8896.3
												70263.5	60938.3	60938.3		6.98633		12716.7	8722.5	8722.5
												9325.2	-52167					3994.2	-6502
												61492.2	52101.1	52101.1		7.74691		10496.2	6725.4	6725.4
												9391.1	-77239.5					3770.8	-12293.8
												86630.6	76944.8	76944.8		6.72042		16064.6	11449.4	11449.4
												9685.8	-69444.7					4615.2	-16770.7
												79130.5	68552.6	68552.6		3.91367		21385.9	17516.2	17516.2
												10577.9	-39541.1					3869.7	-8671.6
												50119	41989.8	41989.8		4.76815		12541.3	8806.3	8806.3
												8129.2	-43980.7					3735	-7837.1
												52109.9	43690.9	43690.9		5.70936		11572.1	7652.5	7652.5
												8419	-47430.3					3919.6	-6024.4
												55849.3	47498.3	47498.3		7.73966		9944	6137	6137
												8351	-59951.6					3807	-7757.5
												68302.6	60249.8	60249.8		7.66605		11564.5	7859.3	7859.3
												8052.8	-51546.2					3705.2	-7939.2
												59599	50915	50915		6.41231		11644.4	7940.2	7940.2
												8684	-35508.2					3704.2	-5945.4
												44192.2	35353	35353		6.03047		9649.6	5862.4	5862.4
												8839.2	-19983.3					3787.2	-5030.7
												28822.5	20023.3	20023.3		3.96619		8817.9	5048.5	5048.5
												8799.2	-19998.5					3769.4	-5462.5
												28797.7	19776.6	19776.6		3.63207		9231.9	5445	5445
												9021.1	-25111					3786.9	-7731.3
												34132.1	25624.9	25624.9		3.30512		11518.2	7753.1	7753.1
												8507.2	-58928.8					3765.1	-8237
												67436	58777.3	58777.3		7.18145		12002.1	8184.6	8184.6
												8658.7	-63826.4					3817.5	-8333.3
												72485.1	63142.4	63142.4		7.51812		12150.8	8398.7	8398.7
												9342.7	-59650					3752.1	-9030
												68992.7	60805.9	60805.9		6.67859		12782.1	9104.6	9104.6
												8186.8	-37929.3					3677.5	-6635.4
												46116.1	37750.1	37750.1		5.78218		10312.9	6528.7	6528.7
												8366	-38858					3784.2	-6697.5
												47224	39178.2	39178.2		5.74722		10481.7	6816.9	6816.9
												8045.8	-39349.7					3664.8	-6157.1
												47395.5	38540.7	38540.7		6.38556		9821.9	6035.6	6035.6
												8854.8	-32825.1					3786.3	-6223.6
												41679.9	33816.1	33816.1		5.35082		10009.9	6319.8	6319.8
												7863.8	-32608.9					3690.1	-6665.9
												40472.7	32430.9	32430.9		4.9033		10356	6614.1	6614.1
												8041.8	-24852.5					3741.9	-6065.6
												32894.3	22141.7	22141.7		3.70318		9807.5	5979.1	5979.1
												10752.6	-17630.5					3828.4	-4576.6
												28383.1	20591.2	20591.2		4.34066		8405	4743.8	4743.8
												7791.9						3661.2
				45578.4		3.92004				11931.2				48339.9		5.47038				9004.37				43920.6		4.63122				9688.43				35159		3.33728				10726.9				48543.9		6.04916
[truncated: 57 more columns]

## Sheet: SEP-SEC KO — 03.02.25 (RPT3)
DBKO + sepS1121A
GVBD+3H
SLIDE 254, 255 & 256						COMPOSITE 0										COMPOSITE 1										COMPOSITE 3										COMPOSITE 4										COMPOSITE 5
			MAD2			MAD2/ACA			ACA
ACA-561 RED
MAD2-491 GREEN	CT	29595.1	21774.4	21774.4		5.91519		7290.1	3681.1	3681.1		29468.3	21533.7	21533.7		4.81663		8142.7	4470.7	4470.7		24339.8	16763.1	16763.1		2.6464		9832.8	6334.3	6334.3		55124.8	46828.1	46828.1		7.54598		9695.4	6205.7	6205.7		35959.8	28617.7	28617.7		5.69926		8440	5021.3
	Bg (arm)	7820.7	-16449					3609	-3710.8			7934.6	-33565.3					3672	-4122.3			7576.7	-16221.3					3498.5	-5947.8			8296.7	-41180.9					3489.7	-7113.7			7342.1	-29140.6					3418.7	-6278
	CT	24269.7	16862.8	16862.8		4.44776		7319.8	3791.3	3791.3		41499.9	34181.5	34181.5		8.39428		7794.3	4072	4072		23798	16346.1	16346.1		2.76481		9446.3	5912.2	5912.2		49477.6	40597.9	40597.9		5.82007		10603.4	6975.5	6975.5		36482.7	28827.3	28827.3		4.61835		9696.7	6241.9
	Bg (arm)	7406.9	-15202.7					3528.5	-3196.1			7318.4	-32219.8					3722.3	-5291.5			7451.9	-24844.2					3534.1	-7280.1			8879.7	-23142.4					3627.9	-5456.3			7655.4	-32665					3454.8	-8441.6
	CT	22609.6	14641.3	14641.3		4.59926		6724.6	3183.4	3183.4		39538.2	32116.1	32116.1		5.8478		9013.8	5492	5492		32296.1	24339.1	24339.1		3.35601		10814.2	7252.4	7252.4		32022.1	23897.8	23897.8		4.36418		9084.2	5475.9	5475.9		40320.4	32508.1	32508.1		3.90253		11896.4	8330
	Bg (arm)	7968.3	-14673					3541.2	-3970.4			7422.1	-29184.5					3521.8	-4969.9			7957	-29767.6					3561.8	-7941.1			8124.3	-22801.9					3608.3	-5141.4			7812.3	-23634.9					3566.4	-7835.6
	CT	22641.3	14673	14673		3.6956		7511.6	3970.4	3970.4		36606.6	29339.3	29339.3		5.99667		8491.7	4892.6	4892.6		37724.6	29278.5	29278.5		3.72519		11502.9	7859.6	7859.6		30926.2	22917.7	22917.7		4.39533		8749.7	5214.1	5214.1		31447.2	23229.2	23229.2		3.00889		11402	7720.2
	Bg (arm)	7968.3	-20687.2					3541.2	-4640			7267.3	-23212.7					3599.1	-5342			8446.1	-29269.8					3643.3	-5732.2			8008.5	-46194.9					3535.6	-6173.8			8218	-24007.8					3681.8	-5768
	CT	28655.5	20401.2	20401.2		4.40678		8181.2	4629.5	4629.5		30480	22430.6	22430.6		4.0937		8941.1	5479.3	5479.3		37715.9	29323.5	29323.5		5.05142		9375.5	5805	5805		54203.4	45675.2	45675.2		7.42553		9709.4	6151.1	6151.1		32225.8	23760.4	23760.4		4.07198		9449.8	5835.1
	Bg (arm)	8254.3	-15458.2					3551.7	-5214.1			8049.4	-24007.7					3461.8	-6232.8			8392.4	-23948.5					3570.5	-8718.6			8528.2	-43989.5					3558.3	-5436.1			8465.4	-23407.8					3614.7	-6802.4
	CT	23712.5	14985.1	14985.1		2.92701		8765.8	5119.6	5119.6		32057.1	24702.4	24702.4		4.04314		9694.6	6109.7	6109.7		32340.9	23227	23227		2.7129		12289.1	8561.7	8561.7		52517.7	43993.1	43993.1		8.1767		8994.4	5380.3	5380.3		31873.2	23285.4	23285.4		3.36319		10417.1	6923.6
	Bg (arm)	8727.4	-9251.5					3646.2	-5078.1			7354.7	-33487.2					3584.9	-6657			9113.9	-21667.7					3727.4	-8912.5			8524.6	-40143.2					3614.1	-5248.1			8587.8	-20242.5					3493.5	-7202.5
	CT	17978.9	9917	9917		1.9116		8724.3	5187.8	5187.8		40841.9	32907.5	32907.5		5.13281		10241.9	6411.2	6411.2		30781.6	22463.5	22463.5		2.53361		12639.9	8866.2	8866.2		48667.8	39611.8	39611.8		7.65401		8862.2	5175.3	5175.3		28830.3	20573.3	20573.3		2.92721		10696	7028.3
	Bg (arm)	8061.9	-18829					3536.5	-5236.9			7934.4	-27459.8					3830.7	-6165.9			8318.1	-35057.9					3773.7	-10481.1			9056	-51155.7					3686.9	-5125.8			8257	-26617.3					3667.7	-7111.1
	CT	26890.9	19411.5	19411.5		3.72096		8773.4	5216.8	5216.8		35394.2	26853.8	26853.8		4.20517		9996.6	6385.9	6385.9		43376	34810.8	34810.8		3.36099		14254.8	10357.3	10357.3		60211.7	51715.2	51715.2		10.025		8812.7	5158.6	5158.6		34874.3	25934.5	25934.5		3.61734		10778.8	7169.5
	Bg (arm)	7479.4	-27926.3					3556.6	-6558			8540.4	-22190.9					3610.7	-6760.9			8565.2	-29689.1					3897.5	-9645.4			8496.5	-51437.7					3654.1	-6367.1			8939.8	-33448.6					3609.3	-7734.4
	CT	35405.7	26977.5	26977.5		4.19851		10114.6	6425.5	6425.5		30731.3	21867.1	21867.1		3.22919		10371.6	6771.7	6771.7		38254.3	29017.6	29017.6		2.98213		13542.9	9730.5	9730.5		59934.2	50013.3	50013.3		7.86806		10021.2	6356.5	6356.5		42388.4	34185.7	34185.7		4.46224		11343.7	7661.1
	Bg (arm)	8428.2	-25833.7					3689.1	-5832.9			8864.2	-39395.4					3599.9	-5524.2			9236.7	-30728.6					3812.4	-9597.2			9920.9	-40598.6					3664.7	-5448.2			8202.7	-23536.8					3682.6	-6698.4
	CT	34261.9	25675.7	25675.7		4.36818		9522	5877.9	5877.9		48259.6	39389.8	39389.8		7.37071		9124.1	5344.1	5344.1		39965.3	30609.5	30609.5		3.18945		13409.6	9597.1	9597.1		50519.5	40525.1	40525.1		7.80154		9112.9	5194.5	5194.5		31739.5	23801.1	23801.1		3.49816		10381	6803.9
	Bg (arm)	8586.2	-29768.9					3644.1	-5504.1			8869.8	-51206.7					3780	-6046.7			9355.8	-29601.1					3812.5	-8477.7			9994.4	-67406					3918.4	-7338.2			7938.4	-19076.2					3577.1	-6284.5
	CT	38355.1	29305.5	29305.5		5.3921		9148.2	5434.9	5434.9		60076.5	51398.7	51398.7		8.34625		9826.7	6158.3	6158.3		38956.9	29745	29745		3.4375		12290.2	8653.1	8653.1		77400.4	67616.9	67616.9		8.85258		11256.6	7638.1	7638.1		27014.6	19184.2	19184.2		3.11508		9861.6	6158.5
	Bg (arm)	9049.6	-26561					3713.3	-5527.5			8677.8	-27403.2					3668.4	-5451.8			9211.9	-22100.1					3637.1	-8744			9783.5	-51872.2					3618.5	-7358.3			7830.4	-23324.9					3703.1	-6870.9
	CT	35610.6	26805.9	26805.9		4.77926		9240.8	5608.8	5608.8		36081	27177.9	27177.9		5.08359		9120.2	5346.2	5346.2		31312	22080.1	22080.1		2.61982		12381.1	8428.1	8428.1		61655.7	52337.7	52337.7		7.33854		10976.8	7131.9	7131.9		31155.3	22876.6	22876.6		3.37254		10574	6783.2
	Bg (arm)	8804.7	-29722.6					3632	-6114.8			8903.1	-23130.5					3774	-5888.1			9231.9	-27978.1					3953	-7840.2			9318	-59862.7					3844.9	-7831.6			8278.7	-23087.1					3790.8	-6755.1
	CT	38527.3	29806.3	29806.3		4.86356		9746.8	6128.5	6128.5		32033.6	23599.8	23599.8		3.89275		9662.1	6062.5	6062.5		37210	28686.1	28686.1		3.53247		11793.2	8120.7	8120.7		69180.7	59997	59997		7.57547		11676.5	7919.9	7919.9		31365.8	23949.7	23949.7		3.40921		10545.9	7025
	Bg (arm)	8721	-30032.2					3618.3	-4132.5			8433.8	-41088.5					3599.6	-6340.6			8523.9	-10238.1					3672.5	-7878			9183.7	-53979.2					3756.6	-7174.1			7416.1	-24958.9					3520.9	-5465.9
	CT	38753.2	30023.6	30023.6		7.26577		7750.8	4132.2	4132.2		49522.3	41365	41365		6.61861		9940.2	6249.8	6249.8		18762	10263	10263		1.30766		11550.5	7848.4	7848.4		63162.9	53967.8	53967.8		7.623		10930.7	7079.6	7079.6		32375	25169.9	25169.9		4.63406		8986.8	5431.5
	Bg (arm)	8729.6	-26561.6					3618.6	-5270.9			8157.3	-23940.5					3690.4	-5652.3			8499	-31536.4					3702.1	-8329			9195.1	-59943.5					3851.1	-7681.7			7205.1	-25906.1					3555.3	-5254.9
		35291.2	27303.8	27303.8		5.13625		8889.5	5315.9	5315.9		32097.8	24561.1	24561.1		4.26297		9342.7	5761.5	5761.5		40035.4	31644.3	31644.3		3.83786		12031.1	8245.3	8245.3		69138.6	60184.5	60184.5		7.64714		11532.8	7870.2	7870.2		33111.2	25933.6	25933.6		5.00726		8810.2	5179.2
		7987.4	-21141.9					3573.6	-4459.4			7536.7	-23301.6					3581.2	-5990.6			8391.1	-31829.4					3785.8	-7992.5			8954.1	-54200.2					3662.6	-8034.1			7177.6	-22489.5					3631	-5624.5
		29129.3	20949.7	20949.7		4.76216		8033	4399.2	4399.2		30838.3	22519.8	22519.8		3.75994		9571.8	5989.4	5989.4		40220.5	31675	31675		3.87225		11778.3	8180	8180		63154.3	54233.6	54233.6		6.86866		11696.7	7895.8	7895.8		29667.1	22212.6	22212.6		3.86615		9255.5	5745.4
		8179.6	-23031.9					3633.8	-4756			8318.5	-34971.1					3582.4	-5827.7			8545.5	-30876.4					3598.3	-7670.4			8920.7	-45134.8					3800.9	-7452.6			7454.5						3510.1
		31211.5	22958.4	22958.4		4.77157		8389.8	4811.5	4811.5		43289.6	34243.5	34243.5		6.02539		9410.1	5683.2	5683.2		39421.9	30643.1	30643.1		4.05573		11268.7	7555.5	7555.5		54055.5	45163	45163		5.88696		11253.5	7671.7	7671.7
		8253.1	-26146.9					3578.3	-4774.7			9046.1	-33527.4					3726.9	-6468.5			8778.8	-20086.3					3713.2	-8343.6			8892.5	-49894.9					3581.8	-6974.8
		34400	27000.6	27000.6		5.43425		8353	4968.6	4968.6		42573.5	34257.9	34257.9		5.28272		10195.4	6484.9	6484.9		28865.1	20757.9	20757.9		2.47112		12056.8	8400.2	8400.2		58787.4	49194.5	49194.5		7.24525		10556.6	6789.9	6789.9
		7399.4	-26389.4					3384.4	-3924.8			8315.6	-20352.2					3710.5	-5428.4			8107.2	-32062.9					3656.6	-9027.7			9592.9	-56482.5					3766.7	-7144.2
		33788.8	25090.9	25090.9		6.90696		7309.2	3632.7	3632.7		28667.8	19978.7	19978.7		3.6348		9138.9	5496.5	5496.5		40170.1	30601.5	30601.5		3.4274		12684.3	8928.5	8928.5		66075.4	57461.2	57461.2		7.86633		10910.9	7304.7	7304.7
		8697.9	-23722.9					3676.5	-3977.8			8689.1	-36563.2					3642.4	-5767.4			9568.6	-27335.6					3755.8	-9544.4			8614.2	-59330.6					3606.2	-7231.8
		32420.8	23658.3	23658.3		5.90351		7654.3	4007.5	4007.5		45252.3	36673.9	36673.9		6.51135		9409.8	5632.3	5632.3		36904.2	27287.3	27287.3		2.90102		13300.2	9406.1	9406.1		67944.8	58557.9	58557.9		8.05595		10838	7268.9	7268.9
		8762.5	-23957.8					3646.8	-3817.3			8578.4	-33057.7					3777.5	-6370.8			9616.9	-16866.7					3894.1	-7913.9			9386.9	-48558.8					3569.1	-5241
		32720.3	24066.9	24066.9		6.06953		7464.1	3965.2	3965.2		41636.1	33162.1	33162.1		5.10658		10148.3	6494	6494		26483.6	17596.5	17596.5		2.19058		11808	8032.8	8032.8		57945.7	48540.1	48540.1		9.81183		8810.1	4947.1	4947.1
		8653.4	-22910.8					3498.9	-4487.5			8474	-31394.6					3654.3	-4895.3			8887.1	-27368.3					3775.2	-7228.3			9405.6	-47472.6					3863	-5687
		31564.2	23324.9	23324.9		5.43476		7986.4	4291.8	4291.8		39868.6	31316.2	31316.2		6.32369		8549.6	4952.2	4952.2		36255.4	27441.8	27441.8		3.86254		11003.5	7104.6	7104.6		56878.2	47895.7	47895.7		7.91089		9550	6054.4	6054.4
		8239.3	-19744.6					3694.6	-4391.5			8552.4	-27790.9					3597.4	-5712.1			8813.6	-31453.7					3898.9	-7732.9			8982.5	-55277.7					3495.6	-5976.2
		27983.9	19650.1	19650.1		4.35257		8086.1	4514.6	4514.6		36343.3	28053.7	28053.7		4.89346		9309.5	5732.9	5732.9		40267.3	31928.3	31928.3		4.02952		11631.8	7923.6	7923.6		64260.2	55204.8	55204.8		9.46		9471.8	5835.6	5835.6
		8333.8	-27272.3					3571.5	-4924.8			8289.6	-29186.7					3576.6	-4514.5			8339	-26784					3708.2	-7000.4			9055.4	-52276.4					3636.2	-6424.7
		35606.1	27278.4	27278.4		5.66283		8496.3	4817.1	4817.1		37476.3	28991.4	28991.4		6.42141		8091.1	4514.8	4514.8		35123	27175	27175		3.83022		10708.6	7094.9	7094.9		61331.8	52431.8	52431.8		8.49979		10060.9	6168.6	6168.6
		8327.7	-14069.7					3679.2	-4096			8484.9	-25033.2					3576.3	-4463.9			7948	-27333.4					3613.7	-5826.1			8900	-40133.4					3892.3	-5370.4
		22397.4	13690	13690		3.4596		7775.2	3957.1	3957.1		33518.1	25224.5	25224.5		5.54141		8040.2	4552	4552		35281.4	27278.1	27278.1		4.67443		9439.8	5835.6	5835.6		49033.4	40808.7	40808.7		7.18008		9262.7	5683.6	5683.6
		8707.4	-11942.8					3818.1	-3838			8293.6	-29528.9					3488.2	-3509.1			8003.3	-25716.7					3604.2	-7900.1			8224.7	-44101.1					3579.1	-4804.7
		20650.2	11817	11817		2.99506		7656.1	3945.5	3945.5		37822.5	29909.2	29909.2		8.71277		6997.3	3432.8	3432.8		33720	25047.4	25047.4		3.23945		11504.3	7732	7732		52325.8	42929.7	42929.7		9.19896		8383.8	4666.8	4666.8
		8833.2	-20846.5					3710.6	-3959.7			7913.3	-22694.7					3564.5	-5192.8			8672.6	-22123.3					3772.3	-7025.5			9396.1	-44046.2					3717	-5136.8
		29679.7	19990.3	19990.3		5.04563		7670.3	3961.9	3961.9		30608	22901	22901		4.50976		8757.3	5078.1	5078.1		30795.9	22776.7	22776.7		3.19543		10797.8	7127.9	7127.9		53442.3	43548.2	43548.2		8.19669		8853.8	5312.9	5312.9
		9689.4	-25667.4					3708.4	-4629.4			7707	-29583.7					3679.2	-5245.3			8019.2	-21136.4					3669.9	-5232.7			9894.1	-45033.5					3540.9	-5347.8
		35356.8	24076.6	24076.6		5.27082		8337.8	4567.9	4567.9		37290.7	28721.9	28721.9		5.40068		8924.5	5318.2	5318.2		29155.6	21782.3	21782.3		4.18665		8902.6	5202.8	5202.8		54927.6	46135.7	46135.7		8.76588		8888.7	5263.1	5263.1
		11280.2	-19197.6					3769.9	-3446.6			8568.8	-23053.7					3606.3	-5119.5			7373.3	-29620.1					3699.8	-7909.2			8791.9						3625.6
		30477.8	20600.9	20600.9		6.00837		7216.5	3428.7	3428.7		31622.5	23757.2	23757.2		4.63275		8725.8	5128.1	5128.1		36993.4	28710	28710		3.60878		11609	7955.6	7955.6
		9876.9	-11756.5					3787.8	-2569.6			7865.3	-30062.6					3597.7	-5570			8283.4	-29350.4					3653.4	-9070.4
		21633.4	13384.6	13384.6		4.84861		6357.4	2760.5	2760.5		37927.9	30403.9	30403.9		5.33879		9167.7	5694.9	5694.9		37633.8	28426.8	28426.8		3.23989		12723.8	8774	8774
		8248.8	-13166.7					3596.9	-2548.2			7524	-15426.4					3472.8	-5695.4			9207	-37112.4					3949.8	-9454.4
		21415.5	13770.9	13770.9		5.25848		6145.1	2618.8	2618.8		22950.4	16244.4	16244.4		2.88323		9168.2	5634.1	5634.1		46319.4	37845	37845		3.93571		13404.2	9615.8	9615.8
		7644.6	-14506.9					3526.3	-3309.6			6706	-20928.6					3534.1	-4512			8474.4						3788.4
		22151.5	14669.6	14669.6		4.37037		6835.9	3356.6	3356.6		27634.6	21308.3	21308.3		4.68675		8046.1	4546.5	4546.5
		7481.9	-18834.4					3479.3	-3281.6			6326.3						3499.6
		26316.3	18318.9	18318.9		5.56146		6760.9	3293.9	3293.9
		7997.4	-23529.7					3467	-4426
		31527.1	20620.9	20620.9		5.22101		7893	3949.6	3949.6
		10906.2	-16335.2					3943.4	-4278.6
		27241.4	19284.2	19284.2		4.11186		8222	4689.9	4689.9
		7957.2						3532.1
				20936.2		4.83078				4389.78				28784.1		5.34374				5480.39				26308.7		3.34771				7949.74				47928		7.68073				6278.22				25253.1		3.91084
GVBD+6H
ACA-561 RED						COMPOSITE 0										COMPOSITE 1										COMPOSITE 2										COMPOSITE 3										COMPOSITE 4
MAD2-491 GREEN
			MAD2			MAD2/ACA			ACA
	CT	18287.1	11030.9	11030.9		2.0718		8901.3	5324.3	5324.3		27610.4	20563.4	20563.4		5.10638		7760	4027	4027		28647.6	20241.4	20241.4		3.32311		9946.1	6091.1	6091.1		14550.2	7018.1	7018.1		2.07342		7025.6	3384.8	3384.8		22341.6	14303.5	14303.5		2.95448		8538.3	4841.3
	Bg (arm)	7256.2	-13106					3577	-5512			7047	-8067.7					3733	-4847			8406.2	-18210.7					3855	-5425.3			7532.1	-9200.6					3640.8	-3003.8			8038.1	-9450.8					3697	-5305.1
	CT	20362.2	12681.6	12681.6		2.28148		9089	5558.5	5558.5		15114.7	7964.4	7964.4		1.65195		8580	4821.2	4821.2		26616.9	19206.7	19206.7		3.36523		9280.3	5707.4	5707.4		16732.7	9759.3	9759.3		3.11341		6644.6	3134.6	3134.6		17488.9	9451.2	9451.2		1.7488		9002.1	5404.4
	Bg (arm)	7680.6	-14838.4					3530.5	-6643.9			7150.3	-17036.8					3758.8	-5560.8			7410.2	-17092.3					3572.9	-3992.1			6973.4	-14687.7					3510	-4757.8			8037.7	-18397.7					3597.7	-5795.2
	CT	22519	15393.5	15393.5		2.34843		10174.4	6554.8	6554.8		24187.1	16129.4	16129.4		2.9004		9319.6	5561.1	5561.1		24502.5	16891.5	16891.5		4.28947		7565	3937.9	3937.9		21661.1	14484	14484		3.04798		8267.8	4752	4752		26435.4	17880.3	17880.3		3.11151		9392.9	5746.5
	Bg (arm)	7125.5	-15251.5					3619.6	-6077.5			8057.7	-13121.6					3758.5	-5065.7			7611	-8668.6					3627.1	-3941.9			7177.1	-10682.2					3515.8	-5322.5			8555.1	-10598.1					3646.4	-5679.6
	CT	22377	15223.9	15223.9		2.47001		9697.1	6163.5	6163.5		21179.3	14010.7	14010.7		2.67569		8824.2	5236.3	5236.3		16279.6	8469.9	8469.9		2.18358		7569	3878.9	3878.9		17859.3	10553.1	10553.1		2.01962		8838.3	5225.3	5225.3		19153.2	11700.1	11700.1		1.98887		9326	5882.8
	Bg (arm)	7153.1	-6022.2					3533.6	-4913.9			7168.6	-10752.1					3587.9	-2674.3			7809.7	-6925.1					3690.1	-5400.1			7306.2	-5205.7					3613	-5224.1			7453.1	-15031.1					3443.2	-4803.9
	CT	13175.3	5964.2	5964.2		1.20899		8447.5	4933.2	4933.2		17920.7	9775.6	9775.6		3.74573		6262.2	2609.8	2609.8		14734.8	7076.9	7076.9		1.29718		9090.2	5455.6	5455.6		12511.9	4821.4	4821.4		0.930054		8837.1	5184	5184		22484.2	13382.3	13382.3		2.84906		8247.1	4697.1
	Bg (arm)	7211.1	-6819.4					3514.3	-4707.6			8145.1	-15468.5					3652.4	-3692.6			7657.9	-5307.5					3634.6	-5431.3			7690.5	-8400.7					3653.1	-5133.6			9101.9	-21204.7					3550	-4913
	CT	14030.5	6796.4	6796.4		1.49477		8221.9	4546.8	4546.8		23613.6	15964.8	15964.8		4.41847		7345	3613.2	3613.2		12965.4	5389.7	5389.7		0.991811		9065.9	5434.2	5434.2		16091.2	7794.3	7794.3		1.51316		8786.7	5151	5151		30306.6	22111.1	22111.1		4.61831		8463	4787.7
	Bg (arm)	7234.1	-10685.5					3675.1	-5167.5			7648.8	-24320					3731.8	-4589.4			7575.7	-12572.1					3631.7	-5454.3			8296.9	-7283.7					3635.7	-4717.1			8195.5	-8875.5					3675.3	-2623.7
	CT	17919.6	11062.6	11062.6		2.07487		8842.6	5331.7	5331.7		31968.8	24228	24228		5.30443		8321.2	4567.5	4567.5		20147.8	12365.3	12365.3		2.35301		9086	5255.1	5255.1		15580.6	7596.5	7596.5		1.60786		8352.8	4724.6	4724.6		17071	8671.5	8671.5		3.46624		6299	2501.7
	Bg (arm)	6857	-8244.5					3510.9	-6360.1			7740.8	-13234.9					3753.7	-3057.2			7782.5	-11361.5					3830.9	-4230.3			7984.1	-14280.7					3628.2	-4487.2			8399.5	-9273.5					3797.3	-4239.1
	CT	15101.5	8383.6	8383.6		1.33272		9871	6290.6	6290.6		20975.7	13253.1	13253.1		4.18991		6810.9	3163.1	3163.1		19144	10647.6	10647.6		2.59432		8061.2	4104.2	4104.2		22264.8	14748.1	14748.1		3.23956		8115.4	4552.5	4552.5		17673	9961.7	9961.7		2.27899		8036.4	4371.1
	Bg (arm)	6717.9	-9443.4					3580.4	-6801.4			7722.6	-14932.8					3647.8	-5474.3			8496.4	-18249.5					3957	-6375.1			7516.7	-9246.3					3562.9	-3808.8			7711.3	-18709.9					3665.3	-3287.5
	CT	16161.3	9373.1	9373.1		1.3534		10381.8	6925.6	6925.6		22655.4	14816.8	14816.8		2.75272		9122.1	5382.6	5382.6		26745.9	17931.8	17931.8		2.89349		10332.1	6197.3	6197.3		16763	9209.9	9209.9		2.5214		7371.7	3652.7	3652.7		26421.2	16829.9	16829.9		5.3725		6952.8	3132.6
	Bg (arm)	6788.2	-11213.3					3456.2	-5062.3			7838.6	-9208.1					3739.5	-3832.3			8814.1	-20843.2					4134.8	-5549			7553.1	-8874.6					3719	-3448.3			9591.3	-15237.9					3820.2	-4153.4
	CT	18001.5	10653.7	10653.7		2.12882		8518.5	5004.5	5004.5		17046.7	8961.6	8961.6		2.271		7571.8	3946.1	3946.1		29657.3	20435.6	20435.6		3.4907		9683.8	5854.3	5854.3		16427.7	9026.3	9026.3		2.50926		7167.3	3597.2	3597.2		24829.2	15178.2	15178.2		3.50706		7973.6	4327.9
	Bg (arm)	7347.8	-9045.3					3514	-5313			8085.1	-19405.1					3625.7	-3837.3			9221.7	-22723.1					3829.5	-6254.8			7401.4	-8306.4					3570.1	-5123.7			9651						3645.7
	CT	16393.1	9084.6	9084.6		1.75748		8827	5169.1	5169.1		27490.2	19281.3	19281.3		5.12678		7463	3760.9	3760.9		31944.8	23755.3	23755.3		3.78848		10084.3	6270.4	6270.4		15707.8	8010.7	8010.7		1.61369		8693.8	4964.2	4964.2
	Bg (arm)	7308.5	-6218					3657.9	-5160.7			8208.9	-12624.6					3702.1	-5300.8			8189.5	-17062.9					3813.9	-6380.1			7697.1	-8601.2					3729.6	-4346.2
	CT	13526.5	5855	5855		1.13066		8818.6	5178.4	5178.4		20833.5	13016.9	13016.9		2.51739		9002.9	5170.8	5170.8		25252.4	17030.5	17030.5		2.62209		10194	6495	6495		16298.3	8526.3	8526.3		1.96034		8075.8	4349.4	4349.4
	Bg (arm)	7671.5	-6195.6					3640.2	-4225.2			7816.6	-16084.1					3832.1	-5080.4			8221.9	-12973.6					3699	-5120			7772	-10073.3					3726.4	-5886.1
	CT	13867.1	6416.9	6416.9		1.54859		7865.4	4143.7	4143.7		23900.7	15747.1	15747.1		3.12753		8912.5	5035	5035		21195.5	13631.6	13631.6		2.61904		8819	5204.8	5204.8		17845.3	10786.8	10786.8		1.77528		9612.5	6076.1	6076.1
	Bg (arm)	7450.2	-13874.6					3721.7	-6066.8			8153.6	-9937.4					3877.5	-6039.9			7563.9	-9031.3					3614.2	-3763.2			7058.5	-13603.6					3536.4	-4507.2
	CT	21324.8	13691.9	13691.9		2.2783		9788.5	6009.7	6009.7		18091	9972.2	9972.2		1.64116		9917.4	6076.3	6076.3		16595.2	8923	8923		2.53703		7377.4	3517.1	3517.1		20662.1	13637.2	13637.2		2.97372		8043.6	4585.9	4585.9
	Bg (arm)	7632.9	-14493.4					3778.8	-6939.8			8118.8	-8344.9					3841.1	-4883.4			7672.2	-13955.3					3860.3	-5970.8			7024.9						3457.7
	CT	22126.3	14434.3	14434.3		2.02931		10718.6	7112.9	7112.9		16463.7	8147.5	8147.5		1.69088		8724.5	4818.5	4818.5		21627.5	13213.7	13213.7		2.22869		9831.1	5928.9	5928.9
	Bg (arm)	7692	-7464.4					3605.7	-5261			8316.2	-14808.5					3906	-4186.8			8413.8	-4986					3902.2	-5834.8
	CT	15156.4	7542.9	7542.9		1.44447		8866.7	5221.9	5221.9		23124.7	14869.8	14869.8		3.46898		8092.8	4286.5	4286.5		13399.8	4963.5	4963.5		0.841328		9737	5899.6	5899.6
	Bg (arm)	7613.5	-21635.2					3644.8	-6747.2			8254.9						3806.3				8436.3	-20668.5					3837.4	-6224.3
	CT	29248.7	21447.2	21447.2		3.23619		10392	6627.3	6627.3												29104.8	21237.6	21237.6		3.40363		10061.7	6239.7	6239.7
	Bg (arm)	7801.5	-9100.3					3764.7	-6282.6													7867.2	-9660.8					3822	-6348.4
	CT	16901.8	9045.9	9045.9		1.45304		10047.3	6225.5	6225.5												17528	10004.4	10004.4		1.54206		10170.4	6487.7	6487.7
	Bg (arm)	7855.9	-12335.1					3821.8	-6163													7523.6						3682.7
	CT	20191	12745.2	12745.2		1.97836		9984.8	6442.3	6442.3
	Bg (arm)	7445.8	-15687.9					3542.5	-5914.9
	CT	23133.7	14161.2	14161.2		2.51562		9457.4	5629.3	5629.3
	Bg (arm)	8972.5	-11588.2					3828.1	-7551.9
	CT	20560.7	12593.3	12593.3		1.66266		11380	7574.2	7574.2
	Bg (arm)	7967.4	-14823					3805.8	-7091.5
	CT	22790.4	14871.6	14871.6		2.01739		10897.3	7371.7	7371.7
	Bg (arm)	7918.8	-13903.7					3525.6	-8096.4
	CT	21822.5	14365.1	14365.1		1.79364		11622	8008.9	8008.9
	Bg (arm)	7457.4	-15436.2					3613.1	-6140.6
	CT	22893.6	15339.2	15339.2		2.57538		9753.7	5956.1	5956.1
	Bg (arm)	7554.4	-10978.2					3797.6	-6600.6
	CT	18532.6	10476.5	10476.5		1.56202		10398.2	6707	6707
	Bg (arm)	8056.1	-17611.2					3691.2	-6500.4
	CT	25667.3	18151.1	18151.1		2.80451		10191.6	6472.1	6472.1
	Bg (arm)	7516.2	-13480.4					3719.5	-5780.5
	CT	20996.6	13409.1	13409.1		2.28155		9500	5877.2	5877.2
	Bg (arm)	7587.5	-15780.7					3622.8	-7371.7
	CT	23368.2	15879.6	15879.6		2.16908		10994.5	7320.9	7320.9
	Bg (arm)	7488.6	-15172.2					3673.6	-7240.2
	CT	22660.8	14579.7	14579.7		2.0203		10913.8	7216.6	7216.6
	Bg (arm)	8081.1	-12865.1					3697.2	-5915.6
	CT	20946.2	13035.1	13035.1		2.23315		9612.8	5837.1	5837.1
	Bg (arm)	7911.1	-14877.1					3775.7	-5705.3
	CT	22788.2	15309	15309		2.65077		9481	5775.3	5775.3
	Bg (arm)	7479.2	-12533.9					3705.7	-5620.3
	CT	20013.1	11797.2	11797.2		2.08564		9326	5656.4	5656.4
	Bg (arm)	8215.9	-11049					3669.6	-6009.2
	CT	19264.9	11396.8	11396.8		1.9084		9678.8	5971.9	5971.9
	Bg (arm)	7868.1	-13807.8					3706.9	-6793.6
	CT	21675.9	12780.5	12780.5		1.86803		10500.5	6841.7	6841.7
	Bg (arm)	8895.4	-11693.6					3658.8	-5732.8
		20589	12895.1	12895.1		2.2483		9391.6	5735.5	5735.5
		7693.9	-9179.4					3656.1	-5124.2
		16873.3	8916.4	8916.4		1.91269		8780.3	4661.7	4661.7
		7956.9	-8786.2					4118.6	-4637.7
		16743.1	9802.6	9802.6		1.91764		8756.3	5111.8	5111.8
		6940.5						3644.5
				12098.8		1.9938				6032.37				13742.6		3.16553				4536.59				13598.5		2.53183				5404.01				9712.29		2.20705				4523.88				13947		3.18958
GVBD+6H + NOCO
ACA-561 RED						COMPOSITE 0										COMPOSITE 1										COMPOSITE 2										COMPOSITE 4										COMPOSITE 5
MAD2-491 GREEN
			MAD2			MAD2/ACA			ACA
		29938.2	21084.6	21084.6		5.40201		7504.7	3903.1	3903.1		44736.5	36098.8	36098.8		9.89876		7471.4	3646.8	3646.8		25714.7	17532.8	17532.8		3.7456		8351.6	4680.9	4680.9		26762.4	19551.8	19551.8		4.88685		7482.1	4000.9	4000.9		23843.1	15720.7	15720.7		4.4796		7090.8	3509.4
		8853.6	-15141					3601.6	-3000.2			8637.7	-27484.9					3824.6	-3424.8			8181.9	-31574.7					3670.7	-4459.4			7210.6	-21352.9					3481.2	-5327.2			8122.4	-38468.3					3581.4	-7619.6
		23994.6	15047.8	15047.8		5.28197		6601.8	2848.9	2848.9		36122.6	27419.4	27419.4		7.9488		7249.4	3449.5	3449.5		39756.6	31157.7	31157.7		7.13317		8130.1	4368	4368		28563.5	20872.4	20872.4		3.95101		8808.4	5282.8	5282.8		46590.7	37806.5	37806.5		4.95537		11201	7629.4
		8946.8	-23287.9					3752.9	-3607.7			8703.2	-19840.9					3799.9	-2439.9			8598.9	-24441.1					3762.1	-3648.8			7691.1	-19586					3525.6	-5826			8784.2	-24675.8					3571.6	-4886.5
		32234.7	23320.9	23320.9		6.52771		7360.6	3572.6	3572.6		28544.1	18885	18885		7.73468		6239.8	2441.6	2441.6		33040	25008.9	25008.9		6.73115		7410.9	3715.4	3715.4		27277.1	19232.6	19232.6		3.28807		9351.6	5849.2	5849.2		33460	24994	24994		5.22483		8458.1	4783.7
		8913.8	-19571.1					3788	-2522.4			9659.1	-26830.3					3798.2	-3249.8			8031.1	-37247.6					3695.5	-5523			8044.5	-14418.5					3502.4	-4625.7			8466	-24679.1					3674.4	-4488.4
		28484.9	19540.7	19540.7		7.51161		6310.4	2601.4	2601.4		36489.4	26103.5	26103.5		8.35259		7048	3125.2	3125.2		45278.7	36639.2	36639.2		6.72526		9218.5	5448	5448		22463	14381.9	14381.9		3.0883		8128.1	4656.9	4656.9		33145.1	24602.2	24602.2		5.34215		8162.8	4605.3
		8944.2	-22007.2					3709	-4984.9			10385.9	-27481.5					3922.8	-4432.8			8639.5	-18841.7					3770.5	-5127.7			8081.1	-11003.1					3471.2	-5351.2			8542.9	-22236.3					3557.5	-4930
		30951.4	21848.5	21848.5		4.49243		8693.9	4863.4	4863.4		37867.4	27726.2	27726.2		6.2964		8355.6	4403.5	4403.5		27481.2	18661.4	18661.4		3.58673		8898.2	5202.9	5202.9		19084.2	11183.5	11183.5		2.09731		8822.4	5332.3	5332.3		30779.2	21756.5	21756.5		4.45821		8487.5	4880.1
		9102.9	-22763.4					3830.5	-4152.4			10141.2	-25037.6					3952.1	-4213.9			8819.8	-15668.6					3695.3	-4939.5			7900.7	-19668					3490.1	-5903.7			9022.7	-22522.1					3607.4	-5216.2
		31866.3	23134	23134		5.4515		7982.9	4243.6	4243.6		35178.8	25033.2	25033.2		5.75701		8166	4348.3	4348.3		24488.4	15553.8	15553.8		3.23788		8634.8	4803.7	4803.7		27568.7	19726.4	19726.4		3.36077		9393.8	5869.6	5869.6		31544.8	16146.2	16146.2		3.86208		8823.6	4180.7
		8732.3	-26202.9					3739.3	-5079.6			10145.6	-23568.5					3817.7	-3165.4			8934.6	-17108.7					3831.1	-4308.4			7842.3	-19940.2					3524.2	-3360.1			15398.6	-32049.5					4642.9	-5440.1
		34935.2	25597.7	25597.7		5.07518		8818.9	5043.7	5043.7		33714.1	25546.4	25546.4		7.57334		6983.1	3373.2	3373.2		26043.3	17182.3	17182.3		3.90117		8139.5	4404.4	4404.4		27782.5	19672.3	19672.3		5.85276		6884.3	3361.2	3361.2		47448.1	34294.1	34294.1		5.72322		10083	5992.1
		9337.5	-26703.3					3775.2	-5253.6			8167.7	-25919.1					3609.9	-3079.6			8861	-29165.1					3735.1	-4597.7			8110.2	-32819.3					3523.1	-4105			13154	-34620.2					4090.9	-4935
		36040.8	26431.1	26431.1		5.09928		9028.8	5183.3	5183.3		34086.8	23859.5	23859.5		8.65698		6689.5	2756.1	2756.1		38026.1	29982.1	29982.1		6.45262		8332.8	4646.5	4646.5		40929.5	32193.4	32193.4		7.91732		7628.1	4066.2	4066.2		47774.2	31595.6	31595.6		6.67644		9025.9	4732.4
		9609.7	-18680.3					3845.5	-5476.9			10227.3	-18511.6					3933.4	-3099			8044	-28952.5					3686.3	-4827			8736.1	-14711.3					3561.9	-3423			16178.6	-25496.4					4293.5	-4288.6
		28290	18754	18754		3.46475		9322.4	5412.8	5412.8		28738.9	18573.8	18573.8		5.61346		7032.4	3308.8	3308.8		36996.5	28888	28888		5.94061		8513.3	4862.8	4862.8		23447.4	15732.2	15732.2		4.50405		6984.9	3492.9	3492.9		41675	29847.1	29847.1		6.57903		8582.1	4536.7
		9536	-20716.4					3909.6	-5700.4			10165.1	-19894.2					3723.6	-3144.2			8108.5	-25338.8					3650.5	-4166.8			7715.2	-15948.3					3492	-2286.1			11827.9	-27283.9					4045.4	-3693
		30252.4	20935.6	20935.6		3.57245		9610	5860.3	5860.3		30059.3	20439.9	20439.9		6.74406		6867.8	3030.8	3030.8		33447.3	25240.3	25240.3		6.14972		7817.3	4104.3	4104.3		23663.5	15869.1	15869.1		7.12513		5778.1	2227.2	2227.2		39111.8	30277.6	30277.6		7.56467		7738.4	4002.5
		9316.8	-25657.3					3749.7	-3735.9			9619.4	-25022.9					3837	-3901.5			8207	-30645.6					3713	-3952.7			7794.4	-21158.4					3550.9	-4926.3			8834.2	-17227.8					3735.9	-2951
		34974.1	25601.9	25601.9		7.63006		7485.6	3355.4	3355.4		34642.3	25834.6	25834.6		6.44785		7738.5	4006.7	4006.7		38852.6	30291.1	30291.1		7.89859		7665.7	3835	3835		28952.8	20268.7	20268.7		4.11338		8477.2	4927.5	4927.5		26062	18372.2	18372.2		6.05963		6686.9	3031.9
		9372.2	-20389.3					4130.2	-3395.4			8807.7	-24033.6					3731.8	-3708.4			8561.5	-22371.5					3830.7	-3628.7			8684.1	-17042.2					3549.7	-5753.3			7689.8	-21238.2					3655	-3729.2
		29761.5	19524.4	19524.4		5.56156		7525.6	3510.6	3510.6		32841.3	22981	22981		6.50412		7440.2	3533.3	3533.3		30933	23311.5	23311.5		6.09292		7459.4	3826	3826		25726.3	17773.9	17773.9		3.07385		9303	5782.3	5782.3		28928	20760.9	20760.9		5.48766		7384.2	3783.2
		10237.1	-19792					4015	-4023.4			9860.3	-19650.9					3906.9	-4386.5			7621.5	-33417.3					3633.4	-4051.9			7952.4	-28953.3					3520.7	-3277.3			8167.1	-29675.1					3601	-4060.9
		30029.1	20197.2	20197.2		5.0598		8038.4	3991.7	3991.7		29511.2	19903.5	19903.5		4.37343		8293.4	4551	4551		41038.8	32637.1	32637.1		8.31815		7685.3	3923.6	3923.6		36905.7	29119.9	29119.9		8.9229		6798	3263.5	3263.5		37842.2	29568.6	29568.6		7.26466		7661.9	4070.2
		9831.9	-23029					4046.7	-3469.3			9607.7	-20453.9					3742.4	-4422.9			8401.7	-19657.3					3761.7	-3504.5			7785.8	-22326.9					3534.5	-3599.1			8273.6	-26933.3					3591.7	-5022.8
		32860.9	22205.1	22205.1		6.4804		7516	3426.5	3426.5		30061.6	20480.7	20480.7		4.84223		8165.3	4229.6	4229.6		28059	19803.5	19803.5		5.58254		7266.2	3547.4	3547.4		30112.7	21941.9	21941.9		6.1244		7133.6	3582.7	3582.7		35206.9	27313.9	27313.9		5.42642		8614.5	5033.5
		10655.8	-21805.1					4089.5	-3633.6			9580.9	-19659					3935.7	-2943.6			8255.5	-22844.3					3718.8	-3462.9			8170.8	-22732.1					3550.9	-4422.1			7893	-15095.6					3581	-3043.6
		32460.9	22584.2	22584.2		6.33498		7723.1	3565	3565		29239.9	19395.2	19395.2		6.39262		6879.3	3034	3034		31099.8	22483.3	22483.3		6.6178		7181.7	3397.4	3397.4		30902.9	23494.7	23494.7		5.14907		7973	4562.9	4562.9		22988.6	15089.5	15089.5		4.93976		6624.6	3054.7
		9876.7	-13370.8					4158.1	-2335.2			9844.7	-29479.5					3845.3	-3823.7			8616.5	-20355.4					3784.3	-4030.4			7408.2	-29000.2					3410.1	-4187.9			7899.1	-15213.9					3569.9	-3009.3
		23247.5	13379.3	13379.3		5.25008		6493.3	2548.4	2548.4		39324.2	29982.8	29982.8		7.83926		7669	3824.7	3824.7		28971.9	20231.1	20231.1		5.03474		7814.7	4018.3	4018.3		36408.4	28236.5	28236.5		6.82206		7598	4139	4139		23113	14990.8	14990.8		4.98099		6579.2	3009.6
		9868.2	-19951.8					3944.9	-2911			9341.4	-22514.3					3844.3	-3546.2			8740.8	-23194.7					3796.4	-4736.3			8171.9	-19214.6					3459	-4406.7			8122.2	-15771.5					3569.6	-3889.6
		29820	20886.8	20886.8		7.21404		6855.9	2895.3	2895.3		31855.7	22318.2	22318.2		6.25387		7390.5	3568.7	3568.7		31935.5	22780.8	22780.8		4.84811		8532.7	4698.9	4698.9		27386.5	19663.3	19663.3		4.46913		7865.7	4399.8	4399.8		23893.7	15826.3	15826.3		4.10827		7459.2	3852.3
		8933.2	-19397.3					3960.6	-3657.1			9537.5	-41106.8					3821.8	-5069.5			9154.7	-26796.5					3833.8	-4350.5			7723.2	-22882					3465.9	-4631.3			8067.4	-18746.3					3606.9	-3778.8
		28330.5	17573.6	17573.6		5.07952		7617.7	3459.7	3459.7		50644.3	40969.2	40969.2		8.05244		8891.3	5087.8	5087.8		35951.2	26957.5	26957.5		6.31101		8184.3	4271.5	4271.5		30605.2	22394.6	22394.6		5.06539		8097.2	4421.1	4421.1		26813.7	18725.2	18725.2		4.92509		7385.7	3802
		10756.9	-17885.8					4158	-3147.9			9675.1	-24768					3803.5	-3681.7			8993.7	-31557.9					3912.8	-4375.2			8210.6	-20799.4					3676.1	-5502.7			8088.5	-17752.1					3583.7	-3359.4
		28642.7	18067.8	18067.8		5.62983		7305.9	3209.3	3209.3		34443.1	25558.9	25558.9		6.60317		7485.2	3870.7	3870.7		40551.6	31730.4	31730.4		7.10727		8288	4464.5	4464.5		29010	20653.1	20653.1		3.7026		9178.8	5578	5578		25840.6	17786.3	17786.3		5.2805		6943.1	3368.3
		10574.9	-27853.4					4096.6	-3628.1			8884.2	-21700.4					3614.5	-3723.5			8821.2	-27996.3					3823.5	-4563.6			8356.9	-13293					3600.8	-4705.5			8054.3	-17958					3574.8	-3129.8
		38428.3	28309.8	28309.8		7.68641		7724.7	3683.1	3683.1		30584.6	21739.2	21739.2		5.83759		7338	3724	3724		36817.5	28878	28878		5.98		8387.1	4829.1	4829.1		21649.9	12877.5	12877.5		2.65362		8306.3	4852.8	4852.8		26012.3	17889.1	17889.1		5.6939		6704.6	3141.8
		10118.5	-20705.5					4041.6	-2637			8845.4	-32563.7					3614	-4714.8			7939.5	-26522.3					3558	-4551.5			8772.4	-22923.9					3453.5	-4505.5			8123.2	-15032					3562.8	-3974.1
		30824	21566.5	21566.5		8.05592		6678.6	2677.1	2677.1		41409.1	32281	32281		7.24894		8328.8	4453.2	4453.2		34461.8	25862.5	25862.5		5.94568		8109.5	4349.8	4349.8		31696.3	23559.5	23559.5		5.2634		7959	4476.1	4476.1		23155.2	14921.7	14921.7		3.77258		7536.9	3955.3
		9257.5	-18821.8					4001.5	-3536.6			9128.1	-32303.1					3875.6	-4755.9			8599.3	-19724.2					3759.7	-4535.9			8136.8	-27900.2					3482.9	-4205.6			8233.5	-16029.6					3581.6	-3331.1
		28079.3	17958	17958		5.12661		7538.1	3502.9	3502.9		41431.2	31696.6	31696.6		6.5335		8631.5	4851.4	4851.4		28323.5	19242.5	19242.5		4.24021		8295.6	4538.1	4538.1		36037	28051.4	28051.4		7.31057		7688.5	3837.1	3837.1		24263.1	16992	16992		5.11484		6912.7	3322.1
		10121.3	-19270.6					4035.2	-3897.5			9734.6	-22840.2					3780.1	-3383.8			9081	-17346					3757.5	-4145.7			7985.6	-26327.6					3851.4	-4966			7271.1	-21700.1					3590.6	-5244.3
		29391.9	19154.8	19154.8		5.09599		7932.7	3758.8	3758.8		32574.8	23103	23103		7.08833		7163.9	3259.3	3259.3		26427	17564.1	17564.1		4.25487		7903.2	4128	4128		34313.2	26458.4	26458.4		4.98773		8817.4	5304.7	5304.7		28971.2	20924.5	20924.5		3.9991		8834.9	5232.3
		10237.1	-26019.5					4173.9	-3971.9			9471.8	-14863					3904.6	-3093.6			8862.9	-31405.7					3775.2	-4326			7854.8	-27929					3512.7	-4837.6			8046.7	-34725.6					3602.6	-7166.9
		36256.6	26937.6	26937.6		6.63177		8145.8	4061.9	4061.9		24334.8	15517.5	15517.5		4.62491		6998.2	3355.2	3355.2		40268.6	31050.1	31050.1		7.27169		8101.2	4270	4270		35783.8	27939	27939		5.85502		8350.3	4771.8	4771.8		42772.3	34406.8	34406.8		4.75193		10769.5	7240.6
		9319	-27564.6					4083.9	-4153.9			8817.3	-24947.9					3643	-4041.1			9218.5	-23228.7					3831.2	-3592.7			7844.8	-23529.7					3578.5	-5066.9			8365.5	-42190.4					3528.9	-9396
		36883.6	27536.6	27536.6		6.5554		8237.8	4200.6	4200.6		33765.2	25316.3	25316.3		6.2918		7684.1	4023.7	4023.7		32447.2	23602.8	23602.8		6.41625		7423.9	3678.6	3678.6		31374.5	24104.5	24104.5		4.66364		8645.4	5168.6	5168.6		50555.9	42098.5	42098.5		4.58779		12924.9	9176.2
		9347	-24083.4					4037.2	-3254.3			8448.9	-23402.6					3660.4	-4477.2			8844.4	-33408.6					3745.3	-4943.2			7270	-22769.9					3476.8	-4556.8			8457.4	-16087					3748.7	-4360.8
		33430.4	24481.4	24481.4		7.29851		7291.5	3354.3	3354.3		31851.5	22989.7	22989.7		5.2		8137.6	4421.1	4421.1		42253	33730.2	33730.2		6.64059		8688.5	5079.4	5079.4		30039.9	22179.9	22179.9		4.92154		8033.6	4506.7	4506.7		24544.4	16541.7	16541.7		3.57875		8109.5	4622.2
		8949	-12470.2					3937.2	-2903.3			8861.8	-12105.1					3716.5	-2335.1			8522.8	-34906.8					3609.1	-4272.9			7860	-25247.4					3526.9	-4678.9			8002.7	-27097.8					3487.3	-6227
		21419.2	11195.2	11195.2		3.87082		6840.5	2892.2	2892.2		20966.9	11005.4	11005.4		5.0574		6051.6	2176.1	2176.1		43429.6	34933.1	34933.1		8.34203		7882	4187.6	4187.6		33107.4	26174	26174		5.60219		8205.8	4672.1	4672.1		35100.5	27386.5	27386.5		4.50718		9714.3	6076.2
		10224	-21537					3948.3	-4787.5			9961.5	-28023.3					3875.5	-4148.5			8496.5	-33170.1					3694.4	-4768.6			6933.4	-24364.5					3533.7	-3595.9			7714	-10764.6					3638.1	-2658.3
		31761	20117.6	20117.6		4.83538		8735.8	4160.5	4160.5		37984.8	28458.1	28458.1		6.81256		8024	4177.3	4177.3		41666.6	33182.3	33182.3		7.02122		8463	4726	4726		31297.9	23762.1	23762.1		6.35843		7129.6	3737.1	3737.1		18478.6	10585.2	10585.2		3.93634		6296.4	2689.1
		11643.4	-11836					4575.3	-2495.6			9526.7	-20789.4					3846.7	-3977.7			8484.3	-34314					3737	-4374.5			7535.8	-24512					3392.5	-3955.1			7893.4	-17915.8					3607.3	-3856.7
		23479.4	13218	13218		4.1283		7070.9	3201.8	3201.8		30316.1	19935.4	19935.4		5.1068		7824.4	3903.7	3903.7		42798.3	33548.9	33548.9		7.86462		8111.5	4265.8	4265.8		32047.8	24179.7	24179.7		6.2909		7347.6	3843.6	3843.6		25809.2	18251	18251		4.55239		7464	4009.1
		10261.4	-34674.7					3869.1	-4570			10380.7	-19749.3					3920.7	-3357.9			9249.4	-22804.3					3845.7	-4398.8			7868.1	-15157.3					3504	-3895.3			7558.2	-29992.4					3454.9	-6044.5
		44936.1	35692.6	35692.6		7.94564		8439.1	4492.1	4492.1		30130	20833.9	20833.9		6.29861		7278.6	3307.7	3307.7		32053.7	22314.3	22314.3		5.08843		8244.5	4385.3	4385.3		23025.4	15149.2	15149.2		3.90504		7399.3	3879.4	3879.4		37550.6	29543.3	29543.3		5.01006		9499.4	5896.8
		9243.5	-34153.3					3947	-3914.3			9296.1	-27146.2					3970.9	-3513.9			9739.4	-36898.3					3859.2	-4447.6			7876.2	-25168.5					3519.9	-4607.6			8007.3	-22578.1					3602.6	-4356.6
		43396.8	34114.4	34114.4		8.95462		7861.3	3809.7	3809.7		36442.3	26959.7	26959.7		7.34777		7484.8	3669.1	3669.1		46637.7	36531.7	36531.7		8.2055		8306.8	4452.1	4452.1		33044.7	25281.8	25281.8		5.68424		8127.5	4447.7	4447.7		30585.4	22223.6	22223.6		5.13389		7959.2	4328.8
		9282.4	-29664.2					4051.6	-4958.1			9482.6	-27419.1					3815.7	-3325.6			10106	-31227					3854.7	-5414.2			7762.9	-20292.2					3679.8	-3981.3			8361.8	-17489.7					3630.4	-2593.7
		38946.6	28526.9	28526.9		5.89667		9009.7	4837.8	4837.8		36901.7	26866.6	26866.6		8.80959		7141.3	3049.7	3049.7		41333	32000.5	32000.5		6.2501		9268.9	5120	5120		28055.1	20365.8	20365.8		4.86057		7661.1	4190	4190		25851.5	16980	16980		6.50425		6224.1	2610.6
		10419.7	-20214.6					4171.9	-3469.2			10035.1	-18452.9					4091.6	-4397.7			9332.5	-27948.8					4148.9	-5764.6			7689.3	-27935.6					3471.1	-4807.4			8871.5	-19133					3613.5	-4661.7
		30634.3	20063	20063		5.4772		7641.1	3663	3663		28488	19750.8	19750.8		4.10927		8489.3	4806.4	4806.4		37281.3	27132.9	27132.9		4.57368		9913.5	5932.4	5932.4		35624.9	27918.8	27918.8		5.85275		8278.5	4770.2	4770.2		28004.5	18636.7	18636.7		4.10735		8275.2	4537.4
		10571.3	-32775.4					3978.1	-4410.4			8737.2	-20118.2					3682.9	-2650			10148.4	-38918.8					3981.1	-5766.4			7706.1	-21356.2					3508.3	-4618.3			9367.8	-26509.4					3737.8	-4791.5
		43346.7	34089.6	34089.6		7.87725		8388.5	4327.6	4327.6		28855.4	19878.5	19878.5		7.75444		6332.9	2563.5	2563.5		49067.2	39781.5	39781.5		6.81774		9747.5	5835	5835		29062.3	20654.1	20654.1		4.55137		8126.6	4538	4538		35877.2	27035.9	27035.9		5.58143		8529.3	4843.9
		9257.1	-31338					4060.9	-4650.6			8976.9	-20323.4					3769.4	-3437.4			9285.7	-33123.2					3912.5	-5990.7			8408.2	-20345.5					3588.6	-5156.7			8841.3	-17583.9					3685.4	-4679.7
		40595.1	30932.9	30932.9		6.65195		8711.5	4650.2	4650.2		29300.3	20032	20032		6.03264		7206.8	3320.6	3320.6		42408.9	32603.4	32603.4		5.47938		9903.2	5950.2	5950.2		28753.7	20724.9	20724.9		4.04475		8745.3	5123.9	5123.9		26425.2	17122.5	17122.5		3.71163		8365.1	4613.2
		9662.2	-16928.8					4061.3	-3968.6			9268.3	-27687.2					3886.2	-3295.3			9805.5	-34308.9					3953	-5441.6			8028.8	-17985.9					3621.4	-4195.5			9302.7	-16413					3751.9	-5407.6
		26591	16246.7	16246.7		4.1953		8029.9	3872.6	3872.6		36955.5	28003.2	28003.2		7.9984		7181.5	3501.1	3501.1		44114.4	34590.3	34590.3		6.18125		9394.6	5596	5596		26014.7	18273.6	18273.6		4.41775		7816.9	4136.4	4136.4		25715.7	16031.1	16031.1		2.98275		9159.5	5374.6
		10344.3	-18077.8					4157.3	-3481.3			8952.3	-27568.3					3680.4	-3565			9524.1	-31956.4					3798.6	-5341.7			7741.1	-229.9					3680.5	-95.3			9684.6	-22001.6					3784.9	-5643
		28422.1	18015.8	18015.8		5.12511		7638.6	3515.2	3515.2		36520.6	27684.8	27684.8		7.70842		7245.4	3591.5	3591.5		41480.5	32765.5	32765.5		5.93084		9140.3	5524.6	5524.6		7971	-135.2			#VALUE!		3775.8	92.9	92.9		31686.2	23324.1	23324.1		4.02535		9427.9	5794.3
		10406.3	-30234.9					4123.4	-4700.9			8835.8	-16625					3653.9	-3154.9			8715	-29987.2					3615.7	-4599.8			8106.2	-18643.7					3682.9	-4419.1			8362.1	-22537.6					3633.6	-3975.9
		40641.2	31055.7	31055.7		6.06012		8824.3	5124.6	5124.6		25460.8	16318.6	16318.6		5.27803		6808.8	3091.8	3091.8		38702.2	30298.4	30298.4		6.65753		8215.5	4551	4551		26749.9	18812.8	18812.8		4.16203		8102	4520.1	4520.1		30899.7	22662	22662		5.70314		7609.5	3973.6
		9585.5	-21670.1					3699.7	-3345.6			9142.2	-16189.5					3717	-3112.4			8403.8	-39976.4					3664.5	-6954.7			7937.1	-17692.2					3581.9	-3382.8			8237.7	-20582.5					3635.9	-4197.8
		31255.6	21736.1	21736.1		6.75097		7045.3	3219.7	3219.7		25331.7	16561.2	16561.2		5.68918		6829.4	2911	2911		48380.2	39578.6	39578.6		5.93169		10619.2	6672.4	6672.4		25629.3	17853.6	17853.6		5.27932		6964.7	3381.8	3381.8		28820.2	20085.5	20085.5		4.86874		7833.7	4125.4
		9519.5	-14944.6					3825.6	-4721.3			8770.5	-24793.2					3918.4	-4045.5			8801.6	-30275.5					3946.8	-5177.1			7775.7	-19136.8					3582.9	-4400.4			8734.7						3708.3
		24464.1	15346.6	15346.6		3.15826		8546.9	4859.2	4859.2		33563.7	23387	23387		6.01765		7963.9	3886.4	3886.4		39077.1	29492.6	29492.6		5.58456		9123.9	5281.1	5281.1		26912.5	18988.1	18988.1		4.35207		7983.3	4363	4363
		9117.5	-17540.3					3687.7	-4918.8			10176.7	-15605					4077.5	-3452.8			9584.5	-28122.2					3842.8	-3953.6			7924.4	-17646.2					3620.3	-3670.4
		26657.8	16612.4	16612.4		3.41012		8606.5	4871.5	4871.5		25781.7	16549.3	16549.3		4.4641		7530.3	3707.2	3707.2		37706.7	28894.3	28894.3		7.02136		7796.4	4115.2	4115.2		25570.6	17937.6	17937.6		4.89964		7290.7	3661	3661
		10045.4	-23939.3					3735	-5098			9232.4	-20337.8					3823.1	-3943.7			8812.4	-34166.1					3681.2	-3881.4			7633	-15006.1					3629.7	-2596.2
		33984.7	24340.2	24340.2		4.71399		8833	5163.4	5163.4		29570.2	20544.4	20544.4		5.08424		7766.8	4040.8	4040.8		42978.5	34615.6	34615.6		8.68364		7562.6	3986.3	3986.3		22639.1	15696.6	15696.6		5.94546		6225.9	2640.1	2640.1
		9644.5	-30981.9					3669.6	-5768.4			9025.8	-19015.7					3726	-3850.4			8362.9	-27172.2					3576.3	-5958.4			6942.5	-15297.5					3585.8	-2497
		40626.4	30970.4	30970.4		5.49276		9438	5638.4	5638.4		28041.5	17696.4	17696.4		4.58575		7576.4	3859	3859		35535.1	26582.3	26582.3		4.68452		9534.7	5674.5	5674.5		22240	15087.8	15087.8		6.22691		6082.8	2423	2423
		9656						3799.6				10345.1	-20112.5					3717.4	-3286.9			8952.8	-34962.6					3860.2	-5469.5			7152.2	-19988.8					3659.8	-3528.5
												30457.6	21264.2	21264.2		6.7107		7004.3	3168.7	3168.7		43915.4	35828.8	35828.8		6.29149		9329.7	5694.8	5694.8		27141	20100.6	20100.6		5.53217		7188.3	3633.4	3633.4
												9193.4	-20748.5					3835.6	-3299.6			8086.6	-28977.3					3634.9	-7344.7			7040.4	-16097.7					3554.9	-2455.1
												29941.9	20646.4	20646.4		6.03537		7135.2	3420.9	3420.9		37063.9	27896.6	27896.6		3.86991		10979.6	7208.6	7208.6		23138.1	15941.8	15941.8		6.24924		6010	2551	2551
												9295.5	-19289.8					3714.3	-4777			9167.3	-22341.5					3771	-6964.1			7196.3	-20330.7					3459	-2811.6
												28585.3	18769.7	18769.7		4.05551		8491.3	4628.2	4628.2		31508.8	21986.7	21986.7		3.17159		10735.1	6932.4	6932.4		27527	20822.1	20822.1		7.21536		6270.6	2885.8	2885.8
												9815.6	-28871.4					3863.1	-4520.9			9522.1	-31289.8					3802.7	-6414.3			6704.9	-26129.2					3384.8	-5697.5
												38687	28706.4	28706.4		6.49863		8384	4417.3	4417.3		40811.9	31598.4	31598.4		4.89753		10217	6451.9	6451.9		32834.1	24957	24957		4.59715		9082.3	5428.8	5428.8
												9980.6	-25973.1					3966.7	-3875.3			9213.5	-25541.9					3765.1	-5703.1			7877.1	-18626.9					3653.5	-4628.6
												35953.7	27022.4	27022.4		6.78341		7842	3983.6	3983.6		34755.4	25782.4	25782.4		4.48678		9468.2	5746.3	5746.3		26504	18803.1	18803.1		3.98886		8282.1	4713.9	4713.9
												8931.3	-25516.8					3858.4	-3755			8973	-18632.2					3721.9	-4688.3			7700.9	-19915					3568.2	-4544
												34448.1	24892.1	24892.1		6.68244		7613.4	3725	3725		27605.2	18673.2	18673.2		4.10671		8410.2	4547	4547		27615.9	18258.4	18258.4		4.0342		8112.2	4525.9	4525.9
												9556	-21315.8					3888.4	-3260.1			8932	-27584.3					3863.2	-5443.3			9357.5	-13437.7					3586.3	-4306.9
												30871.8	20586.5	20586.5		7.59061		7148.5	2712.1	2712.1		36516.3	27337.9	27337.9		4.83275		9306.5	5656.8	5656.8		22795.2	14126.6	14126.6		3.25618		7893.2	4338.4	4338.4
												10285.3	-14666.2					4436.4	-2300.3			9178.4	-29829.4					3649.7	-6895			8668.6	-21440.6					3554.8	-5475
												24951.5	15820.8	15820.8		5.36608		6736.7	2948.3	2948.3		39007.8	29635.3	29635.3		4.37654		10544.7	6771.4	6771.4		30109.2	22066.1	22066.1		4.06022		9029.8	5434.7	5434.7
												9130.7	-24482.3					3788.4	-2908.8			9372.5	-29228.3					3773.3	-5339.6			8043.1	-23674.1					3595.1	-4040.7
												33613	24301.7	24301.7		8.2701		6697.2	2938.5	2938.5		38600.8	25805.4	25805.4		4.83347		9112.9	5338.9	5338.9		31717.2	23376.2	23376.2		5.87593		7635.8	3978.3	3978.3
												9311.3	-23485.8					3758.7	-3529.1			12795.4	-22606.4					3774	-5158.5			8341	-18777.5					3657.5	-3677.9
												32797.1	23202.2	23202.2		7.323		7287.8	3168.4	3168.4		35401.8	25804.8	25804.8		5.047		8932.5	5112.9	5112.9		27118.5	18412.1	18412.1		5.07612		7335.4	3627.2	3627.2
												9594.9	-19067.7					4119.4	-2944.7			9597	-33279.1					3819.6	-4939.9			8706.4						3708.2
												28662.6	20797.8	20797.8		5.94512		7064.1	3498.3	3498.3		42876.1	33972.7	33972.7		6.79087		8759.5	5002.7	5002.7
												7864.8	-21775.7					3565.8	-2687.8			8903.4	-33262.9					3756.8	-5638
												29640.5	20644.3	20644.3		8.43382		6253.6	2447.8	2447.8		42166.3	32259.9	32259.9		6.24212		9394.8	5168.1	5168.1
												8996.2	-23008.6					3805.8	-4044.6			9906.4	-28416.4					4226.7	-5283.2
												32004.8	22323.5	22323.5		5.91508		7850.4	3774	3774		38322.8	27105.3	27105.3		7.76656		9509.9	3490	3490
												9681.3	-39858					4076.4	-4019.9			11217.5	-24101.9					6019.9	-3760.5
												49539.3	41222.8	41222.8		9.42042		8096.3	4375.9	4375.9		35319.4	25975.5	25975.5		4.55295		9780.4	5705.2	5705.2
												8316.5	-40452.3					3720.4	-6064.4			9343.9	-30302.2					4075.2	-5967.2
												48768.8	38080.5	38080.5		6.58661		9784.8	5781.5	5781.5		39646.1	29486.1	29486.1		4.75276		10042.4	6204	6204
												10688.3						4003.3				10160	-17855.5					3838.4	-4815.6
																						28015.5	18003.7	18003.7		4.0772		8654	4415.7	4415.7
																						10011.8	-14952.6					4238.3	-3997.1
																						24964.4	15496.8	15496.8		3.64408		8235.4	4252.6	4252.6
																						9467.6	-25078.6					3982.8	-5752.7
																						34546.2	24441.1	24441.1		4.19359		9735.5	5828.2	5828.2
																						10105.1						3907.3
				22417.1		5.74684				3977.52				23767.2		6.56003				3659.13				27572.8		5.74453				4899.6				20785.7		#VALUE!				4212.29				22541.4		5.01185
[truncated: 85 more columns]
