# Supplementary material for: Eliminating separase inhibition reveals absence of robust cohesin protection in oocyte metaphase II
Source: EMBO J. 2025 Aug 5;44(18):5187–214. doi: 10.1038/s44318-025-00522-0 (PMC12436617; doi:10.1038/s44318-025-00522-0)
Supplement: Supplementary file 8 — Source data Fig. 3 [file 44318_2025_522_MOESM8_ESM.zip › Figure 3/3I/Sgo2:PP2A quantifications.xlsx]

## Sheet: GVBD+1H30 —  Repeat1
GVBD+1H30
SLIDE 156						COMPOSITE 0										COMPOSITE 1										COMPOSITE 2										COMPOSITE 3										COMPOSITE 4
			SGO2			Sgo2/CREST			CREST
ACA-652 CYAN
SGO2-561 RED	KT	3560.6	372.44	372.44		0.344205		4911.18	1082.03	1082.03		3374.42	226.11	226.11		0.0688896		7131.26	3282.21	3282.21		3345.17	174.67	174.67		0.0328991		337	5309.27	5309.27		3648.14	465.6	465.6		0.206375		6207.55	2256.09	2256.09		3590	410.25	410.25		0.287125		5349.06	1428.82
	Bg (arm)	3188.16	-354.92					3829.15	-1106.15			3148.31	-314.75					3849.05	-3697.58			3170.5	-236.48					338	3725.97	3725.97		3182.54	-421.91					3951.46	-2248.02			3179.75	-437.04					3920.24	-2086.28
	KT	3543.08	355.06	355.06		0.314132		4935.3	1130.29	1130.29		3463.06	314.75	314.75		0.0851232		7546.63	3697.58	3697.58		3406.98	240.88	240.88		0.0449183		339	5362.62	5362.62		3604.45	420.9	420.9		0.185869		6199.48	2264.5	2264.5		3616.79	432.17	432.17		0.207386		6006.52	2083.89
660 KT PAIR QUANTIFIED	Bg (arm)	3188.02	-254.43					3805.01	-1543.09			3148.31	-296.27					3849.05	-5793.06			3166.1	-359.4					340	3719.53			3183.55	-506.6					3934.98	-2320.56			3184.62	-585.13					3922.63	-1740.35
330 CHR QUANTIFIED	KT	3442.45	246.3	246.3		0.159602		5348.1	1543.21	1543.21		3444.58	222.52	222.52		0.0397288		9642.11	5600.98	5600.98		3525.5	324.62	324.62		0.0479925		341	6763.98	6763.98		3690.15	498.11	498.11		0.218324		6255.54	2281.52	2281.52		3769.75	579.24	579.24		0.345473		5662.98	1676.66
	Bg (arm)	3196.15	-356.55					3804.89	-2085.2			3222.06	-263.33					4041.13	-4491.87			3200.88	-400.52					342	3875.25	3875.25		3192.04	-239.43					3974.02	-1390.62			3190.51	-420.75					3986.32	-2284.99
	KT	3552.7	382.12	382.12		0.180075		5890.09	2122	2122		3485.39	279.87	279.87		0.0620791		8533	4508.28	4508.28		3601.4	400.52	400.52		0.067028		343	5975.41	5975.41		3431.47	236.87	236.87		0.168229		5364.64	1408.02	1408.02		3611.26	407.65	407.65		0.180186		6271.31	2262.39
	Bg (arm)	3170.58	-358.13					3768.09	-1602.41			3205.52	-418.97					4024.72	-5131.99			3200.88	-312.44					344	3875.25	3875.25		3194.6	-650.96					3956.62	-2704.45			3203.61	-492.37					4008.92	-2300.72
	KT	3528.71	359.86	359.86		0.226146		5370.5	1591.27	1591.27		3624.49	420.8	420.8		0.0819441		9156.71	5135.21	5135.21		3513.32	320.33	320.33		0.0524691		345	6105.12	6105.12		3845.56	647.46	647.46		0.250675		6661.07	2582.87	2582.87		3695.98	492.37	492.37		0.214007		6309.64	2300.72
	Bg (arm)	3168.85	-520.99					3779.23	-1964.25			3203.69	-258.58					4021.5	-4098.4			3192.99	-362.98					346	3932.52			3198.1	-473.11					4078.2	-2057.63			3203.61	-539.48					4008.92	-2088.32
	KT	3689.84	446.32	446.32		0.250463		5743.48	1781.98	1781.98		3462.27	257.76	257.76		0.0629415		8119.9	4095.23	4095.23		3555.97	362.98	362.98		0.0599867		347	6051.01	6051.01		3671.21	472.59	472.59		0.233659		6135.83	2022.56	2022.56		3743.09	567.21	567.21		0.243484		6097.24	2329.56
	Bg (arm)	3243.52	-547.92					3961.5	-2075.56			3204.51						4024.67				3192.99						348				3198.62	-686.46					4113.27	-2505.85			3175.88	-277.65					3767.68	-1504.71
	KT	3791.44	555.26	555.26		0.268244		6037.06	2069.98	2069.98																						3885.08	654.26	654.26		0.253392		6619.12	2582.01	2582.01		3453.53	275.28	275.28		0.181769		5272.39	1514.45
	Bg (arm)	3236.18	-403.65					3967.08	-1930.16																							3230.82	-507.88					4037.11	-2183.27			3178.25	-600.3					3757.94	-2199.72
	KT	3639.83	425.63	425.63		0.229356		5897.24	1855.76	1855.76																						3738.7	518.87	518.87		0.237828		6220.38	2181.7	2181.7		3778.55	604.04	604.04		0.274806		5957.66	2198.06
	Bg (arm)	3214.2	-445.22					4041.48	-2215.53																							3219.83						4038.68				3174.51	-387.8					3759.6	-2051.68
	KT	3659.42	443.84	443.84		0.201695		6257.01	2200.55	2200.55																																3562.31	375.16	375.16		0.187799		5811.28	1997.67
	Bg (arm)	3215.58	-334.95					4056.46	-1963.22																																	3187.15	-507.53					3813.61	-2013.38
	KT	3550.53	317.16	317.16		0.158056		6019.68	2006.63	2006.63																																3694.68	500.83	500.83		0.248957		5826.99	2011.71
	Bg (arm)	3233.37	-383.94					4013.05	-2192.66																																	3193.85						3815.28
	KT	3617.31	383.94	383.94		0.175102		6205.71	2192.66	2192.66
	Bg (arm)	3233.37	-541.26					4013.05	-2415.26
	KT	3774.63	508.42	508.42		0.222723		6428.31	2282.75	2282.75
	Bg (arm)	3266.21	-348.5					4145.56	-2036.9
	KT	3614.71	371.9	371.9		0.165566		6182.46	2246.23	2246.23
	Bg (arm)	3242.81	-245.17					3936.23	-1703.07
	KT	3487.98	243.99	243.99		0.143264		5639.3	1703.08	1703.08
	Bg (arm)	3243.99	-447.62					3936.22	-2392.14
	KT	3691.61	462.4	462.4		0.203113		6328.36	2276.56	2276.56
	Bg (arm)	3229.21	-287.28					4051.8	-1989.15
	KT	3516.49	287.38	287.38		0.144195		6040.95	1993	1993
	Bg (arm)	3229.11	-244.75					4047.95	-2120.37
	KT	3473.86	262.42	262.42		0.125401		6168.32	2092.65	2092.65
	Bg (arm)	3211.44	-223.42					4075.67	-1398.56
	KT	3434.86	224.81	224.81		0.162507		5474.23	1383.39	1383.39
	Bg (arm)	3210.05	-258.77					4090.84	-1539.3
	KT	3468.82	259.03	259.03		0.146844		5630.14	1763.98	1763.98
	Bg (arm)	3209.79	-327.21					3866.16	-1613.66
	KT	3537	327.21	327.21		0.202775		5479.82	1613.66	1613.66
	Bg (arm)	3209.79	-331.56					3866.16	-1828.82
	KT	3541.35	306.41	306.41		0.173943		5694.98	1761.55	1761.55
	Bg (arm)	3234.94						3933.43
				359.138		0.199877				1842.53				286.968		0.0667844				4386.58				304		0.0508823				5227.1				489.332		0.219294				2197.41				464.42		0.237099
ACA-652 CYAN
PP2A-488 GREEN
			PP2A			PP2A/CREST			CREST
		4649.26	501.88	501.88		0.463832		4911.18	1082.03	1082.03		4403.94	562.81	562.81		0.171473		7131.26	3282.21	3282.21		4066.34	159.17	159.17		0.0299796		337	5309.27	5309.27		4856.44	848.69	848.69		0.376177		6207.55	2256.09	2256.09		4366.02	451.17	451.17		0.315764		5349.06	1428.82
		4147.38	-955.57					3829.15	-1106.15			3841.13	-542.99					3849.05	-3697.58			3907.17	-401.31					338	3725.97	3725.97		4007.75	-751.96					3951.46	-2248.02			3914.85	-543.73					3920.24	-2086.28
		5102.95	927.47	927.47		0.820559		4935.3	1130.29	1130.29		4384.12	542.99	542.99		0.14685		7546.63	3697.58	3697.58		4308.48	405.79	405.79		0.0756701		339	5362.62	5362.62		4759.71	769.9	769.9		0.339987		6199.48	2264.5	2264.5		4458.58	529.82	529.82		0.254246		6006.52	2083.89
		4175.48	-458.47					3805.01	-1543.09			3841.13	-540.04					3849.05	-5793.06			3902.69	-716.06					340	3719.53			3989.81	-1333.76					3934.98	-2320.56			3928.76	-796.26					3922.63	-1740.35
		4633.95	486.41	486.41		0.315194		5348.1	1543.21	1543.21		4381.17	440.11	440.11		0.0785773		9642.11	5600.98	5600.98		4618.75	741.21	741.21		0.109582		341	6763.98	6763.98		5323.57	1450.65	1450.65		0.635826		6255.54	2281.52	2281.52		4725.02	812.9	812.9		0.484833		5662.98	1676.66
		4147.54	-524.89					3804.89	-2085.2			3941.06	-514.22					4041.13	-4491.87			3877.54	-967.11					342	3875.25	3875.25		3872.92	-651.99					3974.02	-1390.62			3912.12	-1150.89					3986.32	-2284.99
		4672.43	766.48	766.48		0.361206		5890.09	2122	2122		4455.28	475.09	475.09		0.105382		8533	4508.28	4508.28		4844.65	967.11	967.11		0.161848		343	5975.41	5975.41		4524.91	646.12	646.12		0.458886		5364.64	1408.02	1408.02		5063.01	1133.43	1133.43		0.500988		6271.31	2262.39
		3905.95	-658.86					3768.09	-1602.41			3980.19	-592.71					4024.72	-5131.99			3877.54	-528.05					344	3875.25	3875.25		3878.79	-1277.7					3956.62	-2704.45			3929.58	-950.51					4008.92	-2300.72
		4564.81	653.52	653.52		0.410691		5370.5	1591.27	1591.27		4572.9	437.19	437.19		0.0851358		9156.71	5135.21	5135.21		4405.59	547.03	547.03		0.0896018		345	6105.12	6105.12		5156.49	1108.36	1108.36		0.42912		6661.07	2582.87	2582.87		4880.09	950.51	950.51		0.413136		6309.64	2300.72
		3911.29	-1090.11					3779.23	-1964.25			4135.71	-303.12					4021.5	-4098.4			3858.56	-689					346	3932.52			4048.13	-586.47					4078.2	-2057.63			3929.58	-863.65					4008.92	-2088.32
		5001.4	894.64	894.64		0.502048		5743.48	1781.98	1781.98		4438.83	295.21	295.21		0.0720863		8119.9	4095.23	4095.23		4547.56	689	689		0.113865		347	6051.01	6051.01		4634.6	579.46	579.46		0.286498		6135.83	2022.56	2022.56		4793.23	962.95	962.95		0.413361		6097.24	2329.56
		4106.76	-488.72					3961.5	-2075.56			4143.62						4024.67				3858.56						348				4055.14	-1599.41					4113.27	-2505.85			3830.28	-621.73					3767.68	-1504.71
		4595.48	468.43	468.43		0.226297		6037.06	2069.98	2069.98																						5654.55	1498.15	1498.15		0.580226		6619.12	2582.01	2582.01		4452.01	612.31	612.31		0.404312		5272.39	1514.45
		4127.05	-681.01					3967.08	-1930.16																							4156.4	-1442.77					4037.11	-2183.27			3839.7	-1006.33					3757.94	-2199.72
		4808.06	556.6	556.6		0.299931		5897.24	1855.76	1855.76																						5599.17	1444.92	1444.92		0.662291		6220.38	2181.7	2181.7		4846.03	1010.43	1010.43		0.459692		5957.66	2198.06
		4251.46	-738.77					4041.48	-2215.53																							4154.25						4038.68				3835.6	-809.13					3759.6	-2051.68
		4990.23	719.46	719.46		0.326946		6257.01	2200.55	2200.55																																4644.73	716.36	716.36		0.358598		5811.28	1997.67
		4270.77	-596.08					4056.46	-1963.22																																	3928.37	-721.5					3813.61	-2013.38
		4866.85	727.81	727.81		0.362703		6019.68	2006.63	2006.63																																4649.87	687.57	687.57		0.341784		5826.99	2011.71
		4139.04	-725.67					4013.05	-2192.66																																	3962.3						3815.28
		4864.71	725.67	725.67		0.330954		6205.71	2192.66	2192.66
		4139.04	-876.9					4013.05	-2415.26
		5015.94	572.49	572.49		0.25079		6428.31	2282.75	2282.75
		4443.45	-315.24					4145.56	-2036.9
		4758.69	496.39	496.39		0.220988		6182.46	2246.23	2246.23
		4262.3	-334.58					3936.23	-1703.07
		4596.88	356.17	356.17		0.209133		5639.3	1703.08	1703.08
		4240.71	-501.03					3936.22	-2392.14
		4741.74	848.37	848.37		0.372654		6328.36	2276.56	2276.56
		3893.37	-422.97					4051.8	-1989.15
		4316.34	427.32	427.32		0.21441		6040.95	1993	1993
		3889.02	-375.41					4047.95	-2120.37
		4264.43	115.53	115.53		0.0552075		6168.32	2092.65	2092.65
		4148.9	-56.33					4075.67	-1398.56
		4205.23	95.13	95.13		0.0687659		5474.23	1383.39	1383.39
		4110.1	-215.89					4090.84	-1539.3
		4325.99	339.92	339.92		0.192701		5630.14	1763.98	1763.98
		3986.07	-448.36					3866.16	-1613.66
		4434.43	448.36	448.36		0.277853		5479.82	1613.66	1613.66
		3986.07	-579.52					3866.16	-1828.82
		4565.59	456.98	456.98		0.259419		5694.98	1761.55	1761.55
		4108.61						3933.43
				551.668		0.311537				1842.53				458.9		0.109917				4386.58				584.885		0.0967579				5227.1				1043.28		0.471126				2197.41				786.745		0.394671
[truncated: 225 more columns]

## Sheet: GVBD+4H —  Repeat1
GVBD+4H
SLIDE 157						COMPOSITE 0										COMPOSITE 1										COMPOSITE 2										COMPOSITE 3										COMPOSITE 4
			SGO2			SGO2/CREST			CREST
ACA-652 CYAN
SGO2-561 RED	KT	3524.73	313.59	313.59		0.139391		6031.34	2249.72	2249.72		4597.59	1422.79	1422.79		0.384097		7666.53	3704.25	3704.25		4087.52	908.11	908.11		0.585028		5517.39	1552.25	1552.25		4623.05	1446.1	1446.1		0.653224		6194.63	2213.79	2213.79		3725.01	558.92	558.92		0.223717		6406.57	2498.33
	Bg (arm)	3211.14	-349.08					3781.62	-2515.19			3174.8	-1174.97					3962.28	-3550.21			3179.41	-751.59					3965.14	-1237.63			3176.95	-966.5					3980.84	-1945.2			3166.09	-465.1					3908.24	-2230.73
370 KT PAIR QUANTIFIED	KT	3560.22	349.99	349.99		0.139709		6296.81	2505.14	2505.14		4349.77	1175.44	1175.44		0.334835		7512.49	3510.5	3510.5		3931	750.9	750.9		0.604249		5202.77	1242.7	1242.7		4143.45	949.85	949.85		0.496013		5926.04	1914.97	1914.97		3631.19	469.08	469.08		0.214122		6138.97	2190.71
185 CHR QUANTIFIED	Bg (arm)	3210.23	-493.3					3791.67	-3841.1			3174.33	-835					4001.99	-3355.53			3180.1	-1652.22					3960.07	-1799.06			3193.6	-1080.8					4011.07	-2001.92			3162.11	-597.69					3948.26	-2732.71
	KT	3703.53	502.65	502.65		0.132908		7632.77	3781.94	3781.94		4009.33	782.59	782.59		0.238562		7357.52	3280.45	3280.45		4832.32	1650.65	1650.65		0.915659		5759.13	1802.69	1802.69		4274.4	1075.48	1075.48		0.554923		6012.99	1938.07	1938.07		3759.8	565.03	565.03		0.22326		6680.97	2530.82
	Bg (arm)	3200.88	-465.17					3850.83	-3768.03			3226.74	-1133.46					4077.07	-3634.53			3181.67	-866.14					3956.44	-2184.78			3198.92	-1041.57					4074.92	-2091.75			3194.77	-739.3					4150.15	-2476.35
	KT	3666.05	466.87	466.87		0.123461		7618.86	3781.53	3781.53		4360.2	1135.62	1135.62		0.31263		7711.6	3632.47	3632.47		4047.81	857.85	857.85		0.393246		6141.22	2181.46	2181.46		4240.49	1054.4	1054.4		0.509419		6166.67	2069.81	2069.81		3934.07	735.84	735.84		0.285982		6626.5	2573.03
	Bg (arm)	3199.18	-354.81					3837.33	-3945.93			3224.58	-1161.37					4079.13	-2898			3189.96	-1495.33					3959.76	-2127.18			3186.09	-1040.84					4096.86	-2149.15			3198.23	-551.83					4053.47	-3075.04
	KT	3553.99	371.29	371.29		0.0955699		7783.26	3885.01	3885.01		4385.95	1222.8	1222.8		0.403458		6977.13	3030.8	3030.8		4685.29	1493.38	1493.38		0.712814		6086.94	2095.05	2095.05		4226.93	1065.2	1065.2		0.465824		6246.01	2286.7	2286.7		3750.06	572.35	572.35		0.183747		7128.51	3114.88
	Bg (arm)	3182.7	-205.07					3898.25	-2472.31			3163.15	-1630.25					3946.33	-3502.88			3191.91	-1136.6					3991.89	-2436.41			3161.73	-1013.71					3959.31	-2205.94			3177.71	-324.72					4013.63	-2735.76
	KT	3387.77	205.23	205.23		0.0832147		6370.56	2466.27	2466.27		4793.4	1629.32	1629.32		0.468541		7449.21	3477.43	3477.43		4328.51	1134.24	1134.24		0.466685		6428.3	2430.42	2430.42		4175.44	1018.14	1018.14		0.46653		6165.25	2182.37	2182.37		3502.43	324.58	324.58		0.118017		6749.39	2750.29
	Bg (arm)	3182.54	-362.71					3904.29	-3549.77			3164.08	-1628.73					3971.78	-4077.98			3194.27	-920.9					3997.88	-2138.76			3157.3						3982.88				3177.85						3999.1
	KT	3545.25	296.86	296.86		0.0872466		7454.06	3402.54	3402.54		4792.81	1621.37	1621.37		0.400418		8049.76	4049.19	4049.19		4115.17	938.7	938.7		0.429403		6136.64	2186.06	2186.06
	Bg (arm)	3248.39	-420.96					4051.52	-2877.79			3171.44	-766.53					4000.57	-3250.98			3176.47	-1791.77					3950.58	-2133.7
	KT	3669.35	420.96	420.96		0.146279		6929.31	2877.79	2877.79		3937.97	763.15	763.15		0.234649		7251.55	3252.3	3252.3		4968.24	1791.77	1791.77		0.839748		6084.28	2133.7	2133.7
	Bg (arm)	3248.39	-666.03					4051.52	-4955.46			3174.82						3999.25				3176.47	-1956.2					3950.58	-1957.42
	KT	3914.42	713.14	713.14		0.141368		9006.98	5044.55	5044.55												5132.67	1939.3	1939.3		1.00793		5908	1924.05	1924.05
	Bg (arm)	3201.28	-533.16					3962.43	-3927.56													3193.37	-965.3					3983.95	-1989.54
	KT	3734.44	533.72	533.72		0.135844		7889.99	3928.93	3928.93												4158.67	961.71	961.71		0.473959		5973.49	2029.1	2029.1
	Bg (arm)	3200.72	-420.83					3961.06	-3410.49													3196.96	-493.24					3944.39	-1787.2
	KT	3621.55	422.28	422.28		0.127256		7371.55	3318.35	3318.35												3690.2	521.23	521.23		0.288645		5731.59	1805.78	1805.78
	Bg (arm)	3199.27	-596.31					4053.2	-3873.97													3168.97	-1257.79					3925.81	-2037.3
	KT	3795.58	596.58	596.58		0.154223		7927.17	3868.3	3868.3												4426.76	1257.74	1257.74		0.605956		5963.11	2075.63	2075.63
	Bg (arm)	3199	-518.91					4058.87	-2999.65													3169.02						3887.48
	KT	3717.91	512.96	512.96		0.173252		7058.52	2960.78	2960.78
	Bg (arm)	3204.95	-217.4					4097.74	-2255.02
	KT	3422.35	216.09	216.09		0.0951197		6352.76	2271.77	2271.77
	Bg (arm)	3206.26	-335.58					4080.99	-2810.45
	KT	3541.84	349.12	349.12		0.121635		6891.44	2870.22	2870.22
	Bg (arm)	3192.72	-317.49					4021.22	-3569.12
	KT	3510.21	329.57	329.57		0.09224		7590.34	3572.96	3572.96
	Bg (arm)	3180.64	-663.08					4017.38	-4987.59
	KT	3843.72	646.91	646.91		0.129749		9004.97	4985.85	4985.85
	Bg (arm)	3196.81	-508.63					4019.12	-3700.47
	KT	3705.44	495.88	495.88		0.134844		7719.59	3677.43	3677.43
	Bg (arm)	3209.56	-495.62					4042.16	-3706.74
	KT	3705.18	499.58	499.58		0.131246		7748.9	3806.43	3806.43
	Bg (arm)	3205.6	-522.44					3942.47	-3644.84
	KT	3728.04	511.97	511.97		0.140558		7587.31	3642.42	3642.42
	Bg (arm)	3216.07	-433.77					3944.89	-3646.19
	KT	3649.84	439.74	439.74		0.119439		7591.08	3681.72	3681.72
	Bg (arm)	3210.1	-452.94					3909.36	-3383.49
		3663.04	458.56	458.56		0.135796		7292.85	3376.84	3376.84
		3204.48	-565.17					3916.01	-4400.6
		3769.65	559.99	559.99		0.130107		8316.61	4304.08	4304.08
		3209.66	-515.61					4012.53	-3853.39
		3725.27	515.55	515.55		0.134058		7865.92	3845.73	3845.73
		3209.72	-569.83					4020.19	-4625.06
		3779.55	551.63	551.63		0.120693		8645.25	4570.51	4570.51
		3227.92	-459.75					4074.74	-2830.27
		3687.67	457.08	457.08		0.161409		6905.01	2831.81	2831.81
		3230.59	-494.07					4073.2	-3362.34
		3724.66	483.43	483.43		0.147918		7435.54	3268.22	3268.22
		3241.23	-318.41					4167.32	-3256.89
		3559.64	319.14	319.14		0.0979417		7424.21	3258.47	3258.47
		3240.5	-646.85					4165.74	-4094.57
		3887.35	670.09	670.09		0.15458		8260.31	4334.9	4334.9
		3217.26	-482.92					3925.41	-3517.15
		3700.18	492.33	492.33		0.140528		7442.56	3503.42	3503.42
		3207.85	-306.17					3939.14	-2641.66
		3514.02	315.49	315.49		0.114587		6580.8	2753.28	2753.28
		3198.53	-225.06					3827.52	-2725.27
		3423.59	224.31	224.31		0.0822136		6552.79	2728.38	2728.38
		3199.28	-726.19					3824.41	-4394
		3925.47	660.52	660.52		0.160823		8218.41	4107.12	4107.12
		3264.95	-807.35					4111.29	-3589.07
		4072.3	807.51	807.51		0.225994		7700.36	3573.15	3573.15
		3264.79						4127.21
				462.077		0.130918				3501.05				1219.13		0.347149				3492.17				1183.8		0.610276				1954.91				1101.53		0.524322				2100.95				537.633		0.208141
ACA-652 CYAN
PP2A-488 GREEN
			PP2A			PP2A/CREST			CREST
		4055.15	387.12	387.12		0.172075		6031.34	2249.72	2249.72		5121.02	1569.47	1569.47		0.423694		7666.53	3704.25	3704.25		4475.02	940.81	940.81		0.606094		5517.39	1552.25	1552.25		4873.06	1363.78	1363.78		0.616039		6194.63	2213.79	2213.79		4326.34	792.23	792.23		0.317104		6406.57	2498.33
		3668.03	-130.51					3781.62	-2515.19			3551.55	-1180.99					3962.28	-3550.21			3534.21	-976.27					3965.14	-1237.63			3509.28	-1067.17					3980.84	-1945.2			3534.11	-593.56					3908.24	-2230.73
		3798.54	154.95	154.95		0.0618528		6296.81	2505.14	2505.14		4732.54	1178.96	1178.96		0.335838		7512.49	3510.5	3510.5		4510.48	967.36	967.36		0.778434		5202.77	1242.7	1242.7		4576.45	998.57	998.57		0.521455		5926.04	1914.97	1914.97		4127.67	615.6	615.6		0.281005		6138.97	2190.71
		3643.59	-432.09					3791.67	-3841.1			3553.58	-916.09					4001.99	-3355.53			3543.12	-1709.84					3960.07	-1799.06			3577.88	-743.83					4011.07	-2001.92			3512.07	-536.54					3948.26	-2732.71
		4075.68	559.89	559.89		0.148043		7632.77	3781.94	3781.94		4469.67	823.76	823.76		0.251112		7357.52	3280.45	3280.45		5252.96	1707.88	1707.88		0.947406		5759.13	1802.69	1802.69		4321.71	726.41	726.41		0.374811		6012.99	1938.07	1938.07		4048.61	498.15	498.15		0.196833		6680.97	2530.82
		3515.79	-607.23					3850.83	-3768.03			3645.91	-1150.51					4077.07	-3634.53			3545.08	-964.46					3956.44	-2184.78			3595.3	-895.14					4074.92	-2091.75			3550.46	-560.7					4150.15	-2476.35
		4123.02	611.27	611.27		0.161646		7618.86	3781.53	3781.53		4796.42	1160.37	1160.37		0.319444		7711.6	3632.47	3632.47		4509.54	958.34	958.34		0.439311		6141.22	2181.46	2181.46		4490.44	859.68	859.68		0.415342		6166.67	2069.81	2069.81		4111.16	550.02	550.02		0.213764		6626.5	2573.03
		3511.75	-403.33					3837.33	-3945.93			3636.05	-1406.86					4079.13	-2898			3551.2	-1909.37					3959.76	-2127.18			3630.76	-951.4					4096.86	-2149.15			3561.14	-596.19					4053.47	-3075.04
		3915.08	357.77	357.77		0.0920899		7783.26	3885.01	3885.01		5042.91	1508	1508		0.497558		6977.13	3030.8	3030.8		5460.57	1875.65	1875.65		0.895277		6086.94	2095.05	2095.05		4582.16	1128.03	1128.03		0.4933		6246.01	2286.7	2286.7		4157.33	624.13	624.13		0.20037		7128.51	3114.88
		3557.31	-352					3898.25	-2472.31			3534.91	-2198.55					3946.33	-3502.88			3584.92	-1474.04					3991.89	-2436.41			3454.13	-1099.99					3959.31	-2205.94			3533.2	-428.27					4013.63	-2735.76
		3909.31	348.36	348.36		0.14125		6370.56	2466.27	2466.27		5733.46	2188.59	2188.59		0.62937		7449.21	3477.43	3477.43		5058.96	1473.04	1473.04		0.606085		6428.3	2430.42	2430.42		4554.12	1094.44	1094.44		0.501491		6165.25	2182.37	2182.37		3961.47	440.32	440.32		0.160099		6749.39	2750.29
		3560.95	-379.17					3904.29	-3549.77			3544.87	-1984.07					3971.78	-4077.98			3585.92	-1337.88					3997.88	-2138.76			3459.68						3982.88				3521.15						3999.1
		3940.12	325.01	325.01		0.0955198		7454.06	3402.54	3402.54		5528.94	1986.03	1986.03		0.490476		8049.76	4049.19	4049.19		4923.8	1327.75	1327.75		0.607371		6136.64	2186.06	2186.06
		3615.11	-319.18					4051.52	-2877.79			3542.91	-832.16					4000.57	-3250.98			3596.05	-2265.15					3950.58	-2133.7
		3934.29	376.98	376.98		0.130996		6929.31	2877.79	2877.79		4375.07	855.97	855.97		0.263189		7251.55	3252.3	3252.3		5861.2	2265.15	2265.15		1.06161		6084.28	2133.7	2133.7
		3557.31	-999.73					4051.52	-4955.46			3519.1						3999.25				3596.05	-2551.28					3950.58	-1957.42
		4557.04	977.91	977.91		0.193855		9006.98	5044.55	5044.55												6147.33	2436.53	2436.53		1.26635		5908	1924.05	1924.05
		3579.13	-528.88					3962.43	-3927.56													3710.8	-1061.29					3983.95	-1989.54
		4108.01	522.58	522.58		0.133008		7889.99	3928.93	3928.93												4772.09	1097.47	1097.47		0.540865		5973.49	2029.1	2029.1
		3585.43	-496.44					3961.06	-3410.49													3674.62	-889.54					3944.39	-1787.2
		4081.87	456.15	456.15		0.137463		7371.55	3318.35	3318.35												4564.16	1030.01	1030.01		0.570396		5731.59	1805.78	1805.78
		3625.72	-546.66					4053.2	-3873.97													3534.15	-1749.46					3925.81	-2037.3
		4172.38	554.28	554.28		0.143288		7927.17	3868.3	3868.3												5283.61	1759.33	1759.33		0.847613		5963.11	2075.63	2075.63
		3618.1	-547.13					4058.87	-2999.65													3524.28						3887.48
		4165.23	524.9	524.9		0.177284		7058.52	2960.78	2960.78
		3640.33	-239.48					4097.74	-2255.02
		3879.81	241.27	241.27		0.106204		6352.76	2271.77	2271.77
		3638.54	-238.62					4080.99	-2810.45
		3877.16	275.57	275.57		0.0960101		6891.44	2870.22	2870.22
		3601.59	-319.8					4021.22	-3569.12
		3921.39	343.43	343.43		0.0961192		7590.34	3572.96	3572.96
		3577.96	-870					4017.38	-4987.59
		4447.96	871.01	871.01		0.174696		9004.97	4985.85	4985.85
		3576.95	-653.73					4019.12	-3700.47
		4230.68	625.58	625.58		0.170113		7719.59	3677.43	3677.43
		3605.1	-728.49					4042.16	-3706.74
		4333.59	822.38	822.38		0.21605		7748.9	3806.43	3806.43
		3511.21	-567.06					3942.47	-3644.84
		4078.27	538.3	538.3		0.147786		7587.31	3642.42	3642.42
		3539.97	-681.72					3944.89	-3646.19
		4221.69	607.46	607.46		0.164994		7591.08	3681.72	3681.72
		3614.23	-455.09					3909.36	-3383.49
		4069.32	469.09	469.09		0.138914		7292.85	3376.84	3376.84
		3600.23	-550.44					3916.01	-4400.6
		4150.67	590.21	590.21		0.137128		8316.61	4304.08	4304.08
		3560.46	-730.69					4012.53	-3853.39
		4291.15	717.78	717.78		0.186643		7865.92	3845.73	3845.73
		3573.37	-529.77					4020.19	-4625.06
		4103.14	504.3	504.3		0.110338		8645.25	4570.51	4570.51
		3598.84	-422.47					4074.74	-2830.27
		4021.31	412.33	412.33		0.145607		6905.01	2831.81	2831.81
		3608.98	-409.66					4073.2	-3362.34
		4018.64	401.4	401.4		0.122819		7435.54	3268.22	3268.22
		3617.24	-432.93					4167.32	-3256.89
		4050.17	413.26	413.26		0.126826		7424.21	3258.47	3258.47
		3636.91	-681.28					4165.74	-4094.57
		4318.19	711.67	711.67		0.164172		8260.31	4334.9	4334.9
		3606.52	-686.37					3925.41	-3517.15
		4292.89	719.57	719.57		0.205391		7442.56	3503.42	3503.42
		3573.32	-336.63					3939.14	-2641.66
		3909.95	365.41	365.41		0.132718		6580.8	2753.28	2753.28
		3544.54	-370.54					3827.52	-2725.27
		3915.08	366.69	366.69		0.134398		6552.79	2728.38	2728.38
		3548.39	-905.35					3824.41	-4394
		4453.74	768.41	768.41		0.187092		8218.41	4107.12	4107.12
		3685.33	-869.86					4111.29	-3589.07
		4555.19	861.14	861.14		0.241003		7700.36	3573.15	3573.15
		3694.05						4127.21
				523.042		0.146865				3501.05				1408.89		0.401335				3492.17				1486.61		0.763901				1954.91				1028.48		0.487073				2100.95				586.742		0.228196
		0.146865	0.401335	0.763901	0.487073	0.228196	0.334486	0.614836	0.546253	0.255582	0.219259	0.211302	0.25334	0.435529	0.224377	0.512875	0.269035	0.150194	0.199022	0.131429	0.23425	0.220066	0.398192	0.664199	0.39549	0.566204	0.246847	0.395675	0.514152
[truncated: 162 more columns]

## Sheet: GVBD+1H30 —  Repeat2
GVBD+1H30
SLIDE 158						COMPOSITE 0										COMPOSITE 1										COMPOSITE 2										COMPOSITE 3										COMPOSITE 4
			SGO2			Sgo2/CREST			CREST
ACA-652 CYAN
SGO2-561 RED	KT	3631.14	482.03	482.03		0.135472		7396.05	3558.15	3558.15		3437.49	283.34	283.34		0.129047		5916.67	2195.64	2195.64		3489.87	331.57	331.57		0.231098		5074.32	1434.76	1434.76		3675.4	462.07	462.07		0.134916		7442.48	3424.86	3424.86		3485.81	317.12	317.12		0.239006		5102.05	1326.83
	Bg (arm)	3149.11	-300.46					3837.9	-3396.12			3154.15	-479.56					3721.03	-2572.55			3158.3	-402.16					3639.56	-1682.99			3213.33	-725.72					4017.62	-3689.96			3168.69	-512.1					3775.22	-1995.64
540 KT PAIR QUANTIFIED	KT	3449.57	297.73	297.73		0.0878241		7234.02	3390.07	3390.07		3633.71	478.18	478.18		0.186538		6293.58	2563.45	2563.45		3560.46	402.16	402.16		0.238956		5322.55	1682.99	1682.99		3939.05	729.79	729.79		0.197646		7707.58	3692.41	3692.41		3680.79	518.67	518.67		0.259788		5770.86	1996.51
270 CHR QUANTIFIED	Bg (arm)	3151.84	-636.66					3843.95	-4939.89			3155.53	-280.35					3730.13	-2147.46			3158.3	-222.99					3639.56	-1410.53			3209.26	-505.49					4015.17	-3402.4			3162.12	-488.92					3774.35	-1977.33
	KT	3788.5	618.56	618.56		0.127692		8783.84	4844.16	4844.16		3435.88	263.08	263.08		0.124989		5877.59	2104.82	2104.82		3381.29	242.91	242.91		0.168226		5050.09	1443.95	1443.95		3714.75	527.12	527.12		0.157048		7417.57	3356.43	3356.43		3651.04	472.74	472.74		0.250016		5751.68	1890.84
	Bg (arm)	3169.94	-552.63					3939.68	-3485.91			3172.8	-422.67					3772.77	-2037.64			3138.38	-302.57					3606.14	-962.46			3187.63	-456.39					4061.14	-3463.88			3178.3	-491.03					3860.84	-1883.95
	KT	3722.57	551.02	551.02		0.15789		7425.59	3489.89	3489.89		3595.47	424.72	424.72		0.207657		5810.41	2045.3	2045.3		3440.95	302.57	302.57		0.314372		4568.6	962.46	962.46		3644.02	455.46	455.46		0.131726		7525.02	3457.63	3457.63		3669.33	485.97	485.97		0.258458		5744.79	1880.27
	Bg (arm)	3171.55						3935.7				3170.75	-350.97					3765.11	-2012.47			3138.38	-528.42					3606.14	-2498.94			3188.56	-406.2					4067.39	-3700.82			3183.36	-700.92					3864.52	-1993.96
												3521.72	371.28	371.28		0.177882		5777.58	2087.23	2087.23		3666.8	475.45	475.45		0.221901		6105.08	2142.62	2142.62		3594.76	403.88	403.88		0.110962		7768.21	3639.8	3639.8		3884.28	684.48	684.48		0.349776		5858.48	1956.91
												3150.44	-436.86					3690.35	-2148.44			3191.35	-264.75					3962.46	-1223.19			3190.88	-602.1					4128.41	-3711.07			3199.8	-448.7					3901.57	-2095.67
												3587.3	436.86	436.86		0.203338		5838.79	2148.44	2148.44		3456.1	261.43	261.43		0.212527		5185.65	1230.1	1230.1		3792.98	606.62	606.62		0.163008		7839.48	3721.42	3721.42		3648.5	445.97	445.97		0.213089		5997.24	2092.88
												3150.44	-532.99					3690.35	-2999.36			3194.67	-545.16					3955.55	-1987.12			3186.36	-601.53					4118.06	-3236.86			3202.53	-272.45					3904.36	-1488.43
												3683.43	525.19	525.19		0.183381		6689.71	2863.93	2863.93		3739.83	574.04	574.04		0.282802		5942.67	2029.83	2029.83		3787.89	599.14	599.14		0.184851		7354.92	3241.21	3241.21		3474.98	269.74	269.74		0.166602		5392.79	1619.07
												3158.24	-436.52					3825.78	-3535.86			3165.79	-437.85					3912.84	-1908.14			3188.75	-656.24					4113.71	-4184.96			3205.24	-275.88					3773.72	-1605.17
												3594.76	432.54	432.54		0.122239		7361.64	3538.49	3538.49		3603.64	439.68	439.68		0.231764		5820.98	1897.1	1897.1		3844.99	656.24	656.24		0.156809		8298.67	4184.96	4184.96		3481.12	276.22	276.22		0.172425		5378.89	1601.97
												3162.22	-635.49					3823.15	-3671.86			3163.96	-365.16					3923.88	-1623.8			3188.75	-573.6					4113.71	-4131.28			3204.9	-514.88					3776.92	-2451.55
												3797.71	516.89	516.89		0.145539		7495.01	3551.55	3551.55		3529.12	373.66	373.66		0.219896		5547.68	1699.26	1699.26		3762.35	587.64	587.64		0.14293		8244.99	4111.39	4111.39		3719.78	545.77	545.77		0.224558		6228.47	2430.42
												3280.82	-534.87					3943.46	-3644.2			3155.46	-411.61					3848.42	-1418.81			3174.71	-523.29					4133.6	-3416.79			3174.01	-369.99					3798.05	-1342.55
												3815.69	529.4	529.4		0.144892		7587.66	3653.75	3653.75		3567.07	411.61	411.61		0.290109		5267.23	1418.81	1418.81		3698	521.07	521.07		0.153044		7550.39	3404.7	3404.7		3544	370.88	370.88		0.28004		5140.6	1324.38
												3286.29	-259.8					3933.91	-3577.8			3155.46	-475.26					3848.42	-1771.88			3176.93	-435.16					4145.69	-3028.01			3173.12	-648.7					3816.22	-1653.93
												3546.09	386.95	386.95		0.107966		7511.71	3583.99	3583.99		3630.72	471.76	471.76		0.262249		5620.3	1798.9	1798.9		3612.09	431.52	431.52		0.14019		7173.7	3078.11	3078.11		3821.82	597.43	597.43		0.341439		5470.15	1749.74
												3159.14	-441.28					3927.72	-2992.77			3158.96	-430.79					3821.4	-1478.75			3180.57	-498.52					4095.59	-3272.29			3224.39	-233.85					3720.41	-875.59
												3600.42	438.21	438.21		0.146251		6920.49	2996.29	2996.29		3589.75	430.79	430.79		0.29132		5300.15	1478.75	1478.75		3679.09	498.52	498.52		0.152346		7367.88	3272.29	3272.29		3458.24	236.57	236.57		0.272568		4596	867.93
												3162.21	-413.74					3924.2	-2777.89			3158.96	-470.3					3821.4	-1992.34			3180.57						4095.59				3221.67	-455.72					3728.07	-1656.71
												3575.95	399.45	399.45		0.139065		6702.09	2872.4	2872.4		3629.26	456.63	456.63		0.222897		5813.74	2048.61	2048.61												3677.39	509.19	509.19		0.299328		5384.78	1701.11
												3176.5	-333.42					3829.69	-2846.06			3172.63	-475.27					3765.13	-2010.59													3168.2	-254.41					3683.67	-1132.09
												3509.92	332.22	332.22		0.117181		6675.75	2835.11	2835.11		3647.9	472.66	472.66		0.235861		5775.72	2003.98	2003.98												3422.61	254.41	254.41		0.224726		4815.76	1132.09
												3177.7						3840.64				3175.24	-337.78					3771.74	-962.27													3168.2						3683.67
																						3513.02	340.01	340.01		0.304671		4734.01	1115.99	1115.99
																						3173.01	-239.73					3618.02	-1155.03
																						3412.74	243.74	243.74		0.210376		4773.05	1158.59	1158.59
																						3169	3169	3169				3614.46
				487.335		0.12722				3820.57				415.594		0.152569				2788.6				552.922		0.246189				1596.67				539.923		0.152123				3548.77				427.511		0.253701
		0.12722	0.152569	0.246189	0.152123	0.253701	0.163183	0.241591	0.18768	0.36673	0.095601	0.155663	0.100373	0.220121	0.101351	0.189854	0.110987	0.105046	0.230195	0.170978	0.120191	0.0976785	0.0903515	0.0767282	0.127396	0.0706438	0.13756	0.137802	0.131622	0.118226	0.192424	0.13499	0.158389
ACA-652 CYAN
PP2A-488 GREEN
			PP2A			PP2A/CREST			CREST
		3469.61	91.66	91.66		0.0257606		7396.05	3558.15	3558.15		3409.8	87.07	87.07		0.0396559		5916.67	2195.64	2195.64		3405.94	90.43	90.43		0.063028		5074.32	1434.76	1434.76		3647.68	201.44	201.44		0.058817		7442.48	3424.86	3424.86		3519.42	102.42	102.42		0.0771915		5102.05	1326.83
		3377.95	-65.22					3837.9	-3396.12			3322.73	-155.39					3721.03	-2572.55			3315.51	-117.95					3639.56	-1682.99			3446.24	-167.64					4017.62	-3689.96			3417	-207.95					3775.22	-1995.64
		3443.17	61.08	61.08		0.0180173		7234.02	3390.07	3390.07		3478.12	158.79	158.79		0.0619439		6293.58	2563.45	2563.45		3433.46	117.95	117.95		0.0700836		5322.55	1682.99	1682.99		3613.88	180.94	180.94		0.0490032		7707.58	3692.41	3692.41		3624.95	218.31	218.31		0.109346		5770.86	1996.51
		3382.09	-132.26					3843.95	-4939.89			3319.33	-93.78					3730.13	-2147.46			3315.51	-157.9					3639.56	-1410.53			3432.94	-196.14					4015.17	-3402.4			3406.64	-161.41					3774.35	-1977.33
		3514.35	120.64	120.64		0.0249042		8783.84	4844.16	4844.16		3413.11	50.3	50.3		0.0238975		5877.59	2104.82	2104.82		3473.41	148.84	148.84		0.103078		5050.09	1443.95	1443.95		3629.08	241.24	241.24		0.071874		7417.57	3356.43	3356.43		3568.05	171.65	171.65		0.0907798		5751.68	1890.84
		3393.71	-142.33					3939.68	-3485.91			3362.81	-110.52					3772.77	-2037.64			3324.57	-158.22					3606.14	-962.46			3387.84	-248.42					4061.14	-3463.88			3396.4	-232.84					3860.84	-1883.95
		3536.04	143.61	143.61		0.0411503		7425.59	3489.89	3489.89		3473.33	112.15	112.15		0.054833		5810.41	2045.3	2045.3		3482.79	158.22	158.22		0.164391		4568.6	962.46	962.46		3636.26	236.4	236.4		0.0683705		7525.02	3457.63	3457.63		3629.24	222.49	222.49		0.118329		5744.79	1880.27
		3392.43						3935.7				3361.18	-57.72					3765.11	-2012.47			3324.57	-242.22					3606.14	-2498.94			3399.86	-371.67					4067.39	-3700.82			3406.75	-135.9					3864.52	-1993.96
												3418.9	81.75	81.75		0.0391667		5777.58	2087.23	2087.23		3566.79	96.42	96.42		0.045001		6105.08	2142.62	2142.62		3771.53	401.23	401.23		0.110234		7768.21	3639.8	3639.8		3542.65	70.84	70.84		0.0361999		5858.48	1956.91
												3337.15	-62.74					3690.35	-2148.44			3470.37	-74.49					3962.46	-1223.19			3370.3	-265.72					4128.41	-3711.07			3471.81	-143.45					3901.57	-2095.67
												3399.89	62.74	62.74		0.0292026		5838.79	2148.44	2148.44		3544.86	98.75	98.75		0.080278		5185.65	1230.1	1230.1		3636.02	268.34	268.34		0.0721069		7839.48	3721.42	3721.42		3615.26	159.96	159.96		0.0764306		5997.24	2092.88
												3337.15	-168.81					3690.35	-2999.36			3446.11	-87.64					3955.55	-1987.12			3367.68	-340.19					4118.06	-3236.86			3455.3	-87.61					3904.36	-1488.43
												3505.96	146.74	146.74		0.0512373		6689.71	2863.93	2863.93		3533.75	162.92	162.92		0.0802629		5942.67	2029.83	2029.83		3707.87	272.71	272.71		0.0841383		7354.92	3241.21	3241.21		3542.91	145.75	145.75		0.0900208		5392.79	1619.07
												3359.22	-219.07					3825.78	-3535.86			3370.83	-178.97					3912.84	-1908.14			3435.16	-132.93					4113.71	-4184.96			3397.16	-71.27					3773.72	-1605.17
												3578.29	218.27	218.27		0.0616845		7361.64	3538.49	3538.49		3549.8	192.97	192.97		0.101718		5820.98	1897.1	1897.1		3568.09	132.93	132.93		0.0317637		8298.67	4184.96	4184.96		3468.43	58.68	58.68		0.0366299		5378.89	1601.97
												3360.02	-70.6					3823.15	-3671.86			3356.83	-51.23					3923.88	-1623.8			3435.16	-296.15					4113.71	-4131.28			3409.75	-258.01					3776.92	-2451.55
												3430.62	84.86	84.86		0.0238938		7495.01	3551.55	3551.55		3408.06	53.73	53.73		0.0316196		5547.68	1699.26	1699.26		3731.31	256.79	256.79		0.0624582		8244.99	4111.39	4111.39		3667.76	246.06	246.06		0.101242		6228.47	2430.42
												3345.76	-151.35					3943.46	-3644.2			3354.33	-71.33					3848.42	-1418.81			3474.52	-161.66					4133.6	-3416.79			3421.7	-241.9					3798.05	-1342.55
												3497.11	142.15	142.15		0.0389052		7587.66	3653.75	3653.75		3425.66	71.33	71.33		0.0502745		5267.23	1418.81	1418.81		3636.18	182.96	182.96		0.0537375		7550.39	3404.7	3404.7		3663.6	228.3	228.3		0.172383		5140.6	1324.38
												3354.96	-83.77					3933.91	-3577.8			3354.33	-124.19					3848.42	-1771.88			3453.22	-246.91					4145.69	-3028.01			3435.3	-101.44					3816.22	-1653.93
												3438.73	140.98	140.98		0.039336		7511.71	3583.99	3583.99		3478.52	179.52	179.52		0.0997943		5620.3	1798.9	1798.9		3700.13	289.46	289.46		0.0940382		7173.7	3078.11	3078.11		3536.74	86.93	86.93		0.0496817		5470.15	1749.74
												3297.75	-62.2					3927.72	-2992.77			3299	-125.73					3821.4	-1478.75			3410.67	-330.09					4095.59	-3272.29			3449.81	-100.86					3720.41	-875.59
												3359.95	61.3	61.3		0.0204586		6920.49	2996.29	2996.29		3424.73	125.73	125.73		0.0850245		5300.15	1478.75	1478.75		3740.76	330.09	330.09		0.100874		7367.88	3272.29	3272.29		3550.67	114.58	114.58		0.132015		4596	867.93
												3298.65	-137.36					3924.2	-2777.89			3299	-198.71					3821.4	-1992.34			3410.67						4095.59				3436.09	-138.57					3728.07	-1656.71
												3436.01	102.49	102.49		0.035681		6702.09	2872.4	2872.4		3497.71	152.51	152.51		0.0744456		5813.74	2048.61	2048.61												3574.66	179.78	179.78		0.105684		5384.78	1701.11
												3333.52	-84.97					3829.69	-2846.06			3345.2	-108.86					3765.13	-2010.59													3394.88	-143.89					3683.67	-1132.09
												3418.49	86.54	86.54		0.0305244		6675.75	2835.11	2835.11		3454.06	113.14	113.14		0.0564576		5775.72	2003.98	2003.98												3538.77	143.89	143.89		0.127101		4815.76	1132.09
												3331.95						3840.64				3340.92	-106					3771.74	-962.27													3394.88						3683.67
																						3446.92	104.92	104.92		0.0940152		4734.01	1115.99	1115.99
																						3342	-74.54					3618.02	-1155.03
																						3416.54	69.58	69.58		0.0600558		4773.05	1158.59	1158.59
																						3346.96	3346.96	3346.96				3614.46
				104.248		0.0274581				3820.57				109.724		0.0393157				2788.6				310.819		0.0787205				1596.67				249.544		0.0714513				3548.77				153.546		0.0945024
		0.0274581	0.0393157	0.0787205	0.0714513	0.0945024	0.184406	0.0854744	0.0587711	0.123157	0.0392566	0.0931866	0.0417131	0.0924021	0.0430586	0.0850149	0.0453984	0.0439431	0.0869429	0.0788358	0.0607732	0.0502897	0.501958	0.0388933	0.0492374	0.0335484	0.0498642	0.0604185	0.09431	0.0318471	0.0589559	0.0721187	0.07457
[truncated: 190 more columns]

## Sheet: GVBD+4H —  Repeat2
GVBD+4H
SLIDE 159						COMPOSITE 0										COMPOSITE 1										COMPOSITE 2										COMPOSITE 3										COMPOSITE 4
			SGO2			Sgo2/CREST			CREST
ACA-652 CYAN
SGO2-561 RED		3962.05	767.35	767.35		0.444385		5499.56	1726.77	1726.77		4145.37	968.56	968.56		0.656562		5270.24	1475.2	1475.2		4008.84	876.71	876.71		0.655073		4999.6	1338.34	1338.34		3459.04	293.72	293.72		0.101952		6604.03	2880.97	2880.97		3916.35	752.72	752.72		0.215094		7232.18	3499.5
		3194.7	-784.77					3772.79	-1969.37			3176.81	-582.77					3795.04	-1235.08			3132.13	-672.84					3661.26	-1599.32			3165.32	-321.63					3723.06	-3081.54			3163.63	-724.22					3732.68	-3584.13
4832 KT pair QUANTIFIED		3979.47	787.77	787.77		0.399415		5742.16	1972.31	1972.31		3759.58	582.77	582.77		0.471848		5030.12	1235.08	1235.08		3804.97	668.61	668.61		0.421002		5260.58	1588.14	1588.14		3486.95	330.72	330.72		0.107379		6804.6	3079.94	3079.94		3887.85	723.41	723.41		0.200087		7316.81	3615.48
416 CHR QUANTIFIED		3191.7	-1558.83					3769.85	-2418.33			3176.81	-1221.98					3795.04	-1601.75			3136.36	-1019.22					3672.44	-1610.86			3156.23	-241.58					3724.66	-2864.13			3164.44	-760.43					3701.33	-3707.77
		4750.53	1523.56	1523.56		0.645935		6188.18	2358.69	2358.69		4398.79	1214.23	1214.23		0.782077		5396.79	1552.57	1552.57		4155.58	977.55	977.55		0.653346		5283.3	1496.22	1496.22		3397.81	239.11	239.11		0.0843207		6588.79	2835.72	2835.72		3924.87	675.37	675.37		0.198331		7409.1	3405.27
		3226.97	-882.59					3829.49	-2272.37			3184.56	-1042.93					3844.22	-1671.23			3178.03	-1150.7					3787.08	-1795.97			3158.7	-100.25					3753.07	-2590.74			3249.5	-750.89					4003.83	-3592.55
		4109.56	868.67	868.67		0.38066		6101.86	2282.01	2282.01		4227.49	1044.19	1044.19		0.62625		5515.45	1667.37	1667.37		4328.73	1146.98	1146.98		0.63775		5583.05	1798.48	1798.48		3258.95	100.25	100.25		0.0386955		6343.81	2590.74	2590.74		4000.39	756.46	756.46		0.207277		7596.38	3649.52
		3240.89	-685.98					3819.85	-2151.81			3183.3	-726.8					3848.08	-1489.78			3181.75	-1171.35					3784.57	-2477.46			3158.7	-388.91					3753.07	-3357.46			3243.93	-290.27					3946.86	-3133.24
		3926.87	765.29	765.29		0.3434		5971.66	2228.57	2228.57		3910.1	723.96	723.96		0.508456		5337.86	1423.84	1423.84		4353.1	1148.48	1148.48		0.482261		6262.03	2381.45	2381.45		3547.61	369.18	369.18		0.112883		7110.53	3270.46	3270.46		3534.2	310.79	310.79		0.100403		7080.1	3095.44
		3161.58	-813.23					3743.09	-1774.67			3186.14	-547.79					3914.02	-1568.99			3204.62	-890.74					3880.58	-2444.67			3178.43	-432.31					3840.07	-2747.38			3223.41	-614.99					3984.66	-3571.05
		3974.81	813.23	813.23		0.458243		5517.76	1774.67	1774.67		3733.93	546.93	546.93		0.352526		5483.01	1551.46	1551.46		4095.36	892.76	892.76		0.365257		6325.25	2444.2	2444.2		3610.74	440.59	440.59		0.16136		6587.45	2730.48	2730.48		3838.4	609.29	609.29		0.170703		7555.71	3569.3
		3161.58	-1211.65					3743.09	-2691.93			3187	-763.43					3931.55	-1397.39			3202.6	-850.54					3881.05	-1614.03			3170.15	-168.52					3856.97	-2867.92			3229.11	-785.18					3986.41	-3960.99
		4373.23	1184.74	1184.74		0.474454		6435.02	2497.06	2497.06		3950.43	736.13	736.13		0.533714		5328.94	1379.26	1379.26		4053.14	856.64	856.64		0.499271		5495.08	1715.78	1715.78		3338.67	77.6	77.6		0.0284662		6724.89	2726.04	2726.04		4014.29	815.49	815.49		0.20265		7947.4	4024.13
		3188.49	-1314.07					3937.96	-2084.19			3214.3	-1298.24					3949.68	-1785.95			3196.5	-1217.55					3779.3	-1669.69			3261.07	-176.98					3998.85	-3855.98			3198.8	-738.56					3923.27	-4027.76
		4502.56	1312.46	1312.46		0.631798		6022.15	2077.34	2077.34		4512.54	1308.6	1308.6		0.736066		5735.63	1777.83	1777.83		4414.05	1220.01	1220.01		0.719829		5448.99	1694.86	1694.86		3438.05	172.78	172.78		0.044649		7854.83	3869.74	3869.74		3937.36	735.44	735.44		0.183346		7951.03	4011.22
		3190.1	-968.57					3944.81	-2859.98			3203.94	-980.06					3957.8	-1971.32			3194.04	-1305.11					3754.13	-1577.93			3265.27	-176.62					3985.09	-3304.13			3201.92	-986.24					3939.81	-4392.47
		4158.67	971.32	971.32		0.335477		6804.79	2895.34	2895.34		4184	1002.36	1002.36		0.4759		5929.12	2106.24	2106.24		4499.15	1317.41	1317.41		0.813065		5332.06	1620.3	1620.3		3441.89	243.88	243.88		0.072611		7289.22	3358.72	3358.72		4188.16	940.92	940.92		0.211842		8332.28	4441.62
		3187.35	-753.63					3909.45	-2695.45			3181.64	-1025.5					3822.88	-1730.6			3181.74	-865.94					3711.76	-1703			3198.01	-319.78					3930.5	-3720.49			3247.24	-748.82					3890.66	-3664.56
		3940.98	753.93	753.93		0.279979		6604.9	2692.81	2692.81		4207.14	1025.43	1025.43		0.593012		5553.48	1729.19	1729.19		4047.68	866.7	866.7		0.508397		5414.76	1704.77	1704.77		3517.79	326.93	326.93		0.0875439		7650.99	3734.47	3734.47		3996.06	747.08	747.08		0.203268		7555.22	3675.35
		3187.05	-884.47					3912.09	-2573.52			3181.71						3824.29				3180.98						3709.99				3190.86	-379.58					3916.52	-3742.94			3248.98	-426.67					3879.87	-3604.74
		4071.52	886.2	886.2		0.346204		6485.61	2559.76	2559.76																						3570.44	365.2	365.2		0.100708		7659.46	3626.32	3626.32		3675.65	450.36	450.36		0.123771		7484.61	3638.66
		3185.32	-737.33					3925.85	-2173.68																							3205.24	-393.45					4033.14	-3548.29			3225.29	-440.93					3845.95	-4052.14
		3922.65	742.19	742.19		0.340892		6099.53	2177.2	2177.2																						3598.69	391.4	391.4		0.11095		7581.43	3527.73	3527.73		3666.22	445.63	445.63		0.109469		7898.09	4070.82
		3180.46	-973.65					3922.33	-2666.77																							3207.29	-469.16					4053.7	-3198.71			3220.59	-510.87					3827.27	-4443.12
		4154.11	964.54	964.54		0.392015		6589.1	2460.47	2460.47																						3676.45	428.03	428.03		0.131584		7252.41	3252.9	3252.9		3731.46	534	534		0.121511		8270.39	4394.66
		3189.57	-962.17					4128.63	-1782.07																							3248.42	-498.68					3999.51	-3306.8			3197.46	-676.28					3875.73	-4595.23
		4151.74	962.53	962.53		0.539719		5910.7	1783.39	1783.39																						3747.1	494.03	494.03		0.149895		7306.31	3295.84	3295.84		3873.74	675.64	675.64		0.146248		8470.96	4619.81
		3189.21	-709.32					4127.31	-2536.59																							3253.07	-167.3					4010.47	-2858.26			3198.1	-723.66					3851.15	-3619.62
		3898.53	721.36	721.36		0.263924		6663.9	2733.21	2733.21																						3420.37	188.05	188.05		0.0663845		6868.73	2832.74	2832.74		3921.76	727.04	727.04		0.215938		7470.77	3366.89
		3177.17	-614.34					3930.69	-1969.22																							3232.32	-146.23					4035.99	-3153.24			3194.72	-637.3					4103.88	-5137.32
		3791.51	612.87	612.87		0.30984		5899.91	1978.02	1978.02																						3378.55	147.81	147.81		0.0466042		7189.23	3171.6	3171.6		3832.02	638.88	638.88		0.123939		9241.2	5154.81
		3178.64	-721.64					3921.89	-1896.36																							3230.74	-221.42					4017.63	-2692.18			3193.14	-1040.38					4086.39	-4202.06
		3900.28	719.31	719.31		0.375868		5818.25	1913.73	1913.73																						3452.16	194.04	194.04		0.0776738		6709.81	2498.14	2498.14		4233.52	995.67	995.67		0.239286		8288.45	4161
		3180.97	-1199.07					3904.52	-2376.95																							3258.12	-124.56					4211.67	-1630.23			3237.85	-684.83					4127.45	-5741.25
		4380.04	1194.64	1194.64		0.495323		6281.47	2411.84	2411.84																						3382.68	104.4	104.4		0.0642244		5841.9	1625.55	1625.55		3922.68	687.61	687.61		0.120051		9868.7	5727.65
		3185.4						3869.63																								3278.28	-211.03					4216.35	-1839.62			3235.07	-827.94					4141.05	-4975.49
																																3489.31	243.09	243.09		0.121058		6055.97	2008.04	2008.04		4063.01	873.88	873.88		0.170327		9116.54	5130.6
																																3246.22	-131.61					4047.93	-2146.42			3189.13	-932.59					3985.94	-4776.05
																																3377.83	171.39	171.39		0.0764537		6194.35	2241.75	2241.75		4121.72	932.59	932.59		0.195264		8761.99	4776.05
																																3206.44	-336.04					3952.6	-2795.64			3189.13	-897.43					3985.94	-4560.06
																																3542.48	296.77	296.77		0.109955		6748.24	2699.02	2699.02		4086.56	883.39	883.39		0.202585		8546	4360.58
									"																							3245.71	-226.54					4049.22	-3151.16			3203.17	-927.5					4185.42	-4683.21
																																3472.25	231.87	231.87		0.0731214		7200.38	3171.03	3171.03		4130.67	918.87	918.87		0.190506		8868.63	4823.3
																																3240.38	-297.44					4029.35	-2822.59			3211.8	-831.96					4045.33	-4591.68
																																3537.82	299.43	299.43		0.105916		6851.94	2827.06	2827.06		4043.76	820.02	820.02		0.182277		8637.01	4498.75
																																3238.39	-159.43					4024.88	-2790.57			3223.74	-658.37					4138.26	-5479.45
																																3397.82	159.43	159.43		0.0571317		6815.45	2790.57	2790.57		3882.11	663.05	663.05		0.121574		9617.71	5453.88
																																3238.39	-219.82					4024.88	-3302.66			3219.06	-811.57					4163.83	-4577.81
																																3458.21	208.28	208.28		0.0654619		7327.54	3181.7	3181.7		4030.63	797.66	797.66		0.168573		8741.64	4731.84
																																3249.93	-237.25					4145.84	-3422.86			3232.97	-1029.26					4009.8	-5529.16
																																3487.18	242.91	242.91		0.0710571		7568.7	3418.52	3418.52		4262.23	1043.25	1043.25		0.186689		9538.96	5588.18
																																3244.27	-393.61					4150.18	-2718.22			3218.98	-550.17					3950.78	-4800.75
																																3637.88	314.34	314.34		0.117659		6868.4	2671.62	2671.62		3769.15	560.26	560.26		0.118504		8751.53	4727.78
																																3323.54	-96.54					4196.78	-3676.77			3208.89	-717.86					4023.75	-5529.98
																																3420.08	99.89	99.89		0.027046		7873.55	3693.34	3693.34		3926.75	707.37	707.37		0.12868		9553.73	5497.11
																																3320.19	-134.21					4180.21	-2715.58			3219.38	-772.86					4056.62	-4547.53
																																3454.4	235.63	235.63		0.0822805		6895.79	2863.74	2863.74		3992.24	778.17	778.17		0.17211		8604.15	4521.34
																																3218.77	-202.99					4032.05	-3060.8			3214.07	-529.59					4082.81	-4080.82
																																3421.76	195.87	195.87		0.0640016		7092.85	3060.39	3060.39		3743.66	530.01	530.01		0.130028		8163.63	4076.11
																																3225.89	-209.49					4032.46	-3151.29			3213.65	-1163.87					4087.52	-3877.48
																																3435.38	239.05	239.05		0.0728496		7183.75	3281.42	3281.42		4377.52	1179.02	1179.02		0.298116		7965	3954.91
																																3196.33	-291.46					3902.33	-3383.63			3198.5	-755.26					4010.09	-4385.23
																																3487.79	303.53	303.53		0.0891747		7285.96	3403.77	3403.77		3953.76	760.22	760.22		0.169992		8395.32	4472.08
																																3184.26	-204.89					3882.19	-3226.55			3193.54	-1049.36					3923.24	-4134.75
																																3389.15	193.81	193.81		0.0604176		7108.74	3207.84	3207.84		4242.9	1025.07	1025.07		0.246973		8057.99	4150.54
																																3195.34	-145.45					3900.9	-2904.43			3217.83	-831.97					3907.45	-4934.21
																																3340.79	153.98	153.98		0.0525635		6805.33	2929.41	2929.41		4049.8	835.19	835.19		0.169829		8841.66	4917.82
																																3186.81	-190.68					3875.92	-2671.78			3214.61	-730.09					3923.84	-4909.26
																																3377.49	199.71	199.71		0.075895		6547.7	2631.4	2631.4		3944.7	727.58	727.58		0.146273		8833.1	4974.11
																																3177.78	-123.65					3916.3	-3068.22			3217.12	-979.78					3858.99	-4501.63
																																3301.43	124.78	124.78		0.0409453		6984.52	3047.48	3047.48		4196.9	986.41	986.41		0.219076		8360.62	4502.6
																																3176.65	-164.07					3937.04	-2734.21			3210.49						3858.02
																																3340.72	167.25	167.25		0.0594179		6671.25	2814.81	2814.81
																																3173.47	-285.48					3856.44	-2787.28
																																3458.95	287.95	287.95		0.102727		6643.72	2803.05	2803.05
																																3171	-207.67					3840.67	-3200.86
																																3378.67	210.96	210.96		0.0659617		7041.53	3198.22	3198.22
																																3167.71						3843.31
				919.553		0.414307				2251.29				915.316		0.573641				1589.8				997.185		0.575525				1778.25				243.273		0.0815122				2996.21				756.772		0.175294
		0.414307	0.573641	0.575525	0.0815122	0.175294	0.378141	0.298591	0.255107	0.20671	0.12368	0.262861	0.193813	0.154699	0.242166	0.270625	0.16653	0.579853	0.667076	0.170396	0.274935	0.235237	0.291823	0.467201	0.318435	0.117748	0.20842	0.253471	0.16629	0.263824	0.271097	0.161043	0.254316	0.282985	0.18561	0.3477
ACA-652 CYAN
PP2A-488 GREEN
			PP2A			PP2A/CREST			CREST
		3903.39	497.4	497.4		0.288052		5499.56	1726.77	1726.77		4014.34	706.38	706.38		0.478837		5270.24	1475.2	1475.2		4265.2	935.12	935.12		0.698716		4999.6	1338.34	1338.34		3537.71	163.51	163.51		0.0567552		6604.03	2880.97	2880.97		3719.21	417.65	417.65		0.119346		7232.18	3499.5
		3405.99	-517.29					3772.79	-1969.37			3307.96	-726.46					3795.04	-1235.08			3330.08	-494.21					3661.26	-1599.32			3374.2	-96.5					3723.06	-3081.54			3301.56	-396.73					3732.68	-3584.13
		3923.28	525.67	525.67		0.266525		5742.16	1972.31	1972.31		4034.42	726.46	726.46		0.588189		5030.12	1235.08	1235.08		3824.29	468.8	468.8		0.295188		5260.58	1588.14	1588.14		3470.7	107.32	107.32		0.0348448		6804.6	3079.94	3079.94		3698.29	408.79	408.79		0.113067		7316.81	3615.48
		3397.61	-980.64					3769.85	-2418.33			3307.96	-1010.1					3795.04	-1601.75			3355.49	-993.71					3672.44	-1610.86			3363.38	-123.65					3724.66	-2864.13			3289.5	-539.07					3701.33	-3707.77
		4378.25	930.39	930.39		0.394452		6188.18	2358.69	2358.69		4318.06	947.19	947.19		0.610079		5396.79	1552.57	1552.57		4349.2	999.6	999.6		0.668084		5283.3	1496.22	1496.22		3487.03	174.27	174.27		0.0614553		6588.79	2835.72	2835.72		3828.57	396.54	396.54		0.116449		7409.1	3405.27
		3447.86	-570.01					3829.49	-2272.37			3370.87	-868.63					3844.22	-1671.23			3349.6	-1229.89					3787.08	-1795.97			3312.76	-116.69					3753.07	-2590.74			3432.03	-291.3					4003.83	-3592.55
		4017.87	575.26	575.26		0.252085		6101.86	2282.01	2282.01		4239.5	882.32	882.32		0.529169		5515.45	1667.37	1667.37		4579.49	1219.74	1219.74		0.678206		5583.05	1798.48	1798.48		3429.45	116.69	116.69		0.0450412		6343.81	2590.74	2590.74		3723.33	298.34	298.34		0.0817477		7596.38	3649.52
		3442.61	-576.45					3819.85	-2151.81			3357.18	-769.08					3848.08	-1489.78			3359.75	-742.43					3784.57	-2477.46			3312.76	-314					3753.07	-3357.46			3424.99	-215.37					3946.86	-3133.24
		4019.06	691	691		0.310064		5971.66	2228.57	2228.57		4126.26	674.93	674.93		0.474021		5337.86	1423.84	1423.84		4102.18	735.88	735.88		0.309005		6262.03	2381.45	2381.45		3626.76	273.96	273.96		0.083768		7110.53	3270.46	3270.46		3640.36	269.55	269.55		0.0870797		7080.1	3095.44
		3328.06	-634.85					3743.09	-1774.67			3451.33	-450.19					3914.02	-1568.99			3366.3	-618.57					3880.58	-2444.67			3352.8	-216.07					3840.07	-2747.38			3370.81	-372.9					3984.66	-3571.05
		3962.91	634.85	634.85		0.357728		5517.76	1774.67	1774.67		3901.52	450.57	450.57		0.290417		5483.01	1551.46	1551.46		3984.87	625.39	625.39		0.255867		6325.25	2444.2	2444.2		3568.87	206.63	206.63		0.0756753		6587.45	2730.48	2730.48		3743.71	382.14	382.14		0.107063		7555.71	3569.3
		3328.06	-879.99					3743.09	-2691.93			3450.95	-447.05					3931.55	-1397.39			3359.48	-845.17					3881.05	-1614.03			3362.24	-83.76					3856.97	-2867.92			3361.57	-453.96					3986.41	-3960.99
		4208.05	842.22	842.22		0.337285		6435.02	2497.06	2497.06		3898	534.27	534.27		0.38736		5328.94	1379.26	1379.26		4204.65	761.97	761.97		0.444095		5495.08	1715.78	1715.78		3446	16.4	16.4		0.00601605		6724.89	2726.04	2726.04		3815.53	475.67	475.67		0.118204		7947.4	4024.13
		3365.83	-788.29					3937.96	-2084.19			3363.73	-982.77					3949.68	-1785.95			3442.68	-1760.91					3779.3	-1669.69			3429.6	-87.91					3998.85	-3855.98			3339.86	-594					3923.27	-4027.76
		4154.12	790.14	790.14		0.380361		6022.15	2077.34	2077.34		4346.5	972.8	972.8		0.547184		5735.63	1777.83	1777.83		5203.59	1814.71	1814.71		1.07071		5448.99	1694.86	1694.86		3517.51	90.31	90.31		0.0233375		7854.83	3869.74	3869.74		3933.86	590.01	590.01		0.14709		7951.03	4011.22
		3363.98	-620.2					3944.81	-2859.98			3373.7	-641.83					3957.8	-1971.32			3388.88	-2062.31					3754.13	-1577.93			3427.2	-87.24					3985.09	-3304.13			3343.85	-503.19					3939.81	-4392.47
		3984.18	609.95	609.95		0.210666		6804.79	2895.34	2895.34		4015.53	677.57	677.57		0.321696		5929.12	2106.24	2106.24		5451.19	2108.53	2108.53		1.30132		5332.06	1620.3	1620.3		3514.44	131.79	131.79		0.0392382		7289.22	3358.72	3358.72		3847.04	436.54	436.54		0.098284		8332.28	4441.62
		3374.23	-791.3					3909.45	-2695.45			3337.96	-792.7					3822.88	-1730.6			3342.66	-685.89					3711.76	-1703			3382.65	-166.39					3930.5	-3720.49			3410.5	-352.45					3890.66	-3664.56
		4165.53	797.18	797.18		0.29604		6604.9	2692.81	2692.81		4130.66	777.9	777.9		0.449864		5553.48	1729.19	1729.19		4028.55	689.44	689.44		0.404418		5414.76	1704.77	1704.77		3549.04	145.26	145.26		0.0388971		7650.99	3734.47	3734.47		3762.95	373.27	373.27		0.10156		7555.22	3675.35
		3368.35	-710.45					3912.09	-2573.52			3352.76						3824.29				3339.11						3709.99				3403.78	-581.4					3916.52	-3742.94			3389.68	-310.9					3879.87	-3604.74
		4078.8	721.58	721.58		0.281894		6485.61	2559.76	2559.76																						3985.18	592.77	592.77		0.163463		7659.46	3626.32	3626.32		3700.58	277.51	277.51		0.0762671		7484.61	3638.66
		3357.22	-373.78					3925.85	-2173.68																							3392.41	-304.65					4033.14	-3548.29			3423.07	-274.33					3845.95	-4052.14
		3731	367.89	367.89		0.168974		6099.53	2177.2	2177.2																						3697.06	309.46	309.46		0.0877221		7581.43	3527.73	3527.73		3697.4	301.39	301.39		0.0740367		7898.09	4070.82
		3363.11	-665.48					3922.33	-2666.77																							3387.6	-266.78					4053.7	-3198.71			3396.01	-341.24					3827.27	-4443.12
		4028.59	670.44	670.44		0.272485		6589.1	2460.47	2460.47																						3654.38	188.77	188.77		0.0580313		7252.41	3252.9	3252.9		3737.25	347.87	347.87		0.0791574		8270.39	4394.66
		3358.15	-610.88					4128.63	-1782.07																							3465.61	-418.99					3999.51	-3306.8			3389.38	-400.89					3875.73	-4595.23
		3969.03	606.79	606.79		0.340245		5910.7	1783.39	1783.39																						3884.6	431.27	431.27		0.130853		7306.31	3295.84	3295.84		3790.27	417.71	417.71		0.0904171		8470.96	4619.81
		3362.24	-487.38					4127.31	-2536.59																							3453.33	-80.1					4010.47	-2858.26			3372.56	-347.49					3851.15	-3619.62
		3849.62	482.31	482.31		0.176463		6663.9	2733.21	2733.21																						3533.43	135.33	135.33		0.0477735		6868.73	2832.74	2832.74		3720.05	338.98	338.98		0.10068		7470.77	3366.89
		3367.31	-281.87					3930.69	-1969.22																							3398.1	-53.69					4035.99	-3153.24			3381.07	-355.84					4103.88	-5137.32
		3649.18	290.44	290.44		0.146834		5899.91	1978.02	1978.02																						3451.79	53.53	53.53		0.0168779		7189.23	3171.6	3171.6		3736.91	349.91	349.91		0.0678803		9241.2	5154.81
		3358.74	-475.49					3921.89	-1896.36																							3398.26	-187.71					4017.63	-2692.18			3387	-445.4					4086.39	-4202.06
		3834.23	462.49	462.49		0.241669		5818.25	1913.73	1913.73																						3585.97	121.67	121.67		0.0487042		6709.81	2498.14	2498.14		3832.4	273.6	273.6		0.0657534		8288.45	4161
		3371.74	-662.53					3904.52	-2376.95																							3464.3	-28.54					4211.67	-1630.23			3558.8	-232.88					4127.45	-5741.25
		4034.27	650.51	650.51		0.269715		6281.47	2411.84	2411.84																						3492.84	28.05	28.05		0.0172557		5841.9	1625.55	1625.55		3791.68	231.92	231.92		0.0404913		9868.7	5727.65
		3383.76						3869.63																								3464.79	-47.85					4216.35	-1839.62			3559.76	-216.6					4141.05	-4975.49
																																3512.64	59.81	59.81		0.0297853		6055.97	2008.04	2008.04		3776.36	407.17	407.17		0.0793611		9116.54	5130.6
																																3452.83	-184.91					4047.93	-2146.42			3369.19	-509.34					3985.94	-4776.05
																																3637.74	273.56	273.56		0.12203		6194.35	2241.75	2241.75		3878.53	509.34	509.34		0.106645		8761.99	4776.05
																																3364.18	-245.35					3952.6	-2795.64			3369.19	-588.49					3985.94	-4560.06
																																3609.53	109.6	109.6		0.0406073		6748.24	2699.02	2699.02		3957.68	579.45	579.45		0.132884		8546	4360.58
																																3499.93	-77.98					4049.22	-3151.16			3378.23	-454.47					4185.42	-4683.21
																																3577.91	88.46	88.46		0.0278963		7200.38	3171.03	3171.03		3832.7	479.71	479.71		0.0994568		8868.63	4823.3
																																3489.45	-82.55					4029.35	-2822.59			3352.99	-554.62					4045.33	-4591.68
																																3572	87.26	87.26		0.030866		6851.94	2827.06	2827.06		3907.61	553.1	553.1		0.122945		8637.01	4498.75
																																3484.74	-4.05					4024.88	-2790.57			3354.51	-685.11					4138.26	-5479.45
																																3488.79	4.05	4.05		0.00145132		6815.45	2790.57	2790.57		4039.62	660.67	660.67		0.121138		9617.71	5453.88
																																3484.74	-134					4024.88	-3302.66			3378.95	-363					4163.83	-4577.81
																																3618.74	151.06	151.06		0.0474778		7327.54	3181.7	3181.7		3741.95	274.99	274.99		0.0581148		8741.64	4731.84
																																3467.68	-182.31					4145.84	-3422.86			3466.96	-477.24					4009.8	-5529.16
																																3649.99	176.34	176.34		0.0515837		7568.7	3418.52	3418.52		3944.2	479.91	479.91		0.0858795		9538.96	5588.18
																																3473.65	-999.43					4150.18	-2718.22			3464.29	-671.27					3950.78	-4800.75
																																4473.08	845.51	845.51		0.316478		6868.4	2671.62	2671.62		4135.56	766.47	766.47		0.16212		8751.53	4727.78
																																3627.57	-22.93					4196.78	-3676.77			3369.09	-420.44					4023.75	-5529.98
																																3650.5	50.21	50.21		0.0135947		7873.55	3693.34	3693.34		3789.53	402.51	402.51		0.0732221		9553.73	5497.11
																																3600.29	28.07	28.07				4180.21	-2715.58			3387.02	-484.72					4056.62	-4547.53
																																3572.22	162.49	162.49		0.0567405		6895.79	2863.74	2863.74		3871.74	488.93	488.93		0.108138		8604.15	4521.34
																																3409.73	-118.02					4032.05	-3060.8			3382.81	-339.54					4082.81	-4080.82
																																3527.75	93.52	93.52		0.0305582		7092.85	3060.39	3060.39		3722.35	344.23	344.23		0.0844506		8163.63	4076.11
																																3434.23	-84.07					4032.46	-3151.29			3378.12	-592.51					4087.52	-3877.48
																																3518.3	179.01	179.01		0.0545526		7183.75	3281.42	3281.42		3970.63	550.78	550.78		0.139265		7965	3954.91
																																3339.29	-184.07					3902.33	-3383.63			3419.85	-346.98					4010.09	-4385.23
																																3523.36	182.43	182.43		0.0535965		7285.96	3403.77	3403.77		3766.83	359.21	359.21		0.0803228		8395.32	4472.08
																																3340.93	-111.81					3882.19	-3226.55			3407.62	-495.71					3923.24	-4134.75
																																3452.74	133.51	133.51		0.0416199		7108.74	3207.84	3207.84		3903.33	555.53	555.53		0.133845		8057.99	4150.54
																																3319.23	-147.51					3900.9	-2904.43			3347.8	-502.62					3907.45	-4934.21
																																3466.74	152	152		0.0518876		6805.33	2929.41	2929.41		3850.42	489.49	489.49		0.0995339		8841.66	4917.82
																																3314.74	-135.15					3875.92	-2671.78			3360.93	-385.03					3923.84	-4909.26
																																3449.89	137.53	137.53		0.052265		6547.7	2631.4	2631.4		3745.96	387.54	387.54		0.0779114		8833.1	4974.11
																																3312.36	-44.98					3916.3	-3068.22			3358.42	-497.93					3858.99	-4501.63
																																3357.34	32.74	32.74		0.0107433		6984.52	3047.48	3047.48		3856.35	506.01	506.01		0.112382		8360.62	4502.6
																																3324.6	-76.37					3937.04	-2734.21			3350.34						3858.02
																																3400.97	87.76	87.76		0.0311779		6671.25	2814.81	2814.81
																																3313.21	-135.02					3856.44	-2787.28
																																3448.23	134.98	134.98		0.0481547		6643.72	2803.05	2803.05
																																3313.25	-109.52					3840.67	-3200.86
																																3422.77	107.24	107.24		0.0335312		7041.53	3198.22	3198.22
																																3315.53						3843.31
				619.251		0.277308				2251.29				735.039		0.467681				1589.8				1035.92		0.612561				1778.25				164.103		0.0559566				2996.21				427.29		0.0989497
		0.277308	0.467681	0.612561	0.0559566	0.0989497	0.257455	0.21708	0.212174	0.102553	0.0888742	0.192495	0.117461	0.108331	0.147362	0.12733	0.0892878	0.332312	0.42131	0.0729704	0.192555	0.130702	0.158976	0.30786	0.219539	0.0230737	0.119499	0.151715	0.100262	0.142113	0.119156	0.0836269	0.134046	0.172897	0.115425	0.194097
[truncated: 211 more columns]

## Sheet: GVBD+1H30 —  Repeat3
GVBD+1H30
161						COMPOSITE 0+1										COMPOSITE 2										COMPOSITE 3										COMPOSITE 4+5										COMPOSITE 6
			SGO2			Sgo2/CREST			CREST
ACA-652 CYAN
SGO2-561 RED	KT	3574.48	431.91	431.91		0.456642		4622.44	945.84	945.84		3887.88	721.32	721.32		0.88549		4572.62	814.6	814.6		3724.13	609.33	609.33		0.566029		4656.67	1076.5	1076.5		4033.47	887.23	887.23		0.656881		4946.78	1350.67	1350.67		3642.43	476.81	476.81		0.384925		5004.8	1238.71
	Bg (arm)	3142.57	-634.67					3676.6	-1121.52			3166.56	-463.53					3758.02	-749.56			3114.8	-467.02					3580.17	-1399.18			3146.24	-575.83					3596.11	-1077.46			3165.62	-587.56					3766.09	-1285.95
	KT	3777.24	626.55	626.55		0.558149		4798.12	1122.55	1122.55		3630.09	459.56	459.56		0.615043		4507.58	747.2	747.2		3581.82	467.79	467.79		0.333811		4979.35	1401.36	1401.36		3722.07	578.88	578.88		0.542119		4673.57	1067.81	1067.81		3753.18	591.12	591.12		0.459754		5052.04	1285.73
278 CHR QUANTIFIED	Bg (arm)	3150.69	-738.45					3675.57	-1246.83			3170.53	-545.83					3760.38	-1021.83			3114.03	-377.82					3577.99	-1144.43			3143.19	-519.16					3605.76	-2133.59			3162.06	-702.16					3766.31	-1820.66
556 KT pair QUANTIFIED	KT	3889.14	728.9	728.9		0.619713		4922.4	1176.19	1176.19		3716.36	549.45	549.45		0.558645		4782.21	983.54	983.54		3491.85	350.28	350.28		0.338857		4722.42	1033.71	1033.71		3662.35	514.55	514.55		0.255718		5739.35	2012.18	2012.18		3864.22	684.29	684.29		0.397767		5586.97	1720.33
	Bg (arm)	3160.24	-601.39					3746.21	-1297.06			3166.91	-714.4					3798.67	-1421.55			3141.57	-305.71					3688.71	-1241.26			3147.8	-426.5					3727.17	-1543.1			3179.93	-503.08					3866.64	-1771.9
	KT	3761.63	599.31	599.31		0.460512		5043.27	1301.4	1301.4		3881.31	712.05	712.05		0.501507		5220.22	1419.82	1419.82		3447.28	304.57	304.57		0.24453		4929.97	1245.53	1245.53		3574.3	425.98	425.98		0.277631		5270.27	1534.34	1534.34		3683.01	503.42	503.42		0.286228		5638.54	1758.81
	Bg (arm)	3162.32	-704.38					3741.87	-1233.62			3169.26	-936.01					3800.4	-1435.03			3142.71	-398.71					3684.44	-1403.47			3148.32	-729.93					3735.93	-2363.46			3179.59	-655.38					3879.73	-1130.93
	KT	3866.7	713.68	713.68		0.583186		4975.49	1223.76	1223.76		4105.27	944.21	944.21		0.656486		5235.43	1438.28	1438.28		3541.42	389.43	389.43		0.289386		5087.91	1345.71	1345.71		3878.25	726.2	726.2		0.307881		6099.39	2358.7	2358.7		3834.97	648.03	648.03		0.572515		5010.66	1131.9
	Bg (arm)	3153.02	-762.75					3751.73	-1572.92			3161.06	-863.2					3797.15	-915.57			3151.99	-504.83					3742.2	-1374.15			3152.05	-661.05					3740.69	-1934.85			3186.94	-562.31					3878.76	-1831.04
	KT	3915.77	728.86	728.86		0.460281		5324.65	1583.51	1583.51		4024.26	855.95	855.95		0.94861		4712.72	902.32	902.32		3656.82	506.76	506.76		0.36654		5116.35	1382.55	1382.55		3813.1	701.59	701.59		0.328755		5675.54	2134.08	2134.08		3749.25	598.69	598.69		0.315019		5709.8	1900.49
	Bg (arm)	3186.91	-382.57					3741.14	-1223.33			3168.31	-751.36					3810.4	-834.68			3150.06	-446.66					3733.8	-1491.58			3111.51	-626.47					3541.46	-1847.04			3150.56	-435.09					3809.31	-585.36
	KT	3569.48	384.58	384.58		0.33584		4964.47	1145.13	1145.13		3919.67	753.44	753.44		0.890823		4645.08	845.78	845.78		3596.72	443.47	443.47		0.299721		5225.38	1479.61	1479.61		3737.98	622.07	622.07		0.335478		5388.5	1854.28	1854.28		3585.65	422.68	422.68		0.60283		4394.67	701.16
	Bg (arm)	3184.9	-405.08					3819.34	-1212.08			3166.23	-776.83					3799.3	-1322.8			3153.25	-569.21					3745.77	-1958.07			3115.91	-594.15					3534.22	-1094.32			3162.97	-487.7					3693.51	-1515.67
	KT	3589.98	403.5	403.5		0.33083		5031.42	1219.66	1219.66		3943.06	754.16	754.16		0.634105		5122.1	1189.33	1189.33		3722.46	554.23	554.23		0.286141		5703.84	1936.91	1936.91		3710.06	554.78	554.78		0.542429		4628.54	1022.77	1022.77		3650.67	471.4	471.4		0.311558		5209.18	1513.04
	Bg (arm)	3186.48	-569.26					3811.76	-1488.11			3188.9	-837.23					3932.77	-1479.89			3168.23	-362.8					3766.93	-1632.85			3155.28	-396.02					3605.77	-1483.89			3179.27	-689.28					3696.14	-1817.47
	KT	3755.74	575.42	575.42		0.386159		5299.87	1490.11	1490.11		4026.13	842.15	842.15		0.560488		5412.66	1502.53	1502.53		3531.03	350.28	350.28		0.219316		5399.78	1597.15	1597.15		3551.3	387.71	387.71		0.258251		5089.66	1501.29	1501.29		3868.55	695.65	695.65		0.398669		5513.61	1744.93
	Bg (arm)	3180.32	-688.69					3809.76	-836.32			3183.98	-997.8					3910.13	-1633.81			3180.75	-424.82					3802.63	-1581.98			3163.59	-441.93					3588.37	-1561.41			3172.9	-637.11					3768.68	-2408.52
	KT	3869.01	684.94	684.94		0.81057		4646.08	845.01	845.01		4181.78	999.33	999.33		0.635334		5543.94	1572.92	1572.92		3605.57	438.08	438.08		0.270346		5384.61	1620.44	1620.44		3605.52	458.3	458.3		0.311028		5149.78	1473.5	1473.5		3810.01	644.28	644.28		0.261746		6177.2	2461.47
	Bg (arm)	3184.07	-613.95					3801.07	-1262.51			3182.45	-1059.98					3971.02	-1611.1			3167.49	-751.78					3764.17	-2607.76			3147.22	-870.22					3676.28	-2040.47			3165.73						3715.73
	KT	3798.02	641.32	641.32		0.442348		5063.58	1449.81	1449.81		4242.43	1061.1	1061.1		0.65085		5582.12	1630.33	1630.33		3919.27	770.55	770.55		0.295096		6371.93	2611.18	2611.18		4017.44	826.81	826.81		0.431791		5716.75	1914.84	1914.84
	Bg (arm)	3156.7	-274.32					3613.77	-853.31			3181.33	-648.75					3951.79	-1598.44			3148.72	-302.83					3760.75	-1597.73			3190.63	-938.93					3801.91	-1835.06
	KT	3431.02	272.34	272.34		0.318985		4467.08	853.77	853.77		3830.08	656.22	656.22		0.369954		5550.23	1773.79	1773.79		3451.55	302.49	302.49		0.188148		5358.48	1607.72	1607.72		4129.56	943.77	943.77		0.514179		5636.97	1835.49	1835.49
	Bg (arm)	3158.68	-519.11					3613.31	-1315.9			3173.86	-582.44					3776.44	-1338.65			3149.06	-566.84					3750.76	-2019.88			3185.79	-552.95					3801.48	-1983.63
	KT	3677.79	519.03	519.03		0.432658		4929.21	1199.63	1199.63		3756.3	583.38	583.38		0.436913		5115.09	1335.23	1335.23		3715.9	566.1	566.1		0.279141		5770.64	2028.01	2028.01		3738.74	564.52	564.52		0.283207		5785.11	1993.31	1993.31
	Bg (arm)	3158.76	-456.34					3729.58	-1142.2			3172.92	-648.45					3779.86	-1165.29			3149.8	-377.25					3742.63	-1468.07			3174.22	-585.19					3791.8	-1704.54
	KT	3615.1	456.78	456.78		0.397674		4871.78	1148.63	1148.63		3821.37	647.33	647.33		0.54479		4945.15	1188.22	1188.22		3527.05	364.84	364.84		0.260838		5210.7	1398.72	1398.72		3759.41	585.19	585.19		0.343313		5496.34	1704.54	1704.54
	Bg (arm)	3158.32	-579.1					3723.15	-1293.68			3174.04	-514.7					3756.93	-1147.1			3162.21	-674.56					3811.98	-1673.12			3174.22	-682.51					3791.8	-2040.12
	KT	3737.42	580.51	580.51		0.458908		5016.83	1264.98	1264.98		3688.74	515.86	515.86		0.444385		4904.03	1160.84	1160.84		3836.77	673.91	673.91		0.407837		5485.1	1652.4	1652.4		3856.73	637.42	637.42		0.318365		5831.92	2002.17	2002.17
	Bg (arm)	3156.91	-468					3751.85	-1053.23			3172.88	-531.53					3743.19	-912.08			3162.86	-272.9					3832.7	-1088.35			3219.31	-815.29					3829.75	-1880.13
	KT	3624.91	473.05	473.05		0.445832		4805.08	1061.05	1061.05		3704.41	58.96	58.96		0.463996		4655.27	127.07	127.07		3435.76	287.02	287.02		0.236854		4921.05	1211.8	1211.8		4034.6	819.37	819.37		0.434755		5709.88	1884.67	1884.67
	Bg (arm)	3151.86	-741.71					3744.03	-1257.2			3645.45	-330					4528.2	-582.65			3148.74	-297.45					3709.25	-1040.87			3215.23	-641.77					3825.21	-2403.66
	KT	3893.57	739.79	739.79		0.583891		5001.23	1267	1267		3975.45	796.92	796.92		0.594597		5110.85	1340.27	1340.27		3446.19	297.2	297.2		0.286535		4750.12	1037.22	1037.22		3857	642.08	642.08		0.270392		6228.87	2374.63	2374.63
	Bg (arm)	3153.78	-685.28					3734.23	-1387.31			3178.53	-807.11					3770.58	-1825.54			3148.99	-354.61					3712.9	-1787.33			3214.92	-442.06					3854.24	-1468.31
	KT	3839.06	686.32	686.32		0.493209		5121.54	1391.54	1391.54		3985.64	810.25	810.25		0.444987		5596.12	1820.84	1820.84		3503.6	323.58	323.58		0.19974		5500.23	1620.01	1620.01		3656.98	439.72	439.72		0.301366		5322.55	1459.09	1459.09
	Bg (arm)	3152.74	-604.9					3730	-1593.54			3175.39	-950.21					3775.28	-1682.13			3180.02	-653.15					3880.22	-2199.98			3217.26	-392.42					3863.46	-1327.45
	KT	3757.64	606.71	606.71		0.382838		5323.54	1584.77	1584.77		4125.6	958.22	958.22		0.564436		5457.41	1697.66	1697.66		3833.17	648.37	648.37		0.294978		6080.2	2198.03	2198.03		3609.68	391.82	391.82		0.291813		5190.91	1342.71	1342.71
	Bg (arm)	3150.93	-864.55					3738.77	-1796.84			3167.38	-1373.76					3759.75	-1524.12			3184.8	-577.56					3882.17	-2102.5			3217.86	-353.41					3848.2	-1466.3
	KT	4015.48	852.76	852.76		0.491569		5535.61	1734.77	1734.77		4541.14	1370.22	1370.22		0.89714		5283.87	1527.32	1527.32		3762.36	577.56	577.56		0.274702		5984.67	2102.5	2102.5		3571.27	362.46	362.46		0.249053		5314.5	1455.35	1455.35
	Bg (arm)	3162.72	-518.08					3800.84	-1169.77			3170.92	-792.72					3756.55	-1491.91			3184.8	-446.07					3882.17	-1794.01			3208.81	-520.65					3859.15	-1431.76
	KT	3680.8	518.55	518.55		0.4457		4970.61	1163.45	1163.45		3963.64	757.79	757.79		0.543593		5248.46	1394.04	1394.04		3630.87	449.78	449.78		0.2513		5676.18	1789.81	1789.81		3729.46	574.94	574.94		0.363334		5290.91	1582.4	1582.4
	Bg (arm)	3162.25	-884.58					3807.16	-1414.82			3205.85	-944.88					3854.42	-2057.02			3181.09	-302.6					3886.37	-1389.12			3154.52	-550.38					3708.51	-1797.05
		4046.83	882.23	882.23		0.622683		5221.98	1416.82	1416.82		4150.73	947.3	947.3		0.460686		5911.44	2056.28	2056.28		3483.69	302.6	302.6		0.217836		5275.49	1389.12	1389.12		3704.9	548.56	548.56		0.305346		5505.56	1796.52	1796.52
		3164.6	-769.89					3805.16	-1522.31			3203.43	-1110.81					3855.16	-1847.01			3181.09	-513.77					3886.37	-1965.49			3156.34	-626.62					3709.04	-1607.52
		3934.49	754.42	754.42		0.49136		5327.47	1535.37	1535.37		4314.24	1149.88	1149.88		0.626071		5702.17	1836.66	1836.66		3694.86	527.85	527.85		0.265403		5851.86	1988.86	1988.86		3782.96	620.17	620.17		0.366223		5316.56	1693.42	1693.42
		3180.07	-363.56					3792.1	-1234.32			3164.36	-1104.33					3865.51	-1293.41			3167.01	-731.69					3863	-1873.38			3162.79	-527.18					3623.14	-1842.15
		3543.63	357.99	357.99		0.290744		5026.42	1231.29	1231.29		4268.69	1092.76	1092.76		0.841893		5158.92	1297.98	1297.98		3898.7	729.08	729.08		0.388437		5736.38	1876.96	1876.96		3689.97	525.65	525.65		0.286819		5465.29	1832.69	1832.69
		3185.64	-482.23					3795.13	-1151.65			3175.93	-1023.33					3860.94	-1126.06			3169.62	-459.84					3859.42	-1580.53			3164.32	-650.94					3632.6	-1943.29
		3667.87	485.04	485.04		0.417652		4946.78	1161.35	1161.35		4199.26	999.78	999.78		0.88984		4987	1123.55	1123.55		3629.46	462.33	462.33		0.291125		5439.95	1588.08	1588.08		3815.26	616.9	616.9		0.349307		5575.89	1766.07	1766.07
		3182.83	-685.4					3785.43	-1096.24			3199.48	-812.36					3863.45	-1648.26			3167.13	-743.24					3851.87	-1811.31			3198.36	-568.78					3809.82	-1553.32
		3868.23	686.39	686.39		0.628764		4881.67	1091.65	1091.65		4011.84	809.22	809.22		0.493851		5511.71	1638.59	1638.59		3910.37	733.47	733.47		0.388548		5663.18	1887.72	1887.72		3767.14	568.69	568.69		0.367551		5363.14	1547.24	1547.24
		3181.84	-602.66					3790.02	-1410.18			3202.62	-903.28					3873.12	-1518.18			3176.9	-570.41					3775.46	-1842.35			3198.45	-484.57					3815.9	-1587.95
		3784.5	607.06	607.06		0.414101		5200.2	1465.97	1465.97		4105.9	896.91	896.91		0.538251		5391.3	1666.34	1666.34		3747.31	579.51	579.51		0.314953		5617.81	1839.99	1839.99		3683.02	517.62	517.62		0.320547		5403.85	1614.8	1614.8
		3177.44	-578.25					3734.23	-1376.28			3208.99	-763.08					3724.96	-1357.25			3167.8	-500.98					3777.82	-1572.62			3165.4	-1073.59					3789.05	-2098.35
		3755.69	580.99	580.99		0.422916		5110.51	1373.77	1373.77		3972.07	766.24	766.24		0.569793		5082.21	1344.77	1344.77		3668.78	486.13	486.13		0.308632		5350.44	1575.11	1575.11		4238.99	1073.09	1073.09		0.511604		5887.4	2097.5	2097.5
		3174.7	-380.19					3736.74	-1016.3			3205.83	-1103.05					3737.44	-1333.51			3182.65	-528.98					3775.33	-1684.04			3165.9	-775.25					3789.9	-2118.4
		3554.89	351.77	351.77		0.36535		4753.04	962.83	962.83		4308.88	1152.77	1152.77		0.837611		5070.95	1376.26	1376.26		3711.63	558.76	558.76		0.312962		5459.37	1785.39	1785.39		3941.15	685.25	685.25		0.339781		5908.3	2016.74	2016.74
		3203.12	-653.59					3790.21	-1315.5			3156.11	-912.88					3694.69	-1054.78			3152.87	-464.38					3673.98	-1730.4			3255.9	-573.11					3891.56	-1767.05
		3856.71	659.13	659.13		0.501091		5105.71	1315.39	1315.39		4068.99	919.45	919.45		0.876936		4749.47	1048.48	1048.48		3617.25	471.09	471.09		0.27197		5404.38	1732.14	1732.14		3829.01	598.52	598.52		0.345536		5658.61	1732.15	1732.15
		3197.58	-445.39					3790.32	-1427.22			3149.54	-966.96					3700.99	-1259.45			3146.16	-482.63					3672.24	-1723.41			3230.49	-606.6					3926.46	-1614.8
		3642.97	466.99	466.99		0.335137		5217.54	1393.43	1393.43		4116.5	904.47	904.47		0.79689		4960.44	1135	1135		3628.79	497.45	497.45		0.27303		5395.65	1821.96	1821.96		3837.09	643.58	643.58		0.380447		5541.26	1691.64	1691.64
		3175.98	-440.14					3824.11	-1207.8			3212.03	-1023.4					3825.44	-1953.24			3131.34	-407.51					3573.69	-1513.97			3193.51	-700.04					3849.62	-1947.19
		3616.12	439.13	439.13		0.355778		5031.91	1234.28	1234.28		4235.43	1027.16	1027.16		0.527382		5778.68	1947.66	1947.66		3538.85	404.64	404.64		0.267297		5087.66	1513.82	1513.82		3893.55	666.73	666.73		0.355394		5796.81	1876.03	1876.03
		3176.99	-329.13					3797.63	-1408.09			3208.27	-922.67					3831.02	-1487.44			3134.21	-577.54					3573.84	-1850.06			3226.82	-958.44					3920.78	-1329.06
		3506.12	346.92	346.92		0.259871		5205.72	1334.97	1334.97		4130.94	937.12	937.12		0.658483		5318.46	1423.15	1423.15		3711.75	548.91	548.91		0.323293		5423.9	1697.87	1697.87		4185.26	944.05	944.05		0.722016		5249.84	1307.52	1307.52
		3159.2	-450.41					3870.75	-1077.22			3193.82	-1261.59					3895.31	-1587.08			3162.84	-701.7					3726.03	-2064.45			3241.21	-499.37					3942.32	-1689.18
		3609.61	453.07	453.07		0.41996		4947.97	1078.84	1078.84		4455.41	1265.61	1265.61		0.791813		5482.39	1598.37	1598.37		3864.54	703.42	703.42		0.339922		5790.48	2069.36	2069.36		3740.58	576.39	576.39		0.314152		5631.5	1834.75	1834.75
		3156.54	-425.66					3869.13	-927.94			3189.8	-1078.67					3884.02	-1727.59			3161.12	-655.55					3721.12	-1588.71			3164.19	-479.97					3796.75	-1592.36
		3582.2	402.14	402.14		0.439329		4797.07	915.35	915.35		4268.47	1067.66	1067.66		0.61958		5611.61	1723.2	1723.2		3816.67	655.67	655.67		0.406642		5309.83	1612.4	1612.4		3644.16	485.56	485.56		0.305011		5389.11	1591.94	1591.94
		3180.06	-289.99					3881.72	-565.33			3200.81						3888.41				3161	-870.48					3697.43	-2260.25			3158.6	-326.99					3797.17	-890.9
		3470.05	287.85	287.85		0.504726		4447.05	570.31	570.31												4031.48	864.82	864.82		0.383982		5957.68	2252.24	2252.24		3485.59	329.04	329.04		0.346942		4688.07	948.4	948.4
		3182.2						3876.74														3166.66	-621.45					3705.44	-2168.69			3156.55	-692.67					3739.67	-1496.14
																						3788.11	639.16	639.16		0.301032		5874.13	2123.23	2123.23		3849.22	683.93	683.93		0.500146		5235.81	1367.46	1367.46
																						3148.95	-637.35					3750.9	-2192.13			3165.29	-571.08					3868.35	-865.06
																						3786.3	606.46	606.46		0.304956		5943.03	1988.68	1988.68		3736.37	573.98	573.98		0.554404		4733.41	1035.31	1035.31
																						3179.84	-513.43					3954.35	-1580.87			3162.39	-398.89					3698.1	-1000.2
																						3693.27	510.89	510.89		0.329307		5535.22	1551.41	1551.41		3561.28	394.24	394.24		0.409583		4698.3	962.54	962.54
																						3182.38	-305.53					3983.81	-1838.51			3167.04						3735.76
																						3487.91	307.35	307.35		0.166303		5822.32	1848.13	1848.13
																						3180.56						3974.19
				577.998		0.454582				1229.28				827.307		0.634418				1360.81				490.614		0.298625				1687.98				607.624		0.376886				1655.68				573.637		0.399101
		0.454582	0.634418	0.298625	0.376886	0.399101	0.228422	0.351159	0.449567	0.376036	0.285372	0.355818	0.300138	0.35724	0.295799	0.303699	0.226775	0.359139	0.513975	0.354466	0.348105	0.367774	0.352864	0.345563
ACA-652 CYAN
PP2A-488 GREEN
			PP2A			PP2A/CREST			CREST
		3626.1	247.45	247.45		0.261619		4622.44	945.84	945.84		3496.99	180.84	180.84		0.221999		4572.62	814.6	814.6		3520.1	236.52	236.52		0.219712		4656.67	1076.5	1076.5		3694.24	422.04	422.04		0.312467		4946.78	1350.67	1350.67		3504.49	230.24	230.24		0.185871		5004.8	1238.71
		3378.65	-318.56					3676.6	-1121.52			3316.15	-146.71					3758.02	-749.56			3283.58	-215.02					3580.17	-1399.18			3272.2	-225.07					3596.11	-1077.46			3274.25	-288.32					3766.09	-1285.95
		3697.21	350.17	350.17		0.311942		4798.12	1122.55	1122.55		3462.86	155.42	155.42		0.208003		4507.58	747.2	747.2		3498.6	215.89	215.89		0.154057		4979.35	1401.36	1401.36		3497.27	225.07	225.07		0.210777		4673.57	1067.81	1067.81		3562.57	292.39	292.39		0.227412		5052.04	1285.73
		3347.04	-346.91					3675.57	-1246.83			3307.44	-246.11					3760.38	-1021.83			3282.71	-173.46					3577.99	-1144.43			3272.2	-361.46					3605.76	-2133.59			3270.18	-164.18					3766.31	-1820.66
		3693.95	301.21	301.21		0.25609		4922.4	1176.19	1176.19		3553.55	248.08	248.08		0.252232		4782.21	983.54	983.54		3456.17	95.23	95.23		0.0921245		4722.42	1033.71	1033.71		3633.66	342.19	342.19		0.170059		5739.35	2012.18	2012.18		3434.36	67.7	67.7		0.0393529		5586.97	1720.33
		3392.74	-333.83					3746.21	-1297.06			3305.47	-277.88					3798.67	-1421.55			3360.94	-131.1					3688.71	-1241.26			3291.47	-251.6					3727.17	-1543.1			3366.66	-58.87					3866.64	-1771.9
		3726.57	348.16	348.16		0.267527		5043.27	1301.4	1301.4		3583.35	278.61	278.61		0.196229		5220.22	1419.82	1419.82		3492.04	135.16	135.16		0.108516		4929.97	1245.53	1245.53		3543.07	234.6	234.6		0.1529		5270.27	1534.34	1534.34		3425.53	17.98	17.98		0.0102228		5638.54	1758.81
		3378.41	-252.45					3741.87	-1233.62			3304.74	-330.23					3800.4	-1435.03			3356.88	-128.86					3684.44	-1403.47			3308.47	-276.19					3735.93	-2363.46			3407.55	-179.38					3879.73	-1130.93
		3630.86	278.6	278.6		0.227659		4975.49	1223.76	1223.76		3634.97	340.58	340.58		0.236797		5235.43	1438.28	1438.28		3485.74	132.61	132.61		0.0985428		5087.91	1345.71	1345.71		3584.66	281.83	281.83		0.119485		6099.39	2358.7	2358.7		3586.93	288.37	288.37		0.254766		5010.66	1131.9
		3352.26	-367.95					3751.73	-1572.92			3294.39	-480.83					3797.15	-915.57			3353.13	-141.65					3742.2	-1374.15			3302.83	-319.5					3740.69	-1934.85			3298.56	-269.26					3878.76	-1831.04
		3720.21	362.69	362.69		0.229042		5324.65	1583.51	1583.51		3775.22	485	485		0.537503		4712.72	902.32	902.32		3494.78	136.47	136.47		0.0987089		5116.35	1382.55	1382.55		3622.33	340.14	340.14		0.159385		5675.54	2134.08	2134.08		3567.82	227.07	227.07		0.11948		5709.8	1900.49
		3357.52	-169.5					3741.14	-1223.33			3290.22	-297.93					3810.4	-834.68			3358.31	-163.37					3733.8	-1491.58			3282.19	-264.66					3541.46	-1847.04			3340.75	-213.43					3809.31	-585.36
		3527.02	216.89	216.89		0.189402		4964.47	1145.13	1145.13		3588.15	297.95	297.95		0.352278		4645.08	845.78	845.78		3521.68	145.58	145.58		0.0983908		5225.38	1479.61	1479.61		3546.85	269.16	269.16		0.145156		5388.5	1854.28	1854.28		3554.18	232.92	232.92		0.332192		4394.67	701.16
		3310.13	-293.96					3819.34	-1212.08			3290.2	-279.64					3799.3	-1322.8			3376.1	-156.75					3745.77	-1958.07			3277.69	-374.99					3534.22	-1094.32			3321.26	-184.35					3693.51	-1515.67
		3604.09	292.48	292.48		0.239805		5031.42	1219.66	1219.66		3569.84	220.73	220.73		0.185592		5122.1	1189.33	1189.33		3532.85	174.07	174.07		0.0898699		5703.84	1936.91	1936.91		3652.68	328.24	328.24		0.320932		4628.54	1022.77	1022.77		3505.61	158.99	158.99		0.10508		5209.18	1513.04
		3311.61	-233.08					3811.76	-1488.11			3349.11	-282.08					3932.77	-1479.89			3358.78	-181.38					3766.93	-1632.85			3324.44	-68					3605.77	-1483.89			3346.62	-106.95					3696.14	-1817.47
		3544.69	247.92	247.92		0.166377		5299.87	1490.11	1490.11		3631.19	278.48	278.48		0.185341		5412.66	1502.53	1502.53		3540.16	142.01	142.01		0.0889146		5399.78	1597.15	1597.15		3392.44	2.86	2.86		0.00190503		5089.66	1501.29	1501.29		3453.57	148.94	148.94		0.0853559		5513.61	1744.93
		3296.77	-348.59					3809.76	-836.32			3352.71	-245.89					3910.13	-1633.81			3398.15	-136.3					3802.63	-1581.98			3389.58	-150.83					3588.37	-1561.41			3304.63	-194.26					3768.68	-2408.52
		3645.36	321.17	321.17		0.380078		4646.08	845.01	845.01		3598.6	269.78	269.78		0.171515		5543.94	1572.92	1572.92		3534.45	184.07	184.07		0.113593		5384.61	1620.44	1620.44		3540.41	223.17	223.17		0.151456		5149.78	1473.5	1473.5		3498.89	133.38	133.38		0.0541871		6177.2	2461.47
		3324.19	-313.38					3801.07	-1262.51			3328.82	-408.69					3971.02	-1611.1			3350.38	-649.72					3764.17	-2607.76			3317.24	-227.36					3676.28	-2040.47			3365.51						3715.73
		3637.57	300.21	300.21		0.207069		5063.58	1449.81	1449.81		3737.51	412.67	412.67		0.253121		5582.12	1630.33	1630.33		4000.1	679.52	679.52		0.260235		6371.93	2611.18	2611.18		3544.6	209.7	209.7		0.109513		5716.75	1914.84	1914.84
		3337.36	-87.49					3613.77	-853.31			3324.84	-398.04					3951.79	-1598.44			3320.58	-162.58					3760.75	-1597.73			3334.9	-439.28					3801.91	-1835.06
		3424.85	88.45	88.45		0.103599		4467.08	853.77	853.77		3722.88	423.99	423.99		0.239031		5550.23	1773.79	1773.79		3483.16	166.28	166.28		0.103426		5358.48	1607.72	1607.72		3774.18	441.29	441.29		0.240421		5636.97	1835.49	1835.49
		3336.4	-263.95					3613.31	-1315.9			3298.89	-270.48					3776.44	-1338.65			3316.88	-296.07					3750.76	-2019.88			3332.89	-260.97					3801.48	-1983.63
		3600.35	261.46	261.46		0.217951		4929.21	1199.63	1199.63		3569.37	263.64	263.64		0.197449		5115.09	1335.23	1335.23		3612.95	302.22	302.22		0.149023		5770.64	2028.01	2028.01		3593.86	279.06	279.06		0.139998		5785.11	1993.31	1993.31
		3338.89	-252.78					3729.58	-1142.2			3305.73	-211.17					3779.86	-1165.29			3310.73	-153.24					3742.63	-1468.07			3314.8	-270.76					3791.8	-1704.54
		3591.67	224.4	224.4		0.195363		4871.78	1148.63	1148.63		3516.9	188.67	188.67		0.158784		4945.15	1188.22	1188.22		3463.97	89.45	89.45		0.0639513		5210.7	1398.72	1398.72		3585.56	270.76	270.76		0.158846		5496.34	1704.54	1704.54
		3367.27	-278.38					3723.15	-1293.68			3328.23	-150.79					3756.93	-1147.1			3374.52	-1014.52					3811.98	-1673.12			3314.8	-319.59					3791.8	-2040.12
		3645.65	310	310		0.245063		5016.83	1264.98	1264.98		3479.02	165.19	165.19		0.142302		4904.03	1160.84	1160.84		4389.04	1071.14	1071.14		0.648233		5485.1	1652.4	1652.4		3634.39	253.15	253.15		0.126438		5831.92	2002.17	2002.17
		3335.65	-365.13					3751.85	-1053.23			3313.83	-350.87					3743.19	-912.08			3317.9	-96.21					3832.7	-1088.35			3381.24	-338.23					3829.75	-1880.13
		3700.78	350.67	350.67		0.330493		4805.08	1061.05	1061.05		3664.7	199.27	199.27		1.56819		4655.27	127.07	127.07		3414.11	112.02	112.02		0.092441		4921.05	1211.8	1211.8		3719.47	366.58	366.58		0.194506		5709.88	1884.67	1884.67
		3350.11	-358.88					3744.03	-1257.2			3465.43	-66.14					4528.2	-582.65			3302.09	-129.26					3709.25	-1040.87			3352.89	-258.19					3825.21	-2403.66
		3708.99	346.03	346.03		0.27311		5001.23	1267	1267		3531.57	182.12	182.12		0.135883		5110.85	1340.27	1340.27		3431.35	126.62	126.62		0.122076		4750.12	1037.22	1037.22		3611.08	240.34	240.34		0.101212		6228.87	2374.63	2374.63
		3362.96	-461.4					3734.23	-1387.31			3349.45	-331					3770.58	-1825.54			3304.73	-204.57					3712.9	-1787.33			3370.74	-218.04					3854.24	-1468.31
		3824.36	459.95	459.95		0.330533		5121.54	1391.54	1391.54		3680.45	316.66	316.66		0.173909		5596.12	1820.84	1820.84		3509.3	99.41	99.41		0.0613638		5500.23	1620.01	1620.01		3588.78	237.95	237.95		0.163081		5322.55	1459.09	1459.09
		3364.41	-276.3					3730	-1593.54			3363.79	-346.93					3775.28	-1682.13			3409.89	-324.84					3880.22	-2199.98			3350.83	-266.18					3863.46	-1327.45
		3640.71	275.56	275.56		0.17388		5323.54	1584.77	1584.77		3710.72	395.24	395.24		0.232815		5457.41	1697.66	1697.66		3734.73	338.64	338.64		0.154065		6080.2	2198.03	2198.03		3617.01	239.87	239.87		0.178646		5190.91	1342.71	1342.71
		3365.15	-783.95					3738.77	-1796.84			3315.48	-342.41					3759.75	-1524.12			3396.09	-157.08					3882.17	-2102.5			3377.14	-168.19					3848.2	-1466.3
		4149.1	767.52	767.52		0.442433		5535.61	1734.77	1734.77		3657.89	317.2	317.2		0.207684		5283.87	1527.32	1527.32		3553.17	157.08	157.08		0.0747111		5984.67	2102.5	2102.5		3545.33	194.82	194.82		0.133865		5314.5	1455.35	1455.35
		3381.58	-219.32					3800.84	-1169.77			3340.69	-332.28					3756.55	-1491.91			3396.09	-175.88					3882.17	-1794.01			3350.51	-150.47					3859.15	-1431.76
		3600.9	237.32	237.32		0.20398		4970.61	1163.45	1163.45		3672.97	324.72	324.72		0.232934		5248.46	1394.04	1394.04		3571.97	181.17	181.17		0.101223		5676.18	1789.81	1789.81		3500.98	194.63	194.63		0.122997		5290.91	1582.4	1582.4
		3363.58	-325.74					3807.16	-1414.82			3348.25	-396.75					3854.42	-2057.02			3390.8	-178.82					3886.37	-1389.12			3306.35	-775.61					3708.51	-1797.05
		3689.32	306	306		0.215977		5221.98	1416.82	1416.82		3745	370.12	370.12		0.179995		5911.44	2056.28	2056.28		3569.62	178.82	178.82		0.128729		5275.49	1389.12	1389.12		4081.96	784.9	784.9		0.4369		5505.56	1796.52	1796.52
		3383.32	-263.23					3805.16	-1522.31			3374.88	-339.67					3855.16	-1847.01			3390.8	-163.32					3886.37	-1965.49			3297.06	-275.35					3709.04	-1607.52
		3646.55	276.15	276.15		0.179859		5327.47	1535.37	1535.37		3714.55	327.37	327.37		0.178242		5702.17	1836.66	1836.66		3554.12	188.73	188.73		0.0948936		5851.86	1988.86	1988.86		3572.41	254.36	254.36		0.150205		5316.56	1693.42	1693.42
		3370.4	-175.85					3792.1	-1234.32			3387.18	-205.48					3865.51	-1293.41			3365.39	-166.17					3863	-1873.38			3318.05	-207.64					3623.14	-1842.15
		3546.25	181.21	181.21		0.147171		5026.42	1231.29	1231.29		3592.66	219.83	219.83		0.169363		5158.92	1297.98	1297.98		3531.56	159.36	159.36		0.0849032		5736.38	1876.96	1876.96		3525.69	202.53	202.53		0.11051		5465.29	1832.69	1832.69
		3365.04	-191.71					3795.13	-1151.65			3372.83	-550.92					3860.94	-1126.06			3372.2	-103.97					3859.42	-1580.53			3323.16	-481.29					3632.6	-1943.29
		3556.75	204.19	204.19		0.175821		4946.78	1161.35	1161.35		3923.75	527.7	527.7		0.469672		4987	1123.55	1123.55		3476.17	97.2	97.2		0.061206		5439.95	1588.08	1588.08		3804.45	375.47	375.47		0.212602		5575.89	1766.07	1766.07
		3352.56	-222.99					3785.43	-1096.24			3396.05	-334.25					3863.45	-1648.26			3378.97	-306.93					3851.87	-1811.31			3428.98	-277.93					3809.82	-1553.32
		3575.55	220.96	220.96		0.202409		4881.67	1091.65	1091.65		3730.3	361.14	361.14		0.220397		5511.71	1638.59	1638.59		3685.9	181.49	181.49		0.0961424		5663.18	1887.72	1887.72		3706.91	301.34	301.34		0.19476		5363.14	1547.24	1547.24
		3354.59	-260.08					3790.02	-1410.18			3369.16	-268.27					3873.12	-1518.18			3504.41	-180.07					3775.46	-1842.35			3405.57	-143.86					3815.9	-1587.95
		3614.67	268.08	268.08		0.182869		5200.2	1465.97	1465.97		3637.43	299.54	299.54		0.179759		5391.3	1666.34	1666.34		3684.48	246.16	246.16		0.133783		5617.81	1839.99	1839.99		3549.43	149.28	149.28		0.0924449		5403.85	1614.8	1614.8
		3346.59	-241.93					3734.23	-1376.28			3337.89	-477.51					3724.96	-1357.25			3438.32	-169.4					3777.82	-1572.62			3400.15	-502.6					3789.05	-2098.35
		3588.52	258.13	258.13		0.187899		5110.51	1373.77	1373.77		3815.4	467.17	467.17		0.347398		5082.21	1344.77	1344.77		3607.72	38.68	38.68		0.024557		5350.44	1575.11	1575.11		3902.75	524.16	524.16		0.249897		5887.4	2097.5	2097.5
		3330.39	-231.18					3736.74	-1016.3			3348.23	-332.72					3737.44	-1333.51			3569.04	65.43	65.43				3775.33	-1684.04			3378.59	-353.57					3789.9	-2118.4
		3561.57	181.53	181.53		0.188538		4753.04	962.83	962.83		3680.95	408.02	408.02		0.29647		5070.95	1376.26	1376.26		3503.61	131.14	131.14		0.0734517		5459.37	1785.39	1785.39		3732.16	260	260		0.128921		5908.3	2016.74	2016.74
		3380.04	-212.79					3790.21	-1315.5			3272.93	-444.7					3694.69	-1054.78			3372.47	-66.08					3673.98	-1730.4			3472.16	-322.37					3891.56	-1767.05
		3592.83	215.74	215.74		0.164012		5105.71	1315.39	1315.39		3717.63	447.22	447.22		0.426541		4749.47	1048.48	1048.48		3438.55	71.78	71.78		0.0414401		5404.38	1732.14	1732.14		3794.53	379.96	379.96		0.219357		5658.61	1732.15	1732.15
		3377.09	-178.7					3790.32	-1427.22			3270.41	-366.45					3700.99	-1259.45			3366.77	-179.96					3672.24	-1723.41			3414.57	-221.75					3926.46	-1614.8
		3555.79	199.28	199.28		0.143014		5217.54	1393.43	1393.43		3636.86	275.6	275.6		0.242819		4960.44	1135	1135		3546.73	255.11	255.11		0.14002		5395.65	1821.96	1821.96		3636.32	325.56	325.56		0.192452		5541.26	1691.64	1691.64
		3356.51	-191.35					3824.11	-1207.8			3361.26	-407.26					3825.44	-1953.24			3291.62	-114.69					3573.69	-1513.97			3310.76	-757.17					3849.62	-1947.19
		3547.86	191.5	191.5		0.155151		5031.91	1234.28	1234.28		3768.52	424.18	424.18		0.21779		5778.68	1947.66	1947.66		3406.31	120.31	120.31		0.0794744		5087.66	1513.82	1513.82		4067.93	500.74	500.74		0.266915		5796.81	1876.03	1876.03
		3356.36	-76.22					3797.63	-1408.09			3344.34	-399.43					3831.02	-1487.44			3286	-273.36					3573.84	-1850.06			3567.19	-293.53					3920.78	-1329.06
		3432.58	76.8	76.8		0.0575294		5205.72	1334.97	1334.97		3743.77	400.02	400.02		0.281081		5318.46	1423.15	1423.15		3559.36	170.27	170.27		0.100284		5423.9	1697.87	1697.87		3860.72	209.26	209.26		0.160043		5249.84	1307.52	1307.52
		3355.78	-112.2					3870.75	-1077.22			3343.75	-354.96					3895.31	-1587.08			3389.09	-233.53					3726.03	-2064.45			3651.46	89.22	89.22				3942.32	-1689.18
		3467.98	102.48	102.48		0.0949909		4947.97	1078.84	1078.84		3698.71	371.86	371.86		0.23265		5482.39	1598.37	1598.37		3622.62	246.95	246.95		0.119336		5790.48	2069.36	2069.36		3562.24	202.24	202.24		0.110228		5631.5	1834.75	1834.75
		3365.5	-141.15					3869.13	-927.94			3326.85	-380.45					3884.02	-1727.59			3375.67	-187.6					3721.12	-1588.71			3360	-180.36					3796.75	-1592.36
		3506.65	196.44	196.44		0.214606		4797.07	915.35	915.35		3707.3	375.66	375.66		0.218001		5611.61	1723.2	1723.2		3563.27	197.68	197.68		0.1226		5309.83	1612.4	1612.4		3540.36	122.97	122.97		0.0772454		5389.11	1591.94	1591.94
		3310.21	-179.34					3881.72	-565.33			3331.64						3888.41				3365.59	-397.78					3697.43	-2260.25			3417.39	-52.08					3797.17	-890.9
		3489.55	174.97	174.97		0.306798		4447.05	570.31	570.31												3763.37	396.56	396.56		0.176074		5957.68	2252.24	2252.24		3469.47	155.43	155.43		0.163887		4688.07	948.4	948.4
		3314.58						3876.74														3366.81	-96.82					3705.44	-2168.69			3314.04	-280.75					3739.67	-1496.14
																						3463.63	118.75	118.75		0.0559289		5874.13	2123.23	2123.23		3594.79	286.97	286.97		0.209856		5235.81	1367.46	1367.46
																						3344.88	-263.34					3750.9	-2192.13			3307.82	-398.64					3868.35	-865.06
																						3608.22	241.29	241.29		0.121332		5943.03	1988.68	1988.68		3706.46	356.45	356.45		0.344293		4733.41	1035.31	1035.31
																						3366.93	-435.44					3954.35	-1580.87			3350.01	-111.22					3698.1	-1000.2
																						3802.37	430.15	430.15		0.277264		5535.22	1551.41	1551.41		3461.23	35.67	35.67		0.0370582		4698.3	962.54	962.54
																						3372.22	-77.99					3983.81	-1838.51			3425.56						3735.76
																						3450.21	75.95	75.95		0.0410956		5822.32	1848.13	1848.13
																						3374.26						3974.19
				267.827		0.218602				1229.28				317.356		0.281814				1360.81				202.074		0.122688				1687.98				277.849		0.173631				1655.68				179.798		0.141392
		0.218602	0.281814	0.122688	0.173631	0.141392	0.077971	0.117388	0.176616	0.15845	0.0826384	0.118123	0.131883	0.112599	0.0957032	0.110744	0.0823401	0.119964	0.13251	0.0908281	0.111312	0.103836	0.111253	0.08866
[truncated: 127 more columns]

## Sheet: GVBD+4H —  Repeat3
GVBD+4H
162						COMPOSITE 0+1										COMPOSITE 2										COMPOSITE 3										COMPOSITE 4										COMPOSITE 5
			SGO2			Sgo2/CREST			CREST
ACA-652 CYAN
SGO2-561 RED	KT	4462.9	1244.26	1244.26		1.99605		4256.63	623.36	623.36		6572.12	3303.44	3303.44		2.03224		5401.71	1625.52	1625.52		4887.28	1704.86	1704.86		1.21236		5091.05	1406.23	1406.23		3595.14	432.29	432.29		0.242875		5417.94	1779.89	1779.89		3974.82	798.75	798.75		1.42028		4304.88	562.39
	Bg (arm)	3218.64	-1116.56					3633.27	-950.95			3268.68	-3881.83					3776.19	-1461.56			3182.42	-1876.28					3684.82	-1161.92			3162.85	-955.97					3638.05	-2675.81			3176.07	-1239.37					3742.49	-923.85
	KT	4335.2	1110.12	1110.12		1.15581		4584.22	960.47	960.47		7150.51	3891.11	3891.11		2.67828		5237.75	1452.84	1452.84		5058.7	1872.15	1872.15		1.55846		4846.74	1201.28	1201.28		4118.82	947.42	947.42		0.355054		6313.86	2668.38	2668.38		4415.44	1239.37	1239.37		1.34153		4666.34	923.85
584 KT pair QUANTIFIED	Bg (arm)	3225.08	-1379.98					3623.75	-1139.84			3259.4	-1807.58					3784.91	-1680.27			3186.55	-2741.96					3645.46	-1808.92			3171.4	-846.94					3645.48	-2448.41			3176.07	-1443.6					3742.49	-800.23
292 CHR QUANTIFIED	KT	4605.06	1432.64	1432.64		1.34391		4763.59	1066.02	1066.02		5066.98	1864.28	1864.28		1.15281		5465.18	1617.16	1617.16		5928.51	2745.44	2745.44		1.53495		5454.38	1788.62	1788.62		4018.34	799.76	799.76		0.344402		6093.89	2322.17	2322.17		4619.67	1448.47	1448.47		1.73865		4542.72	833.1
	Bg (arm)	3172.42	-1591.34					3697.57	-1309.32			3202.7	-1970.21					3848.02	-1418.62			3183.07	-2296.85					3665.76	-1957.42			3218.58	-729.13					3771.72	-2000.46			3171.2	-1595.65					3709.62	-1054.38
	KT	4763.76	1591.62	1591.62		1.21136		5006.89	1313.91	1313.91		5172.91	1954.06	1954.06		1.37696		5266.64	1419.11	1419.11		5479.92	2286.36	2286.36		1.1566		5623.18	1976.8	1976.8		3947.71	724.17	724.17		0.362366		5772.18	1998.45	1998.45		4766.85	1595.65	1595.65		1.51335		4764	1054.38
	Bg (arm)	3172.14	-1231.02					3692.98	-1347.44			3218.85	-1958.31					3847.53	-1965.29			3193.56	-2572.72					3646.38	-2291.2			3223.54	-928.4					3773.73	-2591			3171.2	-1905.63					3709.62	-1299.12
	KT	4403.16	1177.01	1177.01		0.950674		5040.42	1238.08	1238.08		5177.16	1982.88	1982.88		1.03137		5812.82	1922.57	1922.57		5766.28	2573.82	2573.82		1.175		5937.58	2190.49	2190.49		4151.94	946.61	946.61		0.370602		6364.73	2554.25	2554.25		5076.83	1903.56	1903.56		1.58748		5008.74	1199.11
	Bg (arm)	3226.15	-2466.87					3802.34	-1647.85			3194.28	-2078.04					3890.25	-2105.91			3192.46	-2067.94					3747.09	-1632.73			3205.33	-1049.6					3810.48	-1806.05			3173.27	-1581.27					3809.63	-1135.62
	KT	5693.02	2467.04	2467.04		1.49174		5450.19	1653.8	1653.8		5272.32	2070.96	2070.96		0.990885		5996.16	2090.01	2090.01		5260.4	2080.85	2080.85		1.26636		5379.82	1643.18	1643.18		4254.93	1058.85	1058.85		0.586185		5616.53	1806.34	1806.34		4754.54	1581.27	1581.27		1.39243		4945.25	1135.62
	Bg (arm)	3225.98	-1527.78					3796.39	-1403.51			3201.36	-3046.72					3906.15	-1865.2			3179.55	-2240.22					3736.64	-2040.33			3196.08	-720.39					3810.19	-2170.21			3173.27	-1444.54					3809.63	-790.03
	KT	4753.76	1554.47	1554.47		1.18855		5199.9	1307.87	1307.87		6248.08	2975.56	2975.56		1.58352		5771.35	1879.08	1879.08		5419.77	2205.71	2205.71		1.16291		5776.97	1896.71	1896.71		3916.47	661.72	661.72		0.341997		5980.4	1934.87	1934.87		4617.81	1407.03	1407.03		1.73523		4599.66	810.86
	Bg (arm)	3199.29	-2152.52					3892.03	-1398.25			3272.52	-2613.67					3892.27	-2006.52			3214.06	-2376.81					3880.26	-2079.77			3254.75	-726.68					4045.53	-2215.61			3210.78	-2043.34					3788.8	-1263.97
	KT	5351.81	2150.77	2150.77		1.56968		5290.28	1370.2	1370.2		5886.19	2613.67	2613.67		1.30259		5898.79	2006.52	2006.52		5590.87	2376.9	2376.9		1.14903		5960.03	2068.62	2068.62		3981.43	738.27	738.27		0.333594		6261.14	2213.08	2213.08		5254.12	2050.57	2050.57		1.61237		5052.77	1271.77
	Bg (arm)	3201.04	-983.57					3920.08	-1133.24			3272.52	-2289.13					3892.27	-2017.41			3213.97	-1657.14					3891.41	-1417.51			3243.16	-973.16					4048.06	-2424.73			3203.55	-1256.31					3781	-1071.84
	KT	4184.61	988.76	988.76		0.759772		5053.32	1301.39	1301.39		5561.65	2314.47	2314.47		1.21783		5909.68	1900.49	1900.49		4871.11	1655.81	1655.81		1.15727		5308.92	1430.79	1430.79		4216.32	1000.74	1000.74		0.385349		6472.79	2596.97	2596.97		4459.86	1250.52	1250.52		1.07973		4852.84	1158.18
	Bg (arm)	3195.85	-2074.11					3751.93	-913.45			3247.18	-2415.35					4009.19	-1290.53			3215.3	-2421.58					3878.13	-1932.44			3215.58	-802.24					3875.82	-2696.13			3209.34	-1511.41					3694.66	-678.02
	KT	5269.96	2070.1	2070.1		2.25671		4665.38	917.31	917.31		5662.53	2419.05	2419.05		1.86158		5299.72	1299.46	1299.46		5636.88	2425.68	2425.68		1.2535		5810.57	1935.12	1935.12		4017.82	765.21	765.21		0.326018		6571.95	2347.14	2347.14		4720.75	1546.12	1546.12		2.08134		4372.68	742.85
	Bg (arm)	3199.86	-2385.25					3748.07	-1143.61			3243.48	-2413.69					4000.26	-1090.18			3211.2	-2038.94					3875.45	-1647.19			3252.61	-1160.27					4224.81	-2649.78			3174.63	-883.13					3629.83	-760.97
	KT	5585.11	2376.28	2376.28		1.96943		4891.68	1206.58	1206.58		5657.17	2434.46	2434.46		1.84592		5090.44	1318.83	1318.83		5250.14	2047.41	2047.41		1.27594		5522.64	1604.63	1604.63		4412.88	1203.72	1203.72		0.401029		6874.59	3001.58	3001.58		4057.76	881.44	881.44		1.23353		4390.8	714.57
	Bg (arm)	3208.83	-1824.63					3685.1	-919.43			3222.71	-2302.7					3771.61	-2025.23			3202.73	-1719.63					3918.01	-1620.42			3209.16	-710.78					3873.01	-2920.32			3176.32	-986.57					3676.23	-1331.68
	KT	5033.46	1810.44	1810.44		1.96911		4604.53	919.42	919.42		5525.41	2303.56	2303.56		1.13893		5796.84	2022.56	2022.56		4922.36	1719.66	1719.66		1.05733		5538.43	1626.41	1626.41		3919.94	707.29	707.29		0.243975		6793.33	2899.03	2899.03		4162.89	985.1	985.1		0.747874		5007.91	1317.2
	Bg (arm)	3223.02	-1581.4					3685.11	-988.76			3221.85	-2360.45					3774.28	-1910.65			3202.7	-1776.31					3912.02	-1870.7			3212.65	-759.83					3894.3	-3013.36			3177.79	-986.39					3690.71	-1058.38
	KT	4804.42	1629.6	1629.6		1.63296		4673.87	997.94	997.94		5582.3	2303.58	2303.58		1.25595		5684.93	1834.14	1834.14		4979.01	1787.39	1787.39		0.902909		5782.72	1979.59	1979.59		3972.48	655.35	655.35		0.223809		6907.66	2928.17	2928.17		4164.18	975	975		1.01912		4749.09	956.71
	Bg (arm)	3174.82	-1471.11					3675.93	-1210.37			3278.72	-2704.89					3850.79	-1806.11			3191.62	-1734.1					3803.13	-2074.41			3317.13	-410.02					3979.49	-2207.76			3189.18	-1384.1					3792.38	-1369.65
	KT	4645.93	1467.47	1467.47		1.20909		4886.3	1213.7	1213.7		5983.61	2704.89	2704.89		1.49763		5656.9	1806.11	1806.11		4925.72	1739.03	1739.03		0.848291		5877.54	2050.04	2050.04		3727.15	504.19	504.19		0.21141		6187.25	2384.89	2384.89		4573.28	1376.11	1376.11		1.00567		5162.03	1368.35
	Bg (arm)	3178.46	-1278.77					3672.6	-1112.82			3278.72						3850.79				3186.69	-3190.54					3827.5	-2400.52			3222.96	-780.57					3802.36	-2337.66			3197.17	-1133.53					3793.68	-681.95
	KT	4457.23	1281.95	1281.95		1.1476		4785.42	1117.07	1117.07												6377.23	3155.72	3155.72		1.27159		6228.02	2481.71	2481.71		4003.53	806.48	806.48		0.34052		6140.02	2368.38	2368.38		4330.7	1161.7	1161.7		1.40087		4475.63	829.27
	Bg (arm)	3175.28	-1424.27					3668.35	-1170.42													3221.51	-2172.65					3746.31	-1769.07			3197.05	-1040.83					3771.64	-2471.06			3169	-1355.09					3646.36	-1145.95
	KT	4599.55	1422.05	1422.05		1.20558		4838.77	1179.56	1179.56												5394.16	2162.03	2162.03		1.22153		5515.38	1769.93	1769.93		4237.88	890.98	890.98		0.359755		6242.7	2476.63	2476.63		4524.09	1355.09	1355.09		1.1825		4792.31	1145.95
	Bg (arm)	3177.5	-2279.96					3659.21	-1283.03													3232.13	-1742.46					3745.45	-1254.4			3346.9	-1106.59					3766.07	-2465.53			3169						3646.36
	KT	5457.46	2271.04	2271.04		1.80981		4942.24	1254.85	1254.85												4974.59	1774.5	1774.5		1.35019		4999.85	1314.26	1314.26		4453.49	1121.07	1121.07		0.455111		6231.6	2463.29	2463.29
	Bg (arm)	3186.42	-2992.75					3687.39	-1030.61													3200.09	-2335.76					3685.59	-2148.55			3332.42	-823.96					3768.31	-2383.54
	KT	6179.17	2981.66	2981.66		2.85958		4718	1042.69	1042.69												5535.85	2330.86	2330.86		1.08692		5834.14	2144.47	2144.47		4156.38	951.37	951.37		0.411622		6151.85	2311.27	2311.27
	Bg (arm)	3197.51	-2233.14					3675.31	-1575.87													3204.99	-2550.6					3689.67	-1725.11			3205.01	-763.87					3840.58	-2194.75
	KT	5430.65	2260.54	2260.54		1.63363		5251.18	1383.75	1383.75												5755.59	2544.25	2544.25		1.5608		5414.78	1630.09	1630.09		3968.88	761.66	761.66		0.348677		6035.33	2184.43	2184.43
	Bg (arm)	3170.11	-2853.53					3867.43	-1157.2													3211.34	-2308.4					3784.69	-1488.51			3207.22	-904.42					3850.9	-2944.96
	KT	6023.64	2853.34	2853.34		2.47218		5024.63	1154.18	1154.18												5519.74	2300.12	2300.12		1.54359		5273.2	1490.11	1490.11		4111.64	847.13	847.13		0.297134		6795.86	2851	2851
	Bg (arm)	3170.3	-2385.79					3870.45	-1299.02													3219.62	-4789.13					3783.09	-2361.06			3264.51	-759.98					3944.86	-2012.03
	KT	5556.09	2321.01	2321.01		1.61472		5169.47	1437.41	1437.41												8008.75	4804.01	4804.01		1.99132		6144.15	2412.48	2412.48		4024.49	760.66	760.66		0.378849		5956.89	2007.82	2007.82
	Bg (arm)	3235.08	-2968.73					3732.06	-1376.01													3204.74	-3140.54					3731.67	-2253.34			3263.83	-601.18					3949.07	-2361.31
		6203.81	2966.21	2966.21		2.14161		5108.07	1385.04	1385.04												6345.28	3131.72	3131.72		1.38967		5985.01	2253.57	2253.57		3865.01	644.74	644.74		0.267181		6310.38	2413.12	2413.12
		3237.6	-1483.84					3723.03	-832.64													3213.56						3731.44				3220.27	-1100.72					3897.26	-3218.35
		4721.44	1519.18	1519.18		2.00306		4555.67	758.43	758.43																						4320.99	1094.48	1094.48		0.34023		7115.61	3216.88	3216.88
		3202.26	-1575.28					3797.24	-1423.13																							3226.51	-746.55					3898.73	-1813.91
		4777.54	1561.86	1561.86		1.09784		5220.37	1422.66	1422.66																						3973.06	652.73	652.73		0.34412		5712.64	1896.81	1896.81
		3215.68	-1654.52					3797.71	-477.19																							3320.33	-964.99					3815.83	-2223.53
		4870.2	1700.83	1700.83		3.60002		4274.9	472.45	472.45																						4285.32	1009.85	1009.85		0.458281		6039.36	2203.56	2203.56
		3169.37	-1541.15					3802.45	-721.81																							3275.47	-688.88					3835.8	-1914.06
		4710.52	1501.1	1501.1		2.01314		4524.26	745.65	745.65																						3964.35	770.49	770.49		0.374482		5749.86	2057.48	2057.48
		3209.42	-1855.4					3778.61	-677.37																							3193.86	-493.7					3692.38	-2176.59
		5064.82	1902.28	1902.28		2.59071		4455.98	734.27	734.27																						3687.56	498.41	498.41		0.227429		5868.97	2191.5	2191.5
		3162.54	-1837.55					3721.71	-585.11																							3189.15	-1104.59					3677.47	-2834.3
		5000.09	1829.56	1829.56		3.12649		4306.82	585.18	585.18																						4293.74	976.45	976.45		0.373829		6511.77	2612.02	2612.02
		3170.53	-2041.46					3721.64	-845.3																							3317.29	-1160.87					3899.75	-2925.52
		5211.99	2048.51	2048.51		2.39766		4566.94	854.38	854.38																						4478.16	1190.84	1190.84		0.406193		6825.27	2931.71	2931.71
		3163.48	-2347.73					3712.56	-853.79																							3287.32	-920.22					3893.56	-3062.42
		5511.21	2349.4	2349.4		2.79023		4566.35	842.01	842.01																						4207.54	973.74	973.74		0.312835		6955.98	3112.63	3112.63
		3161.81	-1469.23					3724.34	-811.18																							3233.8	-1173.67					3843.35	-2877.75
		4631.04	1446.48	1446.48		1.5982		4535.52	905.07	905.07																						4407.47	1174.82	1174.82		0.409311		6721.1	2870.24	2870.24
		3184.56	-921.65					3630.45	-509.47																							3232.65	-826.41					3850.86	-2007.16
		4106.21	926.31	926.31		1.84605		4139.92	501.78	501.78																						4059.06	832.73	832.73		0.417928		5858.02	1992.52	1992.52
		3179.9	-1859.49					3638.14	-1129.29																							3226.33	-779.45					3865.5	-2807.21
		5039.39	1838.92	1838.92		1.84662		4767.43	995.83	995.83																						4005.78	780.02	780.02		0.28032		6672.71	2782.61	2782.61
		3200.47	-1767.11					3771.6	-1380.43																							3225.76	-952.87					3890.1	-2594.9
		4967.58	1773.02	1773.02		1.28955		5152.03	1374.91	1374.91																						4178.63	949.42	949.42		0.360542		6485	2633.31	2633.31
		3194.56	-1263.97					3777.12	-908.61																							3229.21	-1141.75					3851.69	-3462.84
		4458.53	1279.53	1279.53		1.29644		4685.73	986.96	986.96																						4370.96	1134.45	1134.45		0.327623		7314.53	3462.67	3462.67
		3179	-2157.28					3698.77	-1101.9																							3236.51	-776.52					3851.86	-3471.12
		5336.28	2154.72	2154.72		1.9547		4800.67	1102.33	1102.33																						4013.03	673.79	673.79		0.202376		7322.98	3329.4	3329.4
		3181.56						3698.34																								3339.24						3993.58
				1819.18		1.80667				1064.63				2509.71		1.49761				1728.17				2337.47		1.27848				1831.6				851.164		0.345084				2494.57				1347.23		1.38075
		1.80667	1.49761	1.27848	0.345084	1.38075	0.708544	0.684452	0.980632	0.464391	0.712628	0.944061	0.86468	0.94187	0.913337	1.48951	0.581451	0.780709	1.00198	1.365	1.02341	1.34295	0.899277
ACA-652 CYAN
PP2A-488 GREEN
			PP2A			PP2A/CREST			CREST
		3509.84	208.75	208.75		0.334879		4256.63	623.36	623.36		4539.21	1242.91	1242.91		0.764623		5401.71	1625.52	1625.52		3809.3	550.6	550.6		0.391543		5091.05	1406.23	1406.23		3404.31	169.27	169.27		0.0951014		5417.94	1779.89	1779.89		3495.1	244.07	244.07		0.433987		4304.88	562.39
		3301.09	-340.97					3633.27	-950.95			3296.3	-1112.21					3776.19	-1461.56			3258.7	-966.98					3684.82	-1161.92			3235.04	-238.52					3638.05	-2675.81			3251.03	-394.38					3742.49	-923.85
		3642.06	364.41	364.41		0.379408		4584.22	960.47	960.47		4408.51	1115.77	1115.77		0.767992		5237.75	1452.84	1452.84		4225.68	936.42	936.42		0.779519		4846.74	1201.28	1201.28		3473.56	242.18	242.18		0.0907592		6313.86	2668.38	2668.38		3645.41	394.38	394.38		0.426887		4666.34	923.85
		3277.65	-368.69					3623.75	-1139.84			3292.74	-671.31					3784.91	-1680.27			3289.26	-1243.82					3645.46	-1808.92			3231.38	-164.73					3645.48	-2448.41			3251.03	-341.77					3742.49	-800.23
		3646.34	372.35	372.35		0.34929		4763.59	1066.02	1066.02		3964.05	696.73	696.73		0.430836		5465.18	1617.16	1617.16		4533.08	1274.06	1274.06		0.712315		5454.38	1788.62	1788.62		3396.11	66.05	66.05		0.0284432		6093.89	2322.17	2322.17		3592.8	337.04	337.04		0.404561		4542.72	833.1
		3273.99	-495.6					3697.57	-1309.32			3267.32	-651.4					3848.02	-1418.62			3259.02	-771.59					3665.76	-1957.42			3330.06	-94.56					3771.72	-2000.46			3255.76	-568.01					3709.62	-1054.38
		3769.59	517.66	517.66		0.393984		5006.89	1313.91	1313.91		3918.72	638.89	638.89		0.450205		5266.64	1419.11	1419.11		4030.61	746.93	746.93		0.377848		5623.18	1976.8	1976.8		3424.62	102.25	102.25		0.0511647		5772.18	1998.45	1998.45		3823.77	568.01	568.01		0.538715		4764	1054.38
		3251.93	-411.47					3692.98	-1347.44			3279.83	-744.08					3847.53	-1965.29			3283.68	-744.14					3646.38	-2291.2			3322.37	-150.5					3773.73	-2591			3255.76	-484.69					3709.62	-1299.12
		3663.4	374.38	374.38		0.302388		5040.42	1238.08	1238.08		4023.91	758.41	758.41		0.394477		5812.82	1922.57	1922.57		4027.82	739.01	739.01		0.337372		5937.58	2190.49	2190.49		3472.87	190.02	190.02		0.0743937		6364.73	2554.25	2554.25		3740.45	463	463		0.38612		5008.74	1199.11
		3289.02	-493.06					3802.34	-1647.85			3265.5	-589.21					3890.25	-2105.91			3288.81	-549.68					3747.09	-1632.73			3282.85	-327.34					3810.48	-1806.05			3277.45	-450.5					3809.63	-1135.62
		3782.08	494.76	494.76		0.299166		5450.19	1653.8	1653.8		3854.71	590.34	590.34		0.282458		5996.16	2090.01	2090.01		3838.49	566.46	566.46		0.344734		5379.82	1643.18	1643.18		3610.19	350.87	350.87		0.194244		5616.53	1806.34	1806.34		3727.95	450.5	450.5		0.3967		4945.25	1135.62
		3287.32	-276.41					3796.39	-1403.51			3264.37	-997.4					3906.15	-1865.2			3272.03	-1003.38					3736.64	-2040.33			3259.32	-179.11					3810.19	-2170.21			3277.45	-496.1					3809.63	-790.03
		3563.73	250.21	250.21		0.191311		5199.9	1307.87	1307.87		4261.77	953.62	953.62		0.507493		5771.35	1879.08	1879.08		4275.41	961.2	961.2		0.506772		5776.97	1896.71	1896.71		3438.43	116.73	116.73		0.0603296		5980.4	1934.87	1934.87		3773.55	506.56	506.56		0.624719		4599.66	810.86
		3313.52	-563.79					3892.03	-1398.25			3308.15	-900.68					3892.27	-2006.52			3314.21	-696.65					3880.26	-2079.77			3321.7	-171.07					4045.53	-2215.61			3266.99	-630.94					3788.8	-1263.97
		3877.31	589.32	589.32		0.430098		5290.28	1370.2	1370.2		4208.83	900.68	900.68		0.448877		5898.79	2006.52	2006.52		4010.86	709.88	709.88		0.343166		5960.03	2068.62	2068.62		3492.77	173.7	173.7		0.0784879		6261.14	2213.08	2213.08		3897.93	647.73	647.73		0.509314		5052.77	1271.77
		3287.99	-214.73					3920.08	-1133.24			3308.15	-609.66					3892.27	-2017.41			3300.98	-507.24					3891.41	-1417.51			3319.07	-205.48					4048.06	-2424.73			3250.2	-363.36					3781	-1071.84
		3502.72	191.41	191.41		0.147081		5053.32	1301.39	1301.39		3917.81	574.32	574.32		0.302196		5909.68	1900.49	1900.49		3808.22	470.94	470.94		0.329147		5308.92	1430.79	1430.79		3524.55	258.45	258.45		0.0995198		6472.79	2596.97	2596.97		3613.56	343.85	343.85		0.296888		4852.84	1158.18
		3311.31	-441.14					3751.93	-913.45			3343.49	-763.39					4009.19	-1290.53			3337.28	-776.6					3878.13	-1932.44			3266.1	-241.02					3875.82	-2696.13			3269.71	-410.24					3694.66	-678.02
		3752.45	442.84	442.84		0.482759		4665.38	917.31	917.31		4106.88	765.19	765.19		0.588852		5299.72	1299.46	1299.46		4113.88	789.96	789.96		0.408223		5810.57	1935.12	1935.12		3507.12	195.08	195.08		0.0831139		6571.95	2347.14	2347.14		3679.95	427.95	427.95		0.576092		4372.68	742.85
		3309.61	-780.64					3748.07	-1143.61			3341.69	-662.43					4000.26	-1090.18			3323.92	-1134.82					3875.45	-1647.19			3312.04	-379.17					4224.81	-2649.78			3252	-245.36					3629.83	-760.97
		4090.25	804.89	804.89		0.667084		4891.68	1206.58	1206.58		4004.12	685.05	685.05		0.519438		5090.44	1318.83	1318.83		4458.74	1205.35	1205.35		0.75117		5522.64	1604.63	1604.63		3691.21	449.57	449.57		0.149778		6874.59	3001.58	3001.58		3497.36	256.18	256.18		0.358509		4390.8	714.57
		3285.36	-427.63					3685.1	-919.43			3319.07	-531.96					3771.61	-2025.23			3253.39	-610.22					3918.01	-1620.42			3241.64	-375.65					3873.01	-2920.32			3241.18	-380.8					3676.23	-1331.68
		3712.99	416.95	416.95		0.453492		4604.53	919.42	919.42		3851.03	538.84	538.84		0.266415		5796.84	2022.56	2022.56		3863.61	615.73	615.73		0.378582		5538.43	1626.41	1626.41		3617.29	386.84	386.84		0.133438		6793.33	2899.03	2899.03		3621.98	371.9	371.9		0.282341		5007.91	1317.2
		3296.04	-530.67					3685.11	-988.76			3312.19	-624.88					3774.28	-1910.65			3247.88	-978.93					3912.02	-1870.7			3230.45	-337.45					3894.3	-3013.36			3250.08	-314.41					3690.71	-1058.38
		3826.71	527.28	527.28		0.528368		4673.87	997.94	997.94		3937.07	585.07	585.07		0.318989		5684.93	1834.14	1834.14		4226.81	954.55	954.55		0.482196		5782.72	1979.59	1979.59		3567.9	240.59	240.59		0.0821639		6907.66	2928.17	2928.17		3564.49	278.8	278.8		0.291415		4749.09	956.71
		3299.43	-284.69					3675.93	-1210.37			3352	-958.93					3850.79	-1806.11			3272.26	-769.23					3803.13	-2074.41			3327.31	-70.21					3979.49	-2207.76			3285.69	-424.85					3792.38	-1369.65
		3584.12	302.44	302.44		0.249188		4886.3	1213.7	1213.7		4310.93	958.93	958.93		0.530937		5656.9	1806.11	1806.11		4041.49	751.92	751.92		0.366783		5877.54	2050.04	2050.04		3397.52	132.62	132.62		0.0556084		6187.25	2384.89	2384.89		3710.54	427.03	427.03		0.312077		5162.03	1368.35
		3281.68	-403.15					3672.6	-1112.82			3352						3850.79				3289.57	-1067.34					3827.5	-2400.52			3264.9	-153.21					3802.36	-2337.66			3283.51	-505.05					3793.68	-681.95
		3684.83	426.13	426.13		0.381471		4785.42	1117.07	1117.07												4356.91	993.28	993.28		0.40024		6228.02	2481.71	2481.71		3418.11	168.84	168.84		0.0712892		6140.02	2368.38	2368.38		3788.56	538.19	538.19		0.648992		4475.63	829.27
		3258.7	-535.72					3668.35	-1170.42													3363.63	-666.7					3746.31	-1769.07			3249.27	-225.9					3771.64	-2471.06			3250.37	-470.68					3646.36	-1145.95
		3794.42	522.12	522.12		0.44264		4838.77	1179.56	1179.56												4030.33	665.53	665.53		0.376021		5515.38	1769.93	1769.93		3475.17	98.58	98.58		0.0398041		6242.7	2476.63	2476.63		3721.05	470.68	470.68		0.410733		4792.31	1145.95
		3272.3	-491.04					3659.21	-1283.03													3364.8	-565.89					3745.45	-1254.4			3376.59	-212.81					3766.07	-2465.53			3250.37						3646.36
		3763.34	500.13	500.13		0.398558		4942.24	1254.85	1254.85												3930.69	608.83	608.83		0.463249		4999.85	1314.26	1314.26		3589.4	207.42	207.42		0.0842045		6231.6	2463.29	2463.29
		3263.21	-759.55					3687.39	-1030.61													3321.86	-822.09					3685.59	-2148.55			3381.98	-177.68					3768.31	-2383.54
		4022.76	758.96	758.96		0.727887		4718	1042.69	1042.69												4143.95	834.53	834.53		0.389154		5834.14	2144.47	2144.47		3559.66	308.17	308.17		0.133334		6151.85	2311.27	2311.27
		3263.8	-526.32					3675.31	-1575.87													3309.42	-827.43					3689.67	-1725.11			3251.49	-410.8					3840.58	-2194.75
		3790.12	513.97	513.97		0.371433		5251.18	1383.75	1383.75												4136.85	813.37	813.37		0.498972		5414.78	1630.09	1630.09		3662.29	408.58	408.58		0.187042		6035.33	2184.43	2184.43
		3276.15	-772.65					3867.43	-1157.2													3323.48	-637.14					3784.69	-1488.51			3253.71	-254.58					3850.9	-2944.96
		4048.8	767.88	767.88		0.665304		5024.63	1154.18	1154.18												3960.62	624.95	624.95		0.419399		5273.2	1490.11	1490.11		3508.29	179.84	179.84		0.0630796		6795.86	2851	2851
		3280.92	-654.96					3870.45	-1299.02													3335.67	-1396.09					3783.09	-2361.06			3328.45	-169.59					3944.86	-2012.03
		3935.88	647.66	647.66		0.450574		5169.47	1437.41	1437.41												4731.76	1444.14	1444.14		0.598612		6144.15	2412.48	2412.48		3498.04	153.6	153.6		0.0765009		5956.89	2007.82	2007.82
		3288.22	-698.22					3732.06	-1376.01													3287.62	-851.29					3731.67	-2253.34			3344.44	-113.06					3949.07	-2361.31
		3986.44	708.13	708.13		0.51127		5108.07	1385.04	1385.04												4138.91	837.95	837.95		0.371832		5985.01	2253.57	2253.57		3457.5	183.86	183.86		0.0761918		6310.38	2413.12	2413.12
		3278.31	-278.86					3723.03	-832.64													3300.96						3731.44				3273.64	-282.3					3897.26	-3218.35
		3557.17	258.37	258.37		0.340664		4555.67	758.43	758.43																						3555.94	280.45	280.45		0.0871807		7115.61	3216.88	3216.88
		3298.8	-431.58					3797.24	-1423.13																							3275.49	-83.35					3898.73	-1813.91
		3730.38	427.35	427.35		0.300388		5220.37	1422.66	1422.66																						3358.84	11.28	11.28		0.00594683		5712.64	1896.81	1896.81
		3303.03	-662.8					3797.71	-477.19																							3347.56	-191.24					3815.83	-2223.53
		3965.83	606.42	606.42		1.28356		4274.9	472.45	472.45																						3538.8	219.48	219.48		0.0996025		6039.36	2203.56	2203.56
		3359.41	-487.53					3802.45	-721.81																							3319.32	-108.75					3835.8	-1914.06
		3846.94	525.12	525.12		0.704245		4524.26	745.65	745.65																						3428.07	156.52	156.52		0.0760736		5749.86	2057.48	2057.48
		3321.82	-466.86					3778.61	-677.37																							3271.55	-129.48					3692.38	-2176.59
		3788.68	528.35	528.35		0.719558		4455.98	734.27	734.27																						3401.03	142	142		0.0647958		5868.97	2191.5	2191.5
		3260.33	-515.39					3721.71	-585.11																							3259.03	-447.47					3677.47	-2834.3
		3775.72	524.45	524.45		0.89622		4306.82	585.18	585.18																						3706.5	361.72	361.72		0.138483		6511.77	2612.02	2612.02
		3251.27	-462.86					3721.64	-845.3																							3344.78	-223.29					3899.75	-2925.52
		3714.13	481.04	481.04		0.563028		4566.94	854.38	854.38																						3568.07	223.65	223.65		0.0762865		6825.27	2931.71	2931.71
		3233.09	-620.08					3712.56	-853.79																							3344.42	-258.43					3893.56	-3062.42
		3853.17	615.87	615.87		0.731428		4566.35	842.01	842.01																						3602.85	200.3	200.3		0.0643507		6955.98	3112.63	3112.63
		3237.3	-431.29					3724.34	-811.18																							3402.55	-212.21					3843.35	-2877.75
		3668.59	389.96	389.96		0.430862		4535.52	905.07	905.07																						3614.76	279.19	279.19		0.0972706		6721.1	2870.24	2870.24
		3278.63	-252.21					3630.45	-509.47																							3335.57	-102.44					3850.86	-2007.16
		3530.84	251.69	251.69		0.501594		4139.92	501.78	501.78																						3438.01	148.21	148.21		0.0743832		5858.02	1992.52	1992.52
		3279.15	-440.05					3638.14	-1129.29																							3289.8	-134.99					3865.5	-2807.21
		3719.2	449.9	449.9		0.451784		4767.43	995.83	995.83																						3424.79	125.04	125.04		0.0449362		6672.71	2782.61	2782.61
		3269.3	-510.09					3771.6	-1380.43																							3299.75	-231.47					3890.1	-2594.9
		3779.39	513.8	513.8		0.373697		5152.03	1374.91	1374.91																						3531.22	259.64	259.64		0.0985983		6485	2633.31	2633.31
		3265.59	-384.15					3777.12	-908.61																							3271.58	-288.95					3851.69	-3462.84
		3649.74	365.42	365.42		0.370248		4685.73	986.96	986.96																						3560.53	263.87	263.87		0.0762042		7314.53	3462.67	3462.67
		3284.32	-422.73					3698.77	-1101.9																							3296.66	-154.88					3851.86	-3471.12
		3707.05	425.1	425.1		0.385638		4800.67	1102.33	1102.33																						3451.54	126.68	126.68		0.0380489		7322.98	3329.4	3329.4
		3281.95						3698.34																								3324.86						3993.58
				474.041		0.478071				1064.63				786.054		0.469556				1728.17				822.527		0.455766				1831.6				210.587		0.0847264				2494.57				420.367		0.431128
		0.478071	0.469556	0.455766	0.0847264	0.431128	0.184306	0.166034	0.256253	0.116544	0.179973	0.193929	0.250148	0.291576	0.255083	0.363407	0.128237	0.21202	0.310907	0.462091	0.365065	0.402932	0.272818
[truncated: 120 more columns]
