# Supplementary material for: Eliminating separase inhibition reveals absence of robust cohesin protection in oocyte metaphase II
Source: EMBO J. 2025 Aug 5;44(18):5187–214. doi: 10.1038/s44318-025-00522-0 (PMC12436617; doi:10.1038/s44318-025-00522-0)
Supplement: Supplementary file 8 — Source data Fig. 3 [file 44318_2025_522_MOESM8_ESM.zip › Figure 3/3B-C/Anaphase timings.xlsx]

## Sheet: 3B
					sec/sep double KO (n=15)				sec/sep double KO + wt separase (n=29)					sec/sep double KO + separase S1121A (n=65)
			0h00		0	0	0		0	0	0	0		0	80	29.4	7.14	6.66	0
			0h30		0	0	0		0	0	0	0		0	90	29.4	14.28	20	0
			1h		0	0	0		0	0	0	0		40	100	82.3	50	60	50
			1h30		0	0	0		0	0	0	0		40	100	88.2	50	73.33	50
			2h		0	0	0		0	0	0	0		60	100	88.2	71.42	93.33	75
			2h30		0	0	0		0	0	0	0		60	100	94.1	78.57	100	100
			3h		0	0	0		0	0	0	0		60	100	100	78.57	100	100
			3h30		0	0	0		0	0	0	0		80	100	100	85.71	100	100
			4h		0	0	0		0	0	0	0		100	100	100	92.85	100	100
			4h30		0	0	0		0	0	0	0		100	100	100	92.85	100	100
			5h		0	0	0		0	0	0	0		100	100	100	100	100	100
			5h30		0	0	0		0	0	0	0		100	100	100	100	100	100
			6h		0	0	0		0	0	0	16.66		100	100	100	100	100	100
			6h30		0	0	0		0	0	0	16.66		100	100	100	100	100	100
			7h		0	0	0		0	0	0	16.66		100	100	100	100	100	100
			7h30		0	0	0		0	22	27.27	33.33		100	100	100	100	100	100
			8h		0	0	0		28.57	33	36.36	83.33		100	100	100	100	100	100
			8h30		0	0	0		42.87	33	36.36	83.33		100	100	100	100	100	100
			9h		0	0	0		71.42	33	63.63	83.33		100	100	100	100	100	100
			9h30		0	0	0		71.42	44	63.63	83.33		100	100	100	100	100	100
			10h		0	0	0		85.71	66	90.9	100		100	100	100	100	100	100
			10h30		0	0	0		100	77	90.9	100		100	100	100	100	100	100
			11h		0	0	0		100	77	90.9	100		100	100	100	100	100	100
			11h30		0	0	0		100	100	90.9	100		100	100	100	100	100	100
			12h		0	0	0		100	100	100	100		100	100	100	100	100	100
			12h30		0	0	0		100	100	100	100		100	100	100	100	100	100
			13h		0	0	0		100	100	100	100		100	100	100	100	100	100
			13h30		0	0	0		100	100	100	100		100	100	100	100	100	100
			14h		0	0	0		100	100	100	100		100	100	100	100	100	100
			14h30		0	0	0		100	100	100	100		100	100	100	100	100	100
			15h		0	0	0		100	100	100	100		100	100	100	100	100	100
			15h30		0	0	0		100	100	100	100		100	100	100	100	100	100
			16h		0	0	0		100	100	100	100		100	100	100	100	100	100
			16h30		0	0	0		100	100	100	100		100	100	100	100	100	100

## Sheet: 3C
	sec/sep double KO + wt separase (n=29)	sec/sep double KO + separase S1121A (n=65)
	10	4
	8.6	1.3
	9	3.6
	10.6	1
	8	2
	9.3	0.6
	8.3	0.3
	10	0.3
	10.6	0.3
	9.6	0.3
	7.6	0.3
	11.6	0.3
	10	1.3
	11.6	0.3
	7.6	0.3
	8	1.3
	10	1
	7.6	3
	9.3	1.6
	10	2.6
	8	0.6
	7.6	1.3
	9.3	0.6
	8	0.6
	8	1.3
	7.6	0.6
	6	0.6
	8.3	1
	10	1.3
		1.3
		1
		1
		2
		2.6
		2.3
		5
		0.3
		3.6
		0.6
		1
		1
		1
		1
		4
		1
		2.3
		0.6
		2.3
		1.6
		1
		2.3
		1.3
		1
		1.3
		2
		2.6
		1
		1.3
		0.6
		0.3
		1.3
		2.3
		1
		1
		2.6
