# Supplementary material for: Eliminating separase inhibition reveals absence of robust cohesin protection in oocyte metaphase II
Source: EMBO J. 2025 Aug 5;44(18):5187–214. doi: 10.1038/s44318-025-00522-0 (PMC12436617; doi:10.1038/s44318-025-00522-0)
Supplement: Supplementary file 9 — Source data Fig. 4 [file 44318_2025_522_MOESM9_ESM.zip]

Archive with 29 entries (24 files):
- Figure 4/
- Figure 4/.DS_Store
- __MACOSX/Figure 4/._.DS_Store
- Figure 4/4E/
- Figure 4/4B/
- Figure 4/4C/
- Figure 4/4D/
- Figure 4/4E/Chromosome count.xlsx
- __MACOSX/Figure 4/4E/._Chromosome count.xlsx
- Figure 4/4B/.DS_Store
- __MACOSX/Figure 4/4B/._.DS_Store
- Figure 4/4B/sep+:+ + separase S1121A.tif
- Figure 4/4B/sepKO + separase S1121A.tif
- Figure 4/4B/sepKO + wt separase.tif
- Figure 4/4B/sep+:+ + wt separase.tif
- Figure 4/4C/Chromosome separation - movie.xlsx
- __MACOSX/Figure 4/4C/._Chromosome separation - movie.xlsx
- Figure 4/4D/sep+:+ + sepS1121A.tif
- __MACOSX/Figure 4/4D/._sep+:+ + sepS1121A.tif
- Figure 4/4D/sep+:+.tif
- __MACOSX/Figure 4/4D/._sep+:+.tif
- Figure 4/4D/sepKO + sepS1121A.tif
- __MACOSX/Figure 4/4D/._sepKO + sepS1121A.tif
- Figure 4/4D/sepKO.tif
- __MACOSX/Figure 4/4D/._sepKO.tif
- Figure 4/4D/sep+:+ + sep wt.tif
- __MACOSX/Figure 4/4D/._sep+:+ + sep wt.tif
- Figure 4/4D/sepKO + sep wt.tif
- __MACOSX/Figure 4/4D/._sepKO + sep wt.tif
