# Supplementary material for: Eliminating separase inhibition reveals absence of robust cohesin protection in oocyte metaphase II
Source: EMBO J. 2025 Aug 5;44(18):5187–214. doi: 10.1038/s44318-025-00522-0 (PMC12436617; doi:10.1038/s44318-025-00522-0)
Supplement: Supplementary file 9 — Source data Fig. 4 [file 44318_2025_522_MOESM9_ESM.zip › Figure 4/4E/Chromosome count.xlsx]

## Sheet: 4E
						Bivalents	Dyads	Sisters
					separase+/+ (n=858)	0	100	0
					separase+/+ + wt separase (n=326)	0	100	0
					separase+/+ + separase S1121A (n=485)	0	100	0
					SeparaseKO (n=1287)	100	0	0
					SeparaseKO + wt separase (n=1142)	100	0	0
					SeparaseKO + separase S1121A (n=1200)	100	0	0
