# Supplementary material for: Eliminating separase inhibition reveals absence of robust cohesin protection in oocyte metaphase II
Source: EMBO J. 2025 Aug 5;44(18):5187–214. doi: 10.1038/s44318-025-00522-0 (PMC12436617; doi:10.1038/s44318-025-00522-0)
Supplement: Supplementary file 9 — Source data Fig. 4 [file 44318_2025_522_MOESM9_ESM.zip › Figure 4/4C/Chromosome separation - movie.xlsx]

## Sheet: 4C
						Separation					No Separation
			Separase+/+	+ separase (n=10)			0	0	0			100	100	100
				+ separase S1121A (n=19)			0	0	0			100	100	100
			Separase KO	+ separase (n=38)			0	0	0			100	100	100
				+ separase strontium (n=24)			100	100	100			0	0	0
				+ separase S1121A (n=38)		0	0	0	0		100	100	100	100
				+ separase S1121A strontium (n=45)		95	100	100	100		5	0	0	0
