# Supplementary material for: Eliminating separase inhibition reveals absence of robust cohesin protection in oocyte metaphase II
Source: EMBO J. 2025 Aug 5;44(18):5187–214. doi: 10.1038/s44318-025-00522-0 (PMC12436617; doi:10.1038/s44318-025-00522-0)
Supplement: Supplementary file 10 — Source data Fig. 5 [file 44318_2025_522_MOESM10_ESM.zip]

Archive with 31 entries (26 files):
- Figure 5/
- Figure 5/.DS_Store
- __MACOSX/Figure 5/._.DS_Store
- Figure 5/5C/
- Figure 5/5D/
- Figure 5/5E/
- Figure 5/5B/
- Figure 5/5C/Chromosome separation - movie.xlsx
- __MACOSX/Figure 5/5C/._Chromosome separation - movie.xlsx
- Figure 5/5D/sep+:+ + sepS1121A.tif
- __MACOSX/Figure 5/5D/._sep+:+ + sepS1121A.tif
- Figure 5/5D/sep+:+.tif
- __MACOSX/Figure 5/5D/._sep+:+.tif
- Figure 5/5D/.DS_Store
- __MACOSX/Figure 5/5D/._.DS_Store
- Figure 5/5D/sep+:+ + sep wt.tif
- __MACOSX/Figure 5/5D/._sep+:+ + sep wt.tif
- Figure 5/5D/sep:secKO + sepS1121A.tif
- __MACOSX/Figure 5/5D/._sep:secKO + sepS1121A.tif
- Figure 5/5D/sep:secKO.tif
- __MACOSX/Figure 5/5D/._sep:secKO.tif
- Figure 5/5D/sep:secKO + sep wt.tif
- __MACOSX/Figure 5/5D/._sep:secKO + sep wt.tif
- Figure 5/5E/~$5C-E.xlsx
- __MACOSX/Figure 5/5E/._~$5C-E.xlsx
- Figure 5/5E/Chromosome count.xlsx
- __MACOSX/Figure 5/5E/._Chromosome count.xlsx
- Figure 5/5B/sep+:+ + separase S1121A.tif
- Figure 5/5B/sep-:-securin-:- + wt separase.tif
- Figure 5/5B/sep-:-securin-:- + separase S1121A.tif
- Figure 5/5B/sep+:+ + wt separase.tif
