# Supplementary material for: Eliminating separase inhibition reveals absence of robust cohesin protection in oocyte metaphase II
Source: EMBO J. 2025 Aug 5;44(18):5187–214. doi: 10.1038/s44318-025-00522-0 (PMC12436617; doi:10.1038/s44318-025-00522-0)
Supplement: Supplementary file 10 — Source data Fig. 5 [file 44318_2025_522_MOESM10_ESM.zip › Figure 5/5C/Chromosome separation - movie.xlsx]

## Sheet: 5C
			No segregation	Segregation
	separase+/+	+ sep (10)	100	0
		+ sep S1121A (19)	100	0
	sep-/-securin-/- KO	+ separase (23)	100	0
		+ separase + strontium (10)	0	100
		+ separase S1121A (48)	0	100
		+ separase S1121A + strontium (16)	0	100
