# Supplementary material for: Eliminating separase inhibition reveals absence of robust cohesin protection in oocyte metaphase II
Source: EMBO J. 2025 Aug 5;44(18):5187–214. doi: 10.1038/s44318-025-00522-0 (PMC12436617; doi:10.1038/s44318-025-00522-0)
Supplement: Supplementary file 10 — Source data Fig. 5 [file 44318_2025_522_MOESM10_ESM.zip › Figure 5/5E/Chromosome count.xlsx]

## Sheet: 5E
				Bivalents	Dyads	Sisters
		separase+/+	— (n=738)	0	100	0
			+ wt separase (n=326)	0	100	0
			+ separase S1121A (n=387)	0	100	0
		sep-/-securin-/- KO	— (n=989)	100	0	0
			+ wt separase (n=494)	100	0	0
			+ separase S1121A (n=666)	0	89	11
