# Supplementary material for: Eliminating separase inhibition reveals absence of robust cohesin protection in oocyte metaphase II
Source: EMBO J. 2025 Aug 5;44(18):5187–214. doi: 10.1038/s44318-025-00522-0 (PMC12436617; doi:10.1038/s44318-025-00522-0)
Supplement: Supplementary file 11 — Source data Fig. 6 [file 44318_2025_522_MOESM11_ESM.zip]

Archive with 27 entries (20 files):
- Figure 6/
- Figure 6/6F/
- Figure 6/6G/
- Figure 6/.DS_Store
- __MACOSX/Figure 6/._.DS_Store
- Figure 6/6B/
- Figure 6/6E/
- Figure 6/6D/
- Figure 6/6C/
- Figure 6/6F/securinKO + separaseS1121A + STRONTIUM.tif
- Figure 6/6F/securinKO + separase S1121A.tif
- Figure 6/6G/.DS_Store
- __MACOSX/Figure 6/6G/._.DS_Store
- Figure 6/6G/GFPquantification.xlsx
- __MACOSX/Figure 6/6G/._GFPquantification.xlsx
- Figure 6/6B/.DS_Store
- __MACOSX/Figure 6/6B/._.DS_Store
- Figure 6/6B/securinKO + separase S1121A.tif
- Figure 6/6B/securinKO.tif
- Figure 6/6E/GFPquantification.xlsx
- __MACOSX/Figure 6/6E/._GFPquantification.xlsx
- Figure 6/6D/sep-:-securin-:- + separase S1121A.tif
- Figure 6/6D/sep-:-securin-:- + separase S1121A + STRONTIUM.tif
- Figure 6/6C/.DS_Store
- __MACOSX/Figure 6/6C/._.DS_Store
- Figure 6/6C/Chromosome count.xlsx
- __MACOSX/Figure 6/6C/._Chromosome count.xlsx
