# Supplementary material for: Eliminating separase inhibition reveals absence of robust cohesin protection in oocyte metaphase II
Source: EMBO J. 2025 Aug 5;44(18):5187–214. doi: 10.1038/s44318-025-00522-0 (PMC12436617; doi:10.1038/s44318-025-00522-0)
Supplement: Supplementary file 11 — Source data Fig. 6 [file 44318_2025_522_MOESM11_ESM.zip › Figure 6/6G/GFPquantification.xlsx]

## Sheet: GFP quantif
SecurinKO + separase S1121A in MII				cycB1MRL-GFP	bg	GFP-bg	NORMALIZATION				cycB1MRL-GFP	bg	GFP-bg	NORMALIZATION				cycB1MRL-GFP	bg	GFP-bg	NORMALIZATION				cycB1MRL-GFP	bg	GFP-bg	NORMALIZATION				cycB1MRL-GFP	bg	GFP-bg	NORMALIZATION				cycB1MRL-GFP	bg	GFP-bg	NORMALIZATION				cycB1MRL-GFP	bg	GFP-bg	NORMALIZATION
		ooc1	1	693.8	541.9	151.9	1		ooc2	1	1724.5	541.9	1182.6	1		ooc3	1	609.4	546.3	63.1	1		ooc4	1	581.5	541.9	39.6	1		ooc5	1	644.5	546.3	98.2	1		ooc6	1	621.6	541.9	79.7	1		ooc7	1	621.6	546.3	75.3	1
			2	687.4	540.3	147.1	0.9684			2	1668.7	540.3	1128.4	0.954169			2	611	545.4	65.6	1.03962			2	580.2	540.3	39.9	1.00758			2	645.8	545.4	100.4	1.0224			2	623.3	540.3	83	1.04141			2	623.3	545.4	77.9	1.03453
			3	690.5	540.5	150	0.987492			3	1704.2	540.5	1163.7	0.984018			3	611.5	544.8	66.7	1.05705			3	580.4	540.5	39.9	1.00758			3	643.5	544.8	98.7	1.00509			3	625.3	540.5	84.8	1.06399			3	624.5	544.8	79.7	1.05843
			4	695.5	540.9	154.6	1.01777			4	1764	540.9	1223.1	1.03425			4	614	545	69	1.0935			4	583.8	540.9	42.9	1.08333			4	645.7	545	100.7	1.02546			4	630.2	540.9	89.3	1.12045			4	625.3	545	80.3	1.0664
			5	702.7	540.9	161.8	1.06517			5	1841.9	540.9	1301	1.10012			5	616.1	545.6	70.5	1.11727			5	587.6	540.9	46.7	1.17929			5	648.8	545.6	103.2	1.05092			5	634.9	540.9	94	1.17942			5	627.8	545.6	82.2	1.09163
			6	707.9	541	166.9	1.09875			6	1888.4	541	1347.4	1.13935			6	616.6	544.4	72.2	1.14422			6	590.1	541	49.1	1.2399			6	651.8	544.4	107.4	1.09369			6	636.8	541	95.8	1.20201			6	628.3	544.4	83.9	1.11421
			7	715	540.5	174.5	1.14878			7	1974.3	540.5	1433.8	1.21241			7	619.6	545.5	74.1	1.17433			7	593.5	540.5	53	1.33838			7	657	545.5	111.5	1.13544			7	641.7	540.5	101.2	1.26976			7	628.7	545.5	83.2	1.10491
			8	718.1	541.2	176.9	1.16458			8	1995.3	541.2	1454.1	1.22958			8	619.6	545.4	74.2	1.17591			8	593.6	541.2	52.4	1.32323			8	660.5	545.4	115.1	1.1721			8	643	541.2	101.8	1.27729			8	629	545.4	83.6	1.11023
			9	724	541.5	182.5	1.20145			9	2052.1	541.5	1510.6	1.27735			9	620.8	545.6	75.2	1.19176			9	596.3	541.5	54.8	1.38384			9	665.3	545.6	119.7	1.21894			9	646.1	541.5	104.6	1.31242			9	630.2	545.6	84.6	1.12351
			10	726.1	541.1	185	1.21791			10	2074.3	541.1	1533.2	1.29647			10	621.5	545.4	76.1	1.20602			10	598.6	541.1	57.5	1.45202			10	669.1	545.4	123.7	1.25967			10	648.2	541.1	107.1	1.34379			10	634.9	545.4	89.5	1.18858
			11	729.8	541.5	188.3	1.23963			11	2103.2	541.5	1561.7	1.32056			11	622.5	545.4	77.1	1.22187			11	600.1	541.5	58.6	1.4798			11	672.8	545.4	127.4	1.29735			11	650.7	541.5	109.2	1.37014			11	635.2	545.4	89.8	1.19256
			12	732.5	541.3	191.2	1.25872			12	2121.3	541.3	1580	1.33604			12	623	545.7	77.3	1.22504			12	601	541.3	59.7	1.50758			12	676.5	545.7	130.8	1.33198			12	652.8	541.3	111.5	1.399			12	636.8	545.7	91.1	1.20983
			13	733.7	542.1	191.6	1.26136			13	2122	542.1	1579.9	1.33595			13	623.6	545.7	77.9	1.23455			13	602.5	542.1	60.4	1.52525			13	677.7	545.7	132	1.3442			13	654.6	542.1	112.5	1.41154			13	637.5	545.7	91.8	1.21912
			14	734.7	541.8	192.9	1.26991			14	2131.3	541.8	1589.5	1.34407			14	623.5	545.9	77.6	1.22979			14	602.9	541.8	61.1	1.54293			14	678.9	545.9	133	1.35438			14	655.4	541.8	113.6	1.42535			14	641.7	545.9	95.8	1.27224
			15	737	541.8	195.2	1.28506			15	2139.4	541.8	1597.6	1.35092			15	623	545.4	77.6	1.22979			15	603.4	541.8	61.6	1.55556			15	679	545.4	133.6	1.36049			15	655.8	541.8	114	1.43036			15	642.9	545.4	97.5	1.29482
			16	736.2	541.5	194.7	1.28176			16	2120.5	541.5	1579	1.33519			16	624.4	545.5	78.9	1.2504			16	604	541.5	62.5	1.57828			16	682.3	545.5	136.8	1.39308			16	658.2	541.5	116.7	1.46424			16	644.1	545.5	98.6	1.30943
			17	739	542.5	196.5	1.29361			17	2141.6	542.5	1599.1	1.35219			17	625.2	546.2	79	1.25198			17	604.8	542.5	62.3	1.57323			17	684.4	546.2	138.2	1.40733			17	660	542.5	117.5	1.47428			17	645.6	546.2	99.4	1.32005
			18	739.2	541.9	197.3	1.29888			18	2126.8	541.9	1584.9	1.34018			18	625.2	546	79.2	1.25515			18	604.5	541.9	62.6	1.58081			18	686.1	546	140.1	1.42668			18	661.2	541.9	119.3	1.49686			18	646.3	546	100.3	1.33201
			19	737.7	541.9	195.8	1.28901			19	2112.3	541.9	1570.4	1.32792			19	624.8	545.5	79.3	1.25674			19	603.4	541.9	61.5	1.55303			19	687.2	545.5	141.7	1.44297			19	661.4	541.9	119.5	1.49937			19	646.5	545.5	101	1.3413
			20	741	542	199	1.31007			20	2121.8	542	1579.8	1.33587			20	624.7	545.8	78.9	1.2504			20	604.1	542	62.1	1.56818			20	687.5	545.8	141.7	1.44297			20	661.9	542	119.9	1.50439			20	645.1	545.8	99.3	1.31873
			21	738.2	541.8	196.4	1.29296			21	2098.5	541.8	1556.7	1.31634			21	625.5	545.8	79.7	1.26307			21	603.9	541.8	62.1	1.56818			21	688.8	545.8	143	1.45621			21	663.4	541.8	121.6	1.52572			21	643	545.8	97.2	1.29084
			22	739.7	542	197.7	1.30151			22	2101.7	542	1559.7	1.31887			22	624.9	546.2	78.7	1.24723			22	604.5	542	62.5	1.57828			22	688.2	546.2	142	1.44603			22	663.6	542	121.6	1.52572			22	641.7	546.2	95.5	1.26826
			23	740.5	542.2	198.3	1.30546			23	2092.7	542.2	1550.5	1.31109			23	625.4	545.9	79.5	1.2599			23	604.6	542.2	62.4	1.57576			23	689.7	545.9	143.8	1.46436			23	664.5	542.2	122.3	1.5345			23	636.8	545.9	90.9	1.20717
			24	737.7	541.9	195.8	1.28901			24	2067.6	541.9	1525.7	1.29012			24	624.8	545.7	79.1	1.25357			24	603	541.9	61.1	1.54293			24	688.1	545.7	142.4	1.4501			24	663.5	541.9	121.6	1.52572			24	636.8	545.7	91.1	1.20983
			25	739.5	542.1	197.4	1.29954			25	2059.8	542.1	1517.7	1.28336			25	625.9	546.2	79.7	1.26307			25	604.9	542.1	62.8	1.58586			25	690.5	546.2	144.3	1.46945			25	665.3	542.1	123.2	1.5458			25	635.8	546.2	89.6	1.18991
			26	738.5	542.8	195.7	1.28835			26	2043.5	542.8	1500.7	1.26898			26	626.5	546	80.5	1.27575			26	605.5	542.8	62.7	1.58333			26	691	546	145	1.47658			26	665.7	542.8	122.9	1.54203			26	634.7	546	88.7	1.17795
			27	737.2	542	195.2	1.28506			27	2032.1	542	1490.1	1.26002			27	626.7	546.1	80.6	1.27734			27	605.9	542	63.9	1.61364			27	692	546.1	145.9	1.48574			27	666.5	542	124.5	1.56211			27	635	546.1	88.9	1.18061
			28	736.2	542.2	194	1.27716			28	2011.7	542.2	1469.5	1.2426			28	626.5	546	80.5	1.27575			28	606.5	542.2	64.3	1.62374			28	692.1	546	146.1	1.48778			28	667.3	542.2	125.1	1.56964			28	634.9	546	88.9	1.18061
			29	736.6	542.3	194.3	1.27913			29	2001	542.3	1458.7	1.23347			29	626	546.1	79.9	1.26624			29	605.1	542.3	62.8	1.58586			29	690.6	546.1	144.5	1.47149			29	666.7	542.3	124.4	1.56085			29	633.4	546.1	87.3	1.15936
			30	737.4	542.1	195.3	1.28571			30	2000.3	542.1	1458.2	1.23305			30	626.4	545.8	80.6	1.27734			30	604.6	542.1	62.5	1.57828			30	691	545.8	145.2	1.47862			30	665.8	542.1	123.7	1.55207			30	632.7	545.8	86.9	1.15405
			31	736	541.9	194.1	1.27781			31	1982.6	541.9	1440.7	1.21825			31	626.2	546.1	80.1	1.26941			31	604.8	541.9	62.9	1.58838			31	691	546.1	144.9	1.47556			31	665.7	541.9	123.8	1.55332			31	632.9	546.1	86.8	1.15272
			32	735.1	541.8	193.3	1.27255			32	1967.8	541.8	1426	1.20582			32	627.1	545.8	81.3	1.28843			32	604.6	541.8	62.8	1.58586			32	691.1	545.8	145.3	1.47963			32	666.5	541.8	124.7	1.56462			32	630.9	545.8	85.1	1.13015
			33	734.1	541.8	192.3	1.26596			33	1951.7	541.8	1409.9	1.1922			33	626.5	545.7	80.8	1.28051			33	604.9	541.8	63.1	1.59343			33	690.6	545.7	144.9	1.47556			33	665.8	541.8	124	1.55583			33	630.4	545.7	84.7	1.12483
			34	733.5	541.9	191.6	1.26136			34	1934.2	541.9	1392.3	1.17732			34	627.3	545.9	81.4	1.29002			34	604.1	541.9	62.2	1.57071			34	689.4	545.9	143.5	1.4613			34	666.3	541.9	124.4	1.56085			34	629.8	545.9	83.9	1.11421
			35	735.2	541.7	193.5	1.27386			35	1933.1	541.7	1391.4	1.17656			35	626.3	545.9	80.4	1.27417			35	605.2	541.7	63.5	1.60354			35	689	545.9	143.1	1.45723			35	666.8	541.7	125.1	1.56964			35	628.5	545.9	82.6	1.09695
			36	734.7	542.5	192.2	1.26531			36	1916.4	542.5	1373.9	1.16176			36	627.4	545.8	81.6	1.29319			36	604.9	542.5	62.4	1.57576			36	689.5	545.8	143.7	1.46334			36	667.4	542.5	124.9	1.56713			36	628	545.8	82.2	1.09163
			37	733.5	542.5	191	1.25741			37	1906.4	542.5	1363.9	1.15331			37	626.7	546.2	80.5	1.27575			37	605.1	542.5	62.6	1.58081			37	689.5	546.2	143.3	1.45927			37	667.5	542.5	125	1.56838			37	626.4	546.2	80.2	1.06507
SecurinKO + separase S1121A+ STRONTIUM in MII
		ooc1	1	785.2	531.1	254.1	1		ooc2	1	699.9	531.1	168.8	1		ooc3	1	718.3	531.1	187.2	1		ooc4	1	581.5	541.9	39.6	1
			2	774.6	531.5	243.1	0.95671			2	706.2	531.5	174.7	1.03495			2	689.4	531.5	157.9	0.843483			2	579.4	540.3	39.1	0.987374
			3	771	530.9	240.1	0.944904			3	712.2	530.9	181.3	1.07405			3	675.3	530.9	144.4	0.771368			3	575.3	540.5	34.8	0.878788
			4	771.4	531.3	240.1	0.944904			4	706.4	531.3	175.1	1.03732			4	664.8	531.3	133.5	0.713141			4	571	540.9	30.1	0.760101
			5	775.5	531.5	244	0.960252			5	689.9	531.5	158.4	0.938389			5	652.6	531.5	121.1	0.646902			5	565.3	540.9	24.4	0.616162
			6	772.8	530.9	241.9	0.951987			6	664.7	530.9	133.8	0.792654			6	650.9	530.9	120	0.641026			6	560.7	541	19.7	0.497475
			7	751.1	531.2	219.9	0.865407			7	646.8	531.2	115.6	0.684834			7	649.4	531.2	118.2	0.63141			7	558.7	540.5	18.2	0.459596
			8	703.4	531.2	172.2	0.677686			8	636.4	531.2	105.2	0.623223			8	647.5	531.2	116.3	0.621261			8	558.1	541.2	16.9	0.426768
			9	671.4	530.5	140.9	0.554506			9	629.1	530.5	98.6	0.584123			9	653.7	530.5	123.2	0.65812			9	560.4	541.5	18.9	0.477273
			10	659	531.5	127.5	0.501771			10	627.8	531.5	96.3	0.570498			10	655.1	531.5	123.6	0.660256			10	564.2	541.1	23.1	0.583333
			11	652.1	531.3	120.8	0.475403			11	626.7	531.3	95.4	0.565166			11	659.3	531.3	128	0.683761			11	568.6	541.5	27.1	0.684343
			12	648.4	531.1	117.3	0.461629			12	628.6	531.1	97.5	0.577607			12	662.5	531.1	131.4	0.701923			12	569.1	541.3	27.8	0.70202
			13	643.2	531.5	111.7	0.439591			13	630.5	531.5	99	0.586493			13	668.9	531.5	137.4	0.733974			13	570.9	542.1	28.8	0.727273
			14	643.6	531.2	112.4	0.442346			14	634	531.2	102.8	0.609005			14	670.4	531.2	139.2	0.74359			14	572.8	541.8	31	0.782828
			15	648.1	531.2	116.9	0.460055			15	636.8	531.2	105.6	0.625592			15	675.1	531.2	143.9	0.768697			15	574.2	541.8	32.4	0.818182
			16	654.4	532.1	122.3	0.481307			16	646.4	532.1	114.3	0.677133			16	686.4	532.1	154.3	0.824252			16	575	541.5	33.5	0.84596
			17	672.1	532.7	139.4	0.548603			17	661.2	532.7	128.5	0.761256			17	696.5	532.7	163.8	0.875			17	578.9	542.5	36.4	0.919192
			18	672.8	532.8	140	0.550964			18	665.6	532.8	132.8	0.78673			18	713	532.8	180.2	0.962607			18	579.3	541.9	37.4	0.944444
			19	680.9	534.2	146.7	0.577332			19	673.8	534.2	139.6	0.827014			19	728.8	534.2	194.6	1.03953			19	580.1	541.9	38.2	0.964646
			20	682.4	534.3	148.1	0.582841			20	681.6	534.3	147.3	0.87263			20	740.3	534.3	206	1.10043			20	581.6	542	39.6	1
			21	688.2	534.9	153.3	0.603306			21	696.8	534.9	161.9	0.959123			21	756.8	534.9	221.9	1.18536			21	581.8	541.8	40	1.0101
			22	691.7	534.9	156.8	0.61708			22	698.9	534.9	164	0.971564			22	766	534.9	231.1	1.23451			22	582.3	542	40.3	1.01768
			23	695.7	535.5	160.2	0.63046			23	701.4	535.5	165.9	0.98282			23	777.3	535.5	241.8	1.29167			23	583	542.2	40.8	1.0303
			24	710.9	535.6	175.3	0.689886			24	711.3	535.6	175.7	1.04088			24	793.4	535.6	257.8	1.37714			24	583.1	541.9	41.2	1.0404
			25	702.7	535.7	167	0.657222			25	733.8	535.7	198.1	1.17358			25	790.5	535.7	254.8	1.36111			25	583.4	542.1	41.3	1.04293
			26	710.4	536.4	174	0.68477			26	723	536.4	186.6	1.10545			26	791.1	536.4	254.7	1.36058			26	581.5	542.8	38.7	0.977273
			27	711.7	536.4	175.3	0.689886			27	723.3	536.4	186.9	1.10723			27	791.7	536.4	255.3	1.36378			27	581.9	542	39.9	1.00758
			28	722	537.3	184.7	0.726879			28	731.8	537.3	194.5	1.15225			28	790.8	537.3	253.5	1.35417			28	582.1	542.2	39.9	1.00758
			29	724.4	537.3	187.1	0.736324			29	737	537.3	199.7	1.18306			29	792.9	537.3	255.6	1.36538			29	582.4	542.3	40.1	1.01263
			30	729.9	537.4	192.5	0.757576			30	742.2	537.4	204.8	1.21327			30	790.9	537.4	253.5	1.35417			30	582.7	542.1	40.6	1.02525
			31	755.1	536.7	218.4	0.859504			31	734.8	536.7	198.1	1.17358			31	792	536.7	255.3	1.36378			31	583	541.9	41.1	1.03788
			32	737.1	537.2	199.9	0.786698			32	738.7	537.2	201.5	1.19372			32	789.8	537.2	252.6	1.34936			32	583.8	541.8	42	1.06061
			33	742.2	537.6	204.6	0.805195			33	745.1	537.6	207.5	1.22927			33	793.8	537.6	256.2	1.36859			33	584.6	541.8	42.8	1.08081
			34	745.4	537.3	208.1	0.818969			34	771.4	537.3	234.1	1.38685			34	792	537.3	254.7	1.36058			34	584.9	541.9	43	1.08586
			35	748.6	537.9	210.7	0.829201			35	745.6	537.9	207.7	1.23045			35	792.9	537.9	255	1.36218			35	585.2	541.7	43.5	1.09848
			36	755	538.2	216.8	0.853207			36	745.8	538.2	207.6	1.22986			36	788.3	538.2	250.1	1.336			36	585.3	542.5	42.8	1.08081
			37	758.5	538	220.5	0.867769			37	750.3	538	212.3	1.2577			37	793.3	538	255.3	1.36378			37	585.6	542.5	43.1	1.08838
