# Supplementary material for: Eliminating separase inhibition reveals absence of robust cohesin protection in oocyte metaphase II
Source: EMBO J. 2025 Aug 5;44(18):5187–214. doi: 10.1038/s44318-025-00522-0 (PMC12436617; doi:10.1038/s44318-025-00522-0)
Supplement: Supplementary file 11 — Source data Fig. 6 [file 44318_2025_522_MOESM11_ESM.zip › Figure 6/6E/GFPquantification.xlsx]

## Sheet: Quantif GFP
sep-/-securin-/- + separaseS1121A in MII				cycB1MRL-GFP	bg	GFP-bg	NORMALIZATION				cycB1MRL-GFP	bg	GFP-bg	NORMALIZATION						cycB1MRL-GFP	bg	GFP-bg	NORMALIZATION				cycB1MRL-GFP	bg	GFP-bg	NORMALIZATION				cycB1MRL-GFP	bg	GFP-bg	NORMALIZATION
		ooc1	1	791.8	540.4	251.4	1		ooc2	1	989.2	545.7	443.5	1				ooc3	1	821.1	547.7	273.4	1		ooc4	1	1270.8	545.7	725.1	1		ooc5	1	978.1	545.7	432.4	1
			2	813	541	272	1.08194			2	1013.8	547.4	466.4	1.05163					2	842.9	548.8	294.1	1.07571			2	1300.2	547.4	752.8	1.0382			2	1012.5	547.4	465.1	1.07562
			3	843	541.8	301.2	1.19809			3	1055.1	547.9	507.2	1.14363					3	878.1	549.8	328.3	1.2008			3	1349.3	547.9	801.4	1.10523			3	1065.2	547.9	517.3	1.19635
			4	872.5	543.5	329	1.30867			4	1096.4	549	547.4	1.23427					4	914.4	551.8	362.6	1.32626			4	1401.9	549	852.9	1.17625			4	1119.3	549	570.3	1.31892
			5	898.7	543.8	354.9	1.41169			5	1134.8	549.2	585.6	1.32041					5	946.6	552.6	394	1.44111			5	1449.1	549.2	899.9	1.24107			5	1175.1	549.2	625.9	1.4475
			6	921.2	543.6	377.6	1.50199			6	1164.2	549.9	614.3	1.38512					6	976	552.8	423.2	1.54792			6	1491.6	549.9	941.7	1.29872			6	1224.4	549.9	674.5	1.5599
			7	947.6	543.3	404.3	1.60819			7	1200.2	549.5	650.7	1.46719					7	1004.1	553.1	451	1.6496			7	1543.3	549.5	993.8	1.37057			7	1271.2	549.5	721.7	1.66906
			8	967	544.8	422.2	1.6794			8	1226.1	549.8	676.3	1.52492					8	1028.8	554.7	474.1	1.73409			8	1577.9	549.8	1028.1	1.41787			8	1312.8	549.8	763	1.76457
			9	986.2	545.6	440.6	1.75259			9	1249.6	550.3	699.3	1.57678					9	1049.9	556.1	493.8	1.80614			9	1610.5	550.3	1060.2	1.46214			9	1353.5	550.3	803.2	1.85754
			10	999.7	545.3	454.4	1.80748			10	1268.7	549.3	719.4	1.6221					10	1064.2	555.9	508.3	1.85918			10	1633.6	549.3	1084.3	1.49538			10	1382.6	549.3	833.3	1.92715
			11	1015.4	544.7	470.7	1.87232			11	1289.8	550.1	739.7	1.66787					11	1078.7	555.8	522.9	1.91258			11	1662.8	550.1	1112.7	1.53455			11	1408	550.1	857.9	1.98404
			12	1023.6	545.1	478.5	1.90334			12	1295.7	551	744.7	1.67914					12	1091	555.9	535.1	1.95721			12	1669.9	551	1118.9	1.5431			12	1428.6	551	877.6	2.0296
			13	1037.8	545.5	492.3	1.95823			13	1310.8	550.6	760.2	1.71409					13	1104	556.7	547.3	2.00183			13	1691	550.6	1140.4	1.57275			13	1448.7	550.6	898.1	2.07701
			14	1044.8	546	498.8	1.98409			14	1313.6	551.8	761.8	1.7177					14	1110.4	557	553.4	2.02414			14	1687.3	551.8	1135.5	1.56599			14	1449.5	551.8	897.7	2.07609
			15	1052.4	546	506.4	2.01432			15	1321.6	551	770.6	1.73754					15	1118.2	557.6	560.6	2.05048			15	1702.4	551	1151.4	1.58792			15	1464.6	551	913.6	2.11286
			16	1062.2	546.4	515.8	2.05171			16	1328.2	552	776.2	1.75017					16	1122.2	557.7	564.5	2.06474			16	1716.7	552	1164.7	1.60626			16	1473.9	552	921.9	2.13205
			17	1067.6	546.7	520.9	2.072			17	1334.1	551.6	782.5	1.76437					17	1124.2	558.1	566.1	2.07059			17	1728.3	551.6	1176.7	1.62281			17	1477.9	551.6	926.3	2.14223
			18	1074.6	546.6	528	2.10024			18	1338.1	552	786.1	1.77249					18	1128.7	557.9	570.8	2.08778			18	1742.6	552	1190.6	1.64198			18	1488.3	552	936.3	2.16536
			19	1075.1	546	529.1	2.10461			19	1335.6	551.9	783.7	1.76708					19	1129.1	557.6	571.5	2.09034			19	1740	551.9	1188.1	1.63853			19	1486.2	551.9	934.3	2.16073
			20	1079.1	546.8	532.3	2.11734			20	1333.2	552.4	780.8	1.76054					20	1127.4	558.3	569.1	2.08157			20	1736.4	552.4	1184	1.63288			20	1491.7	552.4	939.3	2.17229
			21	1079.7	547.2	532.5	2.11814			21	1331.8	552.4	779.4	1.75738					21	1127.6	558.4	569.2	2.08193			21	1730.7	552.4	1178.3	1.62502			21	1494	552.4	941.6	2.17761
			22	1076.7	547.1	529.6	2.1066			22	1323.1	553.3	769.8	1.73574					22	1121	558.4	562.6	2.05779			22	1717.7	553.3	1164.4	1.60585			22	1486.1	553.3	932.8	2.15726
			23	1081.3	547.8	533.5	2.12212			23	1327	553.3	773.7	1.74453					23	1120.7	559.1	561.6	2.05413			23	1711.6	553.3	1158.3	1.59743			23	1485.1	553.3	931.8	2.15495
			24	1078.9	546.5	532.4	2.11774			24	1320.8	552.3	768.5	1.73281					24	1114.4	558.3	556.1	2.03402			24	1693.2	552.3	1140.9	1.57344			24	1472.7	552.3	920.4	2.12858
			25	1079.7	547.1	532.6	2.11854			25	1321.9	553.5	768.4	1.73258					25	1113.9	558.5	555.4	2.03146			25	1688.7	553.5	1135.2	1.56558			25	1469.6	553.5	916.1	2.11864
			26	1081.1	546.9	534.2	2.1249			26	1318.9	553.2	765.7	1.72649					26	1117.6	558.4	559.2	2.04535			26	1684.3	553.2	1131.1	1.55992			26	1472.6	553.2	919.4	2.12627
			27	1072.6	545.9	526.7	2.09507			27	1307.7	552.2	755.5	1.70349					27	1106	557.4	548.6	2.00658			27	1656.7	552.2	1104.5	1.52324			27	1451.7	552.2	899.5	2.08025
			28	1069	546	523	2.08035			28	1305.4	552.4	753	1.69786					28	1100.9	557.4	543.5	1.98793			28	1650.9	552.4	1098.5	1.51496			28	1447.1	552.4	894.7	2.06915
			29	1067.6	547	520.6	2.0708			29	1306.6	552.7	753.9	1.69989					29	1101.3	558.6	542.7	1.985			29	1647.5	552.7	1094.8	1.50986			29	1444.6	552.7	891.9	2.06267
			30	1069.7	546.9	522.8	2.07955			30	1303.7	553.2	750.5	1.69222					30	1102.2	558.5	543.7	1.98866			30	1647.8	553.2	1094.6	1.50958			30	1447.6	553.2	894.4	2.06846
sep-/-securin-/- + separaseS1121A + STRONTIUM in MII
						ooc1	1	682.5	539.4	143.1	1		ooc2	1	833.4	539.4	294	1		ooc3	1	1139.6	545.7	593.9	1		ooc4	1	1085.8	545.7	540.1	1		ooc5	1	1002.4	545.7	456.7	1
							2	677.7	541.2	136.5	0.953878			2	841	541.2	299.8	1.01973			2	1149.2	547.4	601.8	1.0133			2	1114.3	547.4	566.9	1.04962			2	1043.1	547.4	495.7	1.0854
							3	673.4	541.5	131.9	0.921733			3	848.1	541.5	306.6	1.04286			3	1155.6	547.9	607.7	1.02324			3	1157.3	547.9	609.4	1.12831			3	1081.1	547.9	533.2	1.16751
							4	673.3	542.8	130.5	0.91195			4	851.7	542.8	308.9	1.05068			4	1152.3	549	603.3	1.01583			4	1194.7	549	645.7	1.19552			4	1120.4	549	571.4	1.25115
							5	670.2	542.6	127.6	0.891684			5	830.3	542.6	287.7	0.978571			5	1111.6	549.2	562.4	0.946961			5	1166.7	549.2	617.5	1.14331			5	1082.4	549.2	533.2	1.16751
							6	665.7	543.6	122.1	0.853249			6	803	543.6	259.4	0.882313			6	1073.8	549.9	523.9	0.882135			6	1095.2	549.9	545.3	1.00963			6	1013.9	549.9	464	1.01598
							7	660.9	543.1	117.8	0.823201			7	773.3	543.1	230.2	0.782993			7	1049.3	549.5	499.8	0.841556			7	1011.2	549.5	461.7	0.854842			7	945.9	549.5	396.4	0.867966
							8	653.8	543.4	110.4	0.771488			8	748	543.4	204.6	0.695918			8	1016.1	549.8	466.3	0.785149			8	945.6	549.8	395.8	0.732827			8	884.8	549.8	335	0.733523
							9	650.6	544.7	105.9	0.740042			9	737.5	544.7	192.8	0.655782			9	991.6	550.3	441.3	0.743054			9	896.8	550.3	346.5	0.641548			9	838.2	550.3	287.9	0.630392
							10	644.3	543.7	100.6	0.703005			10	735.7	543.7	192	0.653061			10	970.3	549.3	421	0.708874			10	876.7	549.3	327.4	0.606184			10	811.7	549.3	262.4	0.574557
							11	642.8	544	98.8	0.690426			11	733.3	544	189.3	0.643878			11	955.7	550.1	405.6	0.682943			11	860.8	550.1	310.7	0.575264			11	808.3	550.1	258.2	0.56536
							12	640.4	544.8	95.6	0.668064			12	745.9	544.8	201.1	0.684014			12	952.3	551	401.3	0.675703			12	868.4	551	317.4	0.587669			12	810.8	551	259.8	0.568864
							13	638.9	544.4	94.5	0.660377			13	757.6	544.4	213.2	0.72517			13	961	550.6	410.4	0.691025			13	871.4	550.6	320.8	0.593964			13	826.2	550.6	275.6	0.60346
							14	641.9	545.5	96.4	0.673655			14	766.4	545.5	220.9	0.751361			14	984.8	551.8	433	0.729079			14	901	551.8	349.2	0.646547			14	840.7	551.8	288.9	0.632582
							15	645	545.1	99.9	0.698113			15	777	545.1	231.9	0.788776			15	1014.4	551	463.4	0.780266			15	924	551	373	0.690613			15	871.1	551	320.1	0.700898
							16	653.1	545.7	107.4	0.750524			16	782.6	545.7	236.9	0.805782			16	1055.8	552	503.8	0.848291			16	965	552	413	0.764673			16	890.4	552	338.4	0.740968
							17	652.8	545.3	107.5	0.751223			17	793.4	545.3	248.1	0.843878			17	1090.3	551.6	538.7	0.907055			17	988	551.6	436.4	0.807999			17	923.9	551.6	372.3	0.815196
							18	645.5	545.4	100.1	0.699511			18	805.4	545.4	260	0.884354			18	1120.2	552	568.2	0.956727			18	1029.1	552	477.1	0.883355			18	943.8	552	391.8	0.857894
							19	642	545.5	96.5	0.674354			19	809.9	545.5	264.4	0.89932			19	1141.1	551.9	589.2	0.992086			19	1075.5	551.9	523.6	0.96945			19	975.1	551.9	423.2	0.926648
							20	634.6	545.8	88.8	0.620545			20	805.8	545.8	260	0.884354			20	1156.9	552.4	604.5	1.01785			20	1109.8	552.4	557.4	1.03203			20	1008.3	552.4	455.9	0.998248
							21	634.4	545.5	88.9	0.621244			21	800.6	545.5	255.1	0.867687			21	1181.7	552.4	629.3	1.05961			21	1171.1	552.4	618.7	1.14553			21	1038.2	552.4	485.8	1.06372
							22	636.4	546.7	89.7	0.626834			22	804.8	546.7	258.1	0.877891			22	1211.8	553.3	658.5	1.10877			22	1213	553.3	659.7	1.22144			22	1065.4	553.3	512.1	1.12131
							23	639.1	546.7	92.4	0.645702			23	805.7	546.7	259	0.880952			23	1231.8	553.3	678.5	1.14245			23	1245.3	553.3	692	1.28124			23	1087.4	553.3	534.1	1.16948
							24	639	545.6	93.4	0.65269			24	807.9	545.6	262.3	0.892177			24	1248.3	552.3	696	1.17191			24	1273.7	552.3	721.4	1.33568			24	1107.1	552.3	554.8	1.2148
							25	640.6	546.6	94	0.656883			25	811.5	546.6	264.9	0.90102			25	1259.6	553.5	706.1	1.18892			25	1290.7	553.5	737.2	1.36493			25	1114.9	553.5	561.4	1.22925
							26	644.1	546.4	97.7	0.682739			26	815.3	546.4	268.9	0.914626			26	1278.8	553.2	725.6	1.22175			26	1316.5	553.2	763.3	1.41326			26	1131.9	553.2	578.7	1.26713
							27	644.1	545.3	98.8	0.690426			27	814.8	545.3	269.5	0.916667			27	1279	552.2	726.8	1.22378			27	1302.3	552.2	750.1	1.38882			27	1129.9	552.2	577.7	1.26494
							28	645.4	545.9	99.5	0.695318			28	816.1	545.9	270.2	0.919048			28	1289	552.4	736.6	1.24028			28	1307.1	552.4	754.7	1.39733			28	1137.4	552.4	585	1.28093
							29	647.2	546.5	100.7	0.703704			29	819.4	546.5	272.9	0.928231			29	1294.8	552.7	742.1	1.24954			29	1307.1	552.7	754.4	1.39678			29	1151	552.7	598.3	1.31005
							30	650.3	546.5	103.8	0.725367			30	836.7	546.5	290.2	0.987075			30	1305.1	553.2	751.9	1.26604			30	1318.2	553.2	765	1.4164			30	1168.8	553.2	615.6	1.34793
