# Supplementary material for: Eliminating separase inhibition reveals absence of robust cohesin protection in oocyte metaphase II
Source: EMBO J. 2025 Aug 5;44(18):5187–214. doi: 10.1038/s44318-025-00522-0 (PMC12436617; doi:10.1038/s44318-025-00522-0)
Supplement: Supplementary file 11 — Source data Fig. 6 [file 44318_2025_522_MOESM11_ESM.zip › Figure 6/6C/Chromosome count.xlsx]

## Sheet: 6C
				Bivalents				Dyads				Sisters
			SecurinKO (n=169)	0	0	0		96.5	88.8	96		3.5	11.2	4
			SecurinKO + separase S1121A (n=460)	0	0	0		12.4	10.8	14		87.6	89.2	86
